# Supplementary material for: Insights on the virulence of swine respiratory tract mycoplasmas through genome-scale metabolic modeling
Source: BMC Genomics. 2016 May 13;17:353. doi: 10.1186/s12864-016-2644-z (PMC4866288; doi:10.1186/s12864-016-2644-z)
Supplement: Additional file 1 — Supplementary Tables. Table S1. Defined media composition used for the cultivation of M. hyopneumoniae, M. hyorhinis and M. flocculare. Table S2. Complete list of reactions and metabolites from all models. Table S3. List of all metabolites included in the final biomass composition. Table S4. Distribution of GPR associations and exclusive GPR associations by metabolic pathways. Table S5. Proposition of correct precursors and cofactors for a new defined medium. Table S6. NMR metabolomics: Metabolites detected in the complex Friis and Yus+ media for the three swine mycoplasmas. Table S7. Prediction of essential reactions in the pan-network. Table S8. Differential metabolism overview. (XLSX 297 kb) [file 12864_2016_2644_MOESM1_ESM.xlsx]

## Sheet: Summary
	Additional Tables		Table Name in Text		Excel Worksheet Name
	Additional Table 1
	Defined media composition		Table S1		S1
	Additional Table 2
	All reactions included in models		Table S2a		S2a
	All metabolites included in models		Table S2b		S2b
	List of excluded reactions or validated orphan reactions		Table S2c		S2c
	List of DEMs validated and excluded		Table S2d		S2d
	Additional Table 3
	Biomass final composition		Table S3		S3
	Additional Table 4
	Number of GPR associations in models		Table S4a		S4a
	Exclusive GPR associations		Table S4b		S4b
	Additional Table 5
	Proposed cofactors for a new defined medium		Table S5		S5
	Additional Table 6
	Metabolites detected in complex medium		Table S6a		S6a
	Metabolites detected in defined medium		Table S6b		S6b
	Additional Table 7
	Prediction of essential reactions in the pan-network		Table S7		S7
	Additional Table 8
	Differential metabolism overview		Table S8		S8

## Sheet: S1
Compound	Concentration
	Defined Media (Yus et al., 2009)	CMRL-1066 (Invitrogen)	CMRL+	CMRL+/Pep
BASAL
Na2HPO4	2 mM	-	-	-
NaH2PO4	-	1.01 mM	1.01 mM	1.01 mM
NaHCO3	-	26.19 mM	26.19 mM	26.19 mM
NaCl	100 mM	117.22 mM	117.22 mM	117.22 mM
Kcl	5 mM	5.33 mM	5.33 mM	5.33 mM
MgSO4	0.5 mM	0.813 mM	0.813 mM	0.813 mM
CaCl2	0.2 mM	1.8 mM	1.8 mM	1.8 mM
Sodium Acetate-3H2O	-	0.61 mM	0.61 mM	0.61 mM
Sodium glucuronate-H2O	-	0.0178 mM	0.0178 mM	0.0178 mM
CARBON SOURCES
glucose	10 g/L	1 g/L	2 g/L	2 g/L
glycerol	0.5 g/L	-	0.5 g/L	0.5 g/L
AMINO ACIDS
alanine	4 mM	0.281 mM	0.281 mM	0.281 mM
arginine	4 mM	0.332 mM	0.332 mM	0.332 mM
aspartate	-	0.226 mM	0.226 mM	0.226 mM
asparagine	4 mM	-	4 mM	4 mM
cysteine	4 mM	1.65 mM	1.65 mM	1.65 mM
cystine	-	0.0833 mM	0.0833 mM	0.0833 mM
glutamate	-	0.51 mM	0.51 mM	0.51 mM
glutamine	4 mM	-	4 mM	4 mM
glycine	4 mM	0.667 mM	0.667 mM	0.667 mM
histidine	4 mM	0.0952 mM	0.0952 mM	0.0952 mM
isoleucine	4 mM	0.153 mM	0.153 mM	0.153 mM
leucine	4 mM	0.458 mM	0.458 mM	0.458 mM
lysine	4 mM	0.383 mM	0.383 mM	0.383 mM
methionine	8 mM	0.101 mM	0.101 mM	0.101 mM
phenylalanine	1 mM	0.152 mM	0.152 mM	0.152 mM
hydroxy L-proline	-	0.0763 mM	0.0763 mM	0.0763 mM
L-proline	4 mM	0.348 mM	0.348 mM	0.348 mM
serine	1 mM	0.238 mM	0.238 mM	0.238 mM
threonine	4 mM	0.252 mM	0.252 mM	0.252 mM
tryptophan	0.5 mM	0.049 mM	0.049 mM	0.049 mM
tyrosine	0.5 mM	0.221 mM	0.221 mM	0.221 mM
valine	8 mM	0.214 mM	0.214 mM	0.214 mM
BASES
guanine	20 mg/L	-	20 mg/L	20 mg/L
uracil	20 mg/L	-	20 mg/L	20 mg/L
thymine	10 mg/L	10 mg/L	11 mg/L	11 mg/L
cytidine	20 mg/L	-	20 mg/L	20 mg/L
adenine	20 mg/L	-	20 mg/L	20 mg/L
2'deoxyadenosine	-	10 mg/L	10 mg/L	10 mg/L
2'deoxyguanosine	-	10 mg/L	10 mg/L	10 mg/L
2'deoxycytidine	-	10 mg/L	10 mg/L	10 mg/L
5'-methyl-deoxycytidine	-	0,1 mg/L	0,1 mg/L	0,1 mg/L
uridine 5'triphosphate	-	1 mg/L	2 mg/L	2 mg/L
VITAMINS and COFACTORS
ascorbic acid	-	0.284 mM	0.284 mM	0.284 mM
biotin	-	0.01 mg/L	0.01 mg/L	0.01 mg/L
niacinamide	-	0.025 mg/L	0.025 mg/L	0.025 mg/L
para-aminobenzoic acid	-	0.05 mg/L	0.05 mg/L	0.05 mg/L
spermine	0.1 mM	-	0.1 mM	0.1 mM
nicotinic acid	1 mg/L	0.025 mg/L	0.025 mg/L	0.025 mg/L
thiamin	1 mg/L	0.01 mg/L	0.01 mg/L	0.01 mg/L
pyridoxal	1 mg/L	0.025 mg/L	0.025 mg/L	0.025 mg/L
pyridoxine hydrochloride	-	0.025 mg/L	0.025 mg/L	0.025 mg/L
thioctic acid	0.2 mg/L	-	0.2 mg/L	0.2 mg/L
riboflavin	1 mg/L	0.01 mg/L	0.01 mg/L	0.01 mg/L
choline	1 mg/L	0.5 mg/L	0.5 mg/L	0.5 mg/L
folic acid	1 mg/L	0.01 mg/L	0.01 mg/L	0.01 mg/L
i-Inositol	-	0.05 mg/L	0.05 mg/L	0.05 mg/L
coenzyme A/panthothenate	1 mg/L	0.01 mg/L	0.01 mg/L	0.01 mg/L
coenzyme A/	-	2.5 mg/L	2.5 mg/L	2.5 mg/L
NAD	-	7 mg/L	7 mg/L	7 mg/L
FAD	-	1 mg/L	1 mg/L	1 mg/L
NADP	-	1 mg/L	1 mg/L	1 mg/L
LIPIDS
cholesterol	20 mg/L	0,2 mg/L	0,2 mg/L	0,2 mg/L
palmitic acid	10 mg/L	-	10 mg/L	10 mg/L
oleic acid	12 mg/L	-	12 mg/L	12 mg/L
linoleic acid	10 mg/L	-	10 mg/L	10 mg/L
BSA (fatty acid free; carrier)	2 g/L	-	2 g/L	2 g/L
OTHERS
HEPES	50 mM	-	50 mM	50 mM
penicillin	1000 U/mL	-	-	-
phenol red	2.5 mg/L	20 mg/L	20 mg/L	20 mg/L
Tween 80	-	5 mg/L	5 mg/L	5 mg/L
Glutathione (reduced)	-	10 mg/L	10 mg/L	10 mg/L
Co-carboxylase	-	1 mg/L	1 mg/L	1 mg/L
Ethanol	0.4% final with lipids	0.4% final with lipids	0.4% final with lipids	0.4% final with lipids
pH	7.8 adjusted with NaOH	7.8 adjusted with NaOH	7.8 adjusted with NaOH	7.8 adjusted with NaOH

## Sheet: S2a
	Table 1
	Rxn	Name	EC	Subsystem	Type	Rev	Equation	MHP168	MHP168L	MHP232	MHP7422	MHP7448	MHJ	MHRHUB1	MHRGDL1	MHRSK76	MHR17981	MFL27716	MFL27399	iMFmhp	iMFmhr	iMFmfl	iMFpan
	R026	ACNEULY-RXN	4.1.3.3	Amino Sugar Metabolism	Enzymatic Rxn	0	(1) N_ACETYLNEURAMINATE => (1) N_ACETYL_D_MANNOSAMINE + (1) PYRUVATE							pseudo MHR_0581	CP003231[708233..708451]	MOS_666&MOS_667	VBIMycHyo71610_0348&VBIMycHyo71610_0349			FALSE	TRUE	FALSE	TRUE
	R089	GLUCOSAMINE-6-P-DEAMIN-RXN	3.5.99.6	Amino Sugar Metabolism	Enzymatic Rxn	0	(1) D_GLUCOSAMINE_6_P + (1) WATER => (1) FRUCTOSE_6_P + (1) AMMONIUM	MHP168_583	MHP168L_583	mhp591	MHL_2157	MHP7448_0575	MHJ_0576	MHR_0575	MYM_0620	MOS_663	VBIMycHyo71610_0345	MFC_00427	MYF_02770	TRUE	TRUE	TRUE	TRUE
	R125	NAG6PDEACET-RXN	3.5.1.25	Amino Sugar Metabolism	Enzymatic Rxn	0	(1) N_ACETYL_D_GLUCOSAMINE_6_P + (1) WATER => (1) D_GLUCOSAMINE_6_P + (1) ACET	MHP168_580	MHP168L_580	mhp588	MHL_3515	MHP7448_0572	MHJ_0573	pseudo MHR_0245	pseudo MYM_0341	MOS_275&MOS_276	VBIMycHyo71610_0451	MFC_00431	MYF_02755	TRUE	TRUE	TRUE	TRUE
	R126	NANE-RXN	5.1.3.9	Amino Sugar Metabolism	Enzymatic Rxn	1	(1) N_ACETYL_D_MANNOSAMINE_6P <=> (1) N_ACETYL_D_GLUCOSAMINE_6_P							pseudo MHR_0578	pseudo MYM_0622	MOS_672	VBIMycHyo71610_0355			FALSE	TRUE	FALSE	TRUE
	R127	NANK-RXN	2.7.1.60	Amino Sugar Metabolism	Enzymatic Rxn	0	(1) N_ACETYL_D_MANNOSAMINE + (1) ATP => (1) PROTON + (1) N_ACETYL_D_MANNOSAMINE_6P + (1) ADP							MHR_0576&MHR_0577		MOS_664&MOS_665	VBIMycHyo71610_0346&VBIMycHyo71610_0347			FALSE	TRUE	FALSE	TRUE
	EX_031	EXCHANGE-GLUCOSAMINE		Amino Sugar Metabolism	Exchange Rxn	1	(1) GLUCOSAMINE_e <=> (1) GLUCOSAMINE_b	Added	Added	Added	Added	Added	Added	Added	Added	Added	Added	Added	Added	TRUE	TRUE	TRUE	TRUE
	EX_062	EXCHANGE-N_ACETYL_D_GLUCOSAMINE		Amino Sugar Metabolism	Exchange Rxn	1	(1) N_ACETYL_D_GLUCOSAMINE_e <=> (1) N_ACETYL_D_GLUCOSAMINE_b	Added	Added	Added	Added	Added	Added					Added	Added	TRUE	TRUE	TRUE	TRUE
	EX_063	EXCHANGE-N_ACETYLNEURAMINATE		Amino Sugar Metabolism	Exchange Rxn	1	(1) N_ACETYLNEURAMINATE_e <=> (1) N_ACETYLNEURAMINATE_b							Added	Added	Added	Added			FALSE	TRUE	FALSE	TRUE
	T034	TRANS-GlcN-PTS		Amino Sugar Metabolism	Transport Rxn	0	(1) PHOSPHO_ENOL_PYRUVATE + (1) GLUCOSAMINE_e => (1) D_GLUCOSAMINE_6_P + (1) PYRUVATE	MHP168_420&MHP168_421&MHP168_422&MHP168_599	MHP168L_420&MHP168L_421&MHP168L_422&MHP168L_599	mhp386&mhp387&mhp388&mhp610	MHL_2956&MHL_2824&MHL_3343&MHL_2737	MHP7448_0374&MHP7448_0375&MHP7448_0376&MHP7448_0591	MHJ_0370&MHJ_0371&MHJ_0372&MHJ_0591	MHR_0457&MHR_0458&MHR_0459&MHR_0602	MYM_0482&MYM_0483&MYM_0484&MYM_0647	MOS_517&MOS_518&MOS_519&MOS_696	VBIMycHyo71610_0125&VBIMycHyo71610_0126&VBIMycHyo71610_0127&VBIMycHyo71610_0378	MFC_00747&MFC_01349&MFC_01384	MYF_01515&MYF_01510&MYF_01505	TRUE	TRUE	TRUE	TRUE
	T035	TRANS-GlcNAc-PTS		Amino Sugar Metabolism	Transport Rxn	0	(1) PHOSPHO_ENOL_PYRUVATE + (1) N_ACETYL_D_GLUCOSAMINE_e => (1) N_ACETYL_D_GLUCOSAMINE_6_P + (1) PYRUVATE	MHP168_582	MHP168L_582	mhp590	MHL_3165	MHP7448_0574	MHJ_0575					MFC_00429	MYF_02765	TRUE	FALSE	TRUE	TRUE
	T078	TRANS-NeuNAc		Amino Sugar Metabolism	Transport Rxn	0	(1) N_ACETYLNEURAMINATE_e => (1) N_ACETYLNEURAMINATE							MHR_0451|pseudo_MHR_0579	MYM0474	MOS_668|MOS_510	VBIMycHyo71610_0353|VBIMycHyo71610_0137			FALSE	TRUE	FALSE	TRUE
	R021	6.3.5.6-RXN	6.3.5.6	Aminoacid Metabolism	Enzymatic Rxn	0	(1) GLN + (1) L_ASPARTYL_tRNAAsn + (1) ATP + (1) WATER => (1) GLT + (1) Charged_ASN_tRNAs + (1) Pi + (1) ADP + (2) PROTON	MHP168_024&MHP168_025&MHP168_026	MHP168L_024&MHP168L_025&MHP168L_026	mhp029&mhp030	MHL_3244&MHL_3243	MHP7448_0027&MHP7448_0028&MHP7448_0029	MHJ_0023&MHJ_0024&MHJ_0025	MHR_0571&MHR_0572&MHR_0573	MYM_0616&MYM_0617&MYM_0618	MOS_659&MOS_660&MOS_661	VBIMycHyo71610_0341&VBIMycHyo71610_0342&VBIMycHyo71610_0343	MFC_01363&MFC_00797&MFC_00809	MYF_00085&MYF_00090&MYF_00095	TRUE	TRUE	TRUE	TRUE
	R022	6.3.5.7-RXN	6.3.5.7	Aminoacid Metabolism	Enzymatic Rxn	0	(1) GLN + (1) L_GLUTAMYL_tRNAGln + (1) ATP + (1) WATER => (1) GLT + (1) Charged_GLN_tRNAs + (1) Pi + (1) ADP + (1) PROTON	MHP168_024&MHP168_025&MHP168_026	MHP168L_024&MHP168L_025&MHP168L_026	mhp029&mhp030	MHL_3244&MHL_3243	MHP7448_0027&MHP7448_0028&MHP7448_0029	MHJ_0023&MHJ_0024&MHJ_0025	MHR_0571&MHR_0572&MHR_0573	MYM_0616&MYM_0617&MYM_0618	MOS_659&MOS_660&MOS_661	VBIMycHyo71610_0341&VBIMycHyo71610_0342&VBIMycHyo71610_0343	MFC_01363&MFC_00797&MFC_00809	MYF_00085&MYF_00090&MYF_00095	TRUE	TRUE	TRUE	TRUE
	R027	ADENOSYLHOMOCYSTEINE-NUCLEOSIDASE-RXN	3.2.2.9	Aminoacid Metabolism	Enzymatic Rxn	0	(1) ADENOSYL_HOMO_CYS + (1) WATER => (1) S_RYBOSYL_L_HOMOCYSTEINE + (1) ADENINE	MHP168_485	MHP168L_485	mhp473	MHL_2913	MHP7448_0475	MHJ_0472	MHR_0295	MYM_0287	MOS_331	VBIMycHyo71610_0597	MFC_00437	MYF_01120	TRUE	TRUE	TRUE	TRUE
	R032	ALANINE--TRNA-LIGASE-RXN	6.1.1.7	Aminoacid Metabolism	Enzymatic Rxn	0	(1) PROTON + (1) ALA_tRNAs + (1) L_ALANINE + (1) ATP => (1) Charged_ALA_tRNAs + (1) PPI + (1) AMP	MHP168_200	MHP168L_200	mhp180	MHL_2934	MHP7448_0201	MHJ_0197	MHR_0537	MYM_0569	MOS_609	VBIMycHyo71610_0514	MFC_00251	MYF_02525	TRUE	TRUE	TRUE	TRUE
	R036	ARGININE--TRNA-LIGASE-RXN	6.1.1.19	Aminoacid Metabolism	Enzymatic Rxn	0	(1) PROTON + (1) ARG_tRNAs + (1) ARG + (1) ATP => (1) Charged_ARG_tRNAs + (1) PPI + (1) AMP	MHP168_013	MHP168L_013	mhp012	MHL_0071	MHP7448_0012	MHJ_0012	MHR_0090	MYM_0094	MOS_103	VBIMycHyo71610_0387	MFC_00961	MYF_00060	TRUE	TRUE	TRUE	TRUE
	R037	ASNSYNA-RXN	6.3.1.1	Aminoacid Metabolism	Enzymatic Rxn	1	(1) ASP + (1) AMMONIA + (1) ATP <=> (1) ASN + (1) PPI + (1) AMP							MHR_0126	MYM_0129	MOS_139	VBIMycHyo71610_0306&VBIMycHyo71610_0307			FALSE	TRUE	FALSE	TRUE
	R039	ASPARAGINE--TRNA-LIGASE-RXN	6.1.1.22	Aminoacid Metabolism	Enzymatic Rxn	0	(1) PROTON + (1) ASN_tRNAs + (1) ASN + (1) ATP => (1) Charged_ASN_tRNAs + (1) PPI + (1) AMP	MHP168_426|MHP168_507	MHP168L_426|MHP168L_507	mhp416|mhp497	MHL_1504|MHL_0213	MHP7448_0401|MHP7448_0500	MHJ_0414|MHJ_0497	MHR_0270	MYM_0314	MOS_301	VBIMycHyo71610_0477	MFC_00110	MYF_02090	TRUE	TRUE	TRUE	TRUE
	R040	ASPARTATE--TRNA-LIGASE-RXN	6.1.1.12	Aminoacid Metabolism	Enzymatic Rxn	0	(1) PROTON + (1) ASP_tRNAs + (1) ASP + (1) ATP => (1) Charged_ASP_tRNAs + (1) PPI + (1) AMP	MHP168_261	MHP168L_261	mhp137	MHL_3390	MHP7448_0243	MHJ_0235	MHR_0145	MYM_0150	MOS_167	VBIMycHyo71610_0257	MFC_00685	MYF_01790	TRUE	TRUE	TRUE	TRUE
	R054	CYSTEINE--TRNA-LIGASE-RXN	6.1.1.16	Aminoacid Metabolism	Enzymatic Rxn	0	(1) PROTON + (1) CYS_tRNAs + (1) CYS + (1) ATP => (1) Charged_CYS_tRNAs + (1) PPI + (1) AMP	MHP168_650	MHP168L_650	mhp661	MHL_3174	MHP7448_0641	MHJ_0641	MHR_0239	MYM_0348	MOS_269	VBIMycHyo71610_0444	MFC_00922	MYF_03075	TRUE	TRUE	TRUE	TRUE
	R090	GLURS-RXN	6.1.1.17	Aminoacid Metabolism	Enzymatic Rxn	0	(1) GLT_tRNAs + (1) GLT + (1) ATP + (1) PROTON => (1) Charged_GLT_tRNAs + (1) PPI + (1) AMP	MHP168_162	MHP168L_162	mhp241	MHL_3511	MHP7448_0141	MHJ_0137	MHR_0322	MYM_0258	MOS_360	VBIMycHyo71610_0565	MFC_00152	MYF_02230	TRUE	TRUE	TRUE	TRUE
	R095	GLYCINE--TRNA-LIGASE-RXN	6.1.1.14	Aminoacid Metabolism	Enzymatic Rxn	0	(1) PROTON + (1) GLY_tRNAs + (1) GLY + (1) ATP => (1) Charged_GLY_tRNAs + (1) PPI + (1) AMP	MHP168_058	MHP168L_058	mhp061	MHL_3192	MHP7448_0058	MHJ_0054	MHR_0410	MYM_0425	MOS_458	VBIMycHyo71610_0222	MFC_01142	MYF_00265	TRUE	TRUE	TRUE	TRUE
	R100	HISTIDINE--TRNA-LIGASE-RXN	6.1.1.21	Aminoacid Metabolism	Enzymatic Rxn	0	(1) PROTON + (1) HIS_tRNAs + (1) HIS + (1) ATP => (1) Charged_HIS_tRNAs + (1) PPI + (1) AMP	MHP168_260	MHP168L_260	mhp138	MHL_3093	MHP7448_0242	MHJ_0234	MHR_0144	MYM_0149	MOS_166	VBIMycHyo71610_0256	MFC_00686	MYF_01785	TRUE	TRUE	TRUE	TRUE
	R102	HOMOCYSTEINE-S-METHYLTRANSFERASE-RXN	2.1.1.-	Aminoacid Metabolism	Enzymatic Rxn	0	(1) S_ADENOSYLMETHIONINE + (1) HOMO_CYS => (1) ADENOSYL_HOMO_CYS + (1) MET + (1) PROTON	Added	Added	Added	Added	Added	Added	Added	Added	Added	Added	Added	Added	TRUE	TRUE	TRUE	TRUE
	R107	ISOLEUCINE--TRNA-LIGASE-RXN	6.1.1.5	Aminoacid Metabolism	Enzymatic Rxn	0	(1) PROTON + (1) ILE_tRNAs + (1) ILE + (1) ATP => (1) Charged_ILE_tRNAs + (1) PPI + (1) AMP	MHP168_029	MHP168L_029	mhp033	MHL_3239	MHP7448_0032	MHJ_0028	MHR_0132	MYM_0135	MOS_145	VBIMycHyo71610_0300	MFC_00820	MYF_00125	TRUE	TRUE	TRUE	TRUE
	R109	LEUCINE--TRNA-LIGASE-RXN	6.1.1.4	Aminoacid Metabolism	Enzymatic Rxn	0	(1) PROTON + (1) LEU_tRNAs + (1) LEU + (1) ATP => (1) Charged_LEU_tRNAs + (1) PPI + (1) AMP	MHP168_657	MHP168L_657	mhp667	MHL_3143	MHP7448_0647	MHJ_0647	MHR_0232	MYM_0355	MOS_262	VBIMycHyo71610_0437	MFC_00903	MYF_03105	TRUE	TRUE	TRUE	TRUE
	R111	LYSINE--TRNA-LIGASE-RXN	6.1.1.6	Aminoacid Metabolism	Enzymatic Rxn	0	(1) PROTON + (1) LYS + (1) LYS_tRNAs + (1) ATP => (1) Charged_LYS_tRNAs + (1) PPI + (1) AMP	MHP168_206	MHP168L_206	mhp174	MHL_0747	MHP7448_0207	MHJ_0203	MHR_0531	MYM_0563	MOS_603	VBIMycHyo71610_0520	MFC_00258	MYF_02550	TRUE	TRUE	TRUE	TRUE
	R116	METHIONINE--TRNA-LIGASE-RXN	6.1.1.10	Aminoacid Metabolism	Enzymatic Rxn	0	(1) PROTON + (1) MET_tRNAs + (1) MET + (1) ATP => (1) Charged_MET_tRNAs + (1) PPI + (1) AMP	MHP168_402	MHP168L_402	mhp410	MHL_3517	MHP7448_0396	MHJ_0409	MHR_0334	MYM_0247	MOS_374	VBIMycHyo71610_0552	MFC_00011	MYF_01695	TRUE	TRUE	TRUE	TRUE
	R135	PEP-Arg-Arg	3.4.24.-	Aminoacid Metabolism	Enzymatic Rxn	0	(1) Arg_Arg + (1) WATER => (2) ARG	MHP168_530	MHP168L_530	mhp520	MHL_3064	MHP7448_0521	MHJ_0522	MHR_0356	MYM_0230	MOS_395	VBIMycHyo71610_0275	MFC_00021	MYF_00820	TRUE	TRUE	TRUE	TRUE
	R136	PEP-Asp-Asp	3.4.24.-	Aminoacid Metabolism	Enzymatic Rxn	0	(1) Asp_Asp + (1) WATER => (2) ASP	MHP168_530	MHP168L_530	mhp520	MHL_3064	MHP7448_0521	MHJ_0522	MHR_0356	MYM_0230	MOS_395	VBIMycHyo71610_0275	MFC_00021	MYF_00820	TRUE	TRUE	TRUE	TRUE
	R137	PEP-Cys-Cys	3.4.24.-	Aminoacid Metabolism	Enzymatic Rxn	0	(1) Cys_Cys + (1) WATER => (2) CYS	MHP168_530	MHP168L_530	mhp520	MHL_3064	MHP7448_0521	MHJ_0522	MHR_0356	MYM_0230	MOS_395	VBIMycHyo71610_0275	MFC_00021	MYF_00820	TRUE	TRUE	TRUE	TRUE
	R138	PEP-Gln-Gln	3.4.24.-	Aminoacid Metabolism	Enzymatic Rxn	0	(1) Gln_Gln + (1) WATER => (2) GLN	MHP168_530	MHP168L_530	mhp520	MHL_3064	MHP7448_0521	MHJ_0522	MHR_0356	MYM_0230	MOS_395	VBIMycHyo71610_0275	MFC_00021	MYF_00820	TRUE	TRUE	TRUE	TRUE
	R139	PEP-Glt-Glt	3.4.24.-	Aminoacid Metabolism	Enzymatic Rxn	0	(1) Glt_Glt + (1) WATER => (2) GLT	MHP168_530	MHP168L_530	mhp520	MHL_3064	MHP7448_0521	MHJ_0522	MHR_0356	MYM_0230	MOS_395	VBIMycHyo71610_0275	MFC_00021	MYF_00820	TRUE	TRUE	TRUE	TRUE
	R140	PEP-Gly-Gly	3.4.24.-	Aminoacid Metabolism	Enzymatic Rxn	0	(1) Gly_Gly + (1) WATER => (2) GLY	MHP168_530	MHP168L_530	mhp520	MHL_3064	MHP7448_0521	MHJ_0522	MHR_0356	MYM_0230	MOS_395	VBIMycHyo71610_0275	MFC_00021	MYF_00820	TRUE	TRUE	TRUE	TRUE
	R141	PEP-His-His	3.4.24.-	Aminoacid Metabolism	Enzymatic Rxn	0	(1) His_His + (1) WATER => (2) HIS	MHP168_530	MHP168L_530	mhp520	MHL_3064	MHP7448_0521	MHJ_0522	MHR_0356	MYM_0230	MOS_395	VBIMycHyo71610_0275	MFC_00021	MYF_00820	TRUE	TRUE	TRUE	TRUE
	R142	PEP-Ile-Ile	3.4.24.-	Aminoacid Metabolism	Enzymatic Rxn	0	(1) Ile_Ile + (1) WATER => (2) ILE	MHP168_530	MHP168L_530	mhp520	MHL_3064	MHP7448_0521	MHJ_0522	MHR_0356	MYM_0230	MOS_395	VBIMycHyo71610_0275	MFC_00021	MYF_00820	TRUE	TRUE	TRUE	TRUE
	R143	PEP-Leu-Leu	3.4.24.-	Aminoacid Metabolism	Enzymatic Rxn	0	(1) Leu_Leu + (1) WATER => (2) LEU	MHP168_530	MHP168L_530	mhp520	MHL_3064	MHP7448_0521	MHJ_0522	MHR_0356	MYM_0230	MOS_395	VBIMycHyo71610_0275	MFC_00021	MYF_00820	TRUE	TRUE	TRUE	TRUE
	R144	PEP-Lys-Lys	3.4.24.-	Aminoacid Metabolism	Enzymatic Rxn	0	(1) Lys_Lys + (1) WATER => (2) LYS	MHP168_530	MHP168L_530	mhp520	MHL_3064	MHP7448_0521	MHJ_0522	MHR_0356	MYM_0230	MOS_395	VBIMycHyo71610_0275	MFC_00021	MYF_00820	TRUE	TRUE	TRUE	TRUE
	R145	PEP-Met-Met	3.4.24.-	Aminoacid Metabolism	Enzymatic Rxn	0	(1) Met_Met + (1) WATER => (2) MET	MHP168_530	MHP168L_530	mhp520	MHL_3064	MHP7448_0521	MHJ_0522	MHR_0356	MYM_0230	MOS_395	VBIMycHyo71610_0275	MFC_00021	MYF_00820	TRUE	TRUE	TRUE	TRUE
	R146	PEP-Phe-Phe	3.4.24.-	Aminoacid Metabolism	Enzymatic Rxn	0	(1) Phe_Phe + (1) WATER => (2) PHE	MHP168_530	MHP168L_530	mhp520	MHL_3064	MHP7448_0521	MHJ_0522	MHR_0356	MYM_0230	MOS_395	VBIMycHyo71610_0275	MFC_00021	MYF_00820	TRUE	TRUE	TRUE	TRUE
	R147	PEP-Pro-Pro	3.4.24.-	Aminoacid Metabolism	Enzymatic Rxn	0	(1) Pro_Pro + (1) WATER => (2) PRO	MHP168_530	MHP168L_530	mhp520	MHL_3064	MHP7448_0521	MHJ_0522	MHR_0356	MYM_0230	MOS_395	VBIMycHyo71610_0275	MFC_00021	MYF_00820	TRUE	TRUE	TRUE	TRUE
	R148	PEP-Ser-Ser	3.4.24.-	Aminoacid Metabolism	Enzymatic Rxn	0	(1) Ser_Ser + (1) WATER => (2) SER	MHP168_530	MHP168L_530	mhp520	MHL_3064	MHP7448_0521	MHJ_0522	MHR_0356	MYM_0230	MOS_395	VBIMycHyo71610_0275	MFC_00021	MYF_00820	TRUE	TRUE	TRUE	TRUE
	R149	PEP-Thr-Thr	3.4.24.-	Aminoacid Metabolism	Enzymatic Rxn	0	(1) Thr_Thr + (1) WATER => (2) THR	MHP168_530	MHP168L_530	mhp520	MHL_3064	MHP7448_0521	MHJ_0522	MHR_0356	MYM_0230	MOS_395	VBIMycHyo71610_0275	MFC_00021	MYF_00820	TRUE	TRUE	TRUE	TRUE
	R150	PEP-Trp-Trp	3.4.24.-	Aminoacid Metabolism	Enzymatic Rxn	0	(1) Trp_Trp + (1) WATER => (2) TRP	MHP168_530	MHP168L_530	mhp520	MHL_3064	MHP7448_0521	MHJ_0522	MHR_0356	MYM_0230	MOS_395	VBIMycHyo71610_0275	MFC_00021	MYF_00820	TRUE	TRUE	TRUE	TRUE
	R151	PEP-Tyr-Tyr	3.4.24.-	Aminoacid Metabolism	Enzymatic Rxn	0	(1) Tyr_Tyr + (1) WATER => (2) TYR	MHP168_530	MHP168L_530	mhp520	MHL_3064	MHP7448_0521	MHJ_0522	MHR_0356	MYM_0230	MOS_395	VBIMycHyo71610_0275	MFC_00021	MYF_00820	TRUE	TRUE	TRUE	TRUE
	R152	PEP-Val-Val	3.4.24.-	Aminoacid Metabolism	Enzymatic Rxn	0	(1) Val_Val + (1) WATER => (2) VAL	MHP168_530	MHP168L_530	mhp520	MHL_3064	MHP7448_0521	MHJ_0522	MHR_0356	MYM_0230	MOS_395	VBIMycHyo71610_0275	MFC_00021	MYF_00820	TRUE	TRUE	TRUE	TRUE
	R156	PHENYLALANINE--TRNA-LIGASE-RXN	6.1.1.20	Aminoacid Metabolism	Enzymatic Rxn	0	(1) PROTON + (1) PHE_tRNAs + (1) PHE + (1) ATP => (1) Charged_PHE_tRNAs + (1) PPI + (1) AMP	MHP168_294&MHP168_295	MHP168L_294&MHP168L_295	mhp105&mhp106	MHL_3226&MHL_3227	MHP7448_0273&MHP7448_0274	MHJ_0265&MHJ_0266	MHR_0543&MHR_0544	MYM_0580&MYM_0581	MOS_620&MOS_621	VBIMycHyo71610_0507&VBIMycHyo71610_0508	MFC_00616&MFC_00619	MYF_01940&MYF_01945	TRUE	TRUE	TRUE	TRUE
	R162	PROLINE--TRNA-LIGASE-RXN	6.1.1.15	Aminoacid Metabolism	Enzymatic Rxn	0	(1) PROTON + (1) PRO_tRNAs + (1) PRO + (1) ATP => (1) Charged_PRO_tRNAs + (1) PPI + (1) AMP	MHP168_410	MHP168L_410	mhp397	MHL_3052	MHP7448_0385	MHJ_0381	MHR_0473	MYM_0500	MOS_537	VBIMycHyo71610_0228	MFC_00785	MYF_01455	TRUE	TRUE	TRUE	TRUE
	R163	PROTEASE-RXN		Aminoacid Metabolism	Enzymatic Rxn	0	(1) PROTEINS_e + (1) WATER => (0.0504) Arg_Arg_e + (0.0618) Asp_Asp_e + (0.0351) Cys_Cys_e + (0.10195) Gln_Gln_e + (0.10195) Glt_Glt_e + (0.0781) Gly_Gly_e + (0.0199) His_His_e + (0.0349) Ile_Ile_e + (0.0723) Leu_Leu_e + (0.0333) Lys_Lys_e + (0.0174) Met_Met_e + (0.0344) Phe_Phe_e + (0.1174) Pro_Pro_e + (0.0558) Ser_Ser_e + (0.0440) Thr_Thr_e + (0.0080) Trp_Trp_e + (0.0126) Tyr_Tyr_e + (0.0605) V…	Added	Added	Added	Added	Added	Added	Added	Added	Added	Added	Added	Added	TRUE	TRUE	TRUE	TRUE
	R173	RIBOSYLHOMOCYSTEINASE-RXN	4.4.1.21	Aminoacid Metabolism	Enzymatic Rxn	0	(1) S_RYBOSYL_L_HOMOCYSTEINE => (1) HOMO-CYS + (1) DIHYDROXYPENTANEDIONE	Added	Added	Added	Added	Added	Added	Added	Added	Added	Added	Added	Added	TRUE	TRUE	TRUE	TRUE
	R179	RXN-12460	3.1.1.29	Aminoacid Metabolism	Enzymatic Rxn	0	(1) Charged_ASN_tRNAs + (1) WATER => (1) ASN + (1) ASN_tRNAs + (2) PROTON	MHP168_203	MHP168L_203	mhp177	MHL_2975	MHP7448_0204	MHJ_0200	MHR_0534	MYM_0566	MOS_606	VBIMycHyo71610_0517	MFC_00252	MYF_02535	TRUE	TRUE	TRUE	TRUE
	R180	RXN-12588	2.8.1.7	Aminoacid Metabolism	Enzymatic Rxn	0	(1) CYS + (1) Unsulfurated_Sulfur_Acceptors + (1) PROTON => (1) L_ALANINE + (1) Sulfurated_Sulfur_Acceptors	MHP168_139	MHP168L_139	mhp217	MHL_3175	MHP7448_0164	MHJ_0160	MHR_0305	MYM_0276	MOS_342	VBIMycHyo71610_0585	MFC_00198	MYF_02355	TRUE	TRUE	TRUE	TRUE
	R200	RXN-9386	6.1.1.24	Aminoacid Metabolism	Enzymatic Rxn	0	(1) GLN_tRNAs + (1) GLT + (1) ATP + (1) PROTON => (1) L_GLUTAMYL_tRNAGln + (1) AMP + (1) PPI	MHP168_162	MHP168L_162	mhp241	MHL_3511	MHP7448_0141	MHJ_0137	MHR_0322	MYM_0258	MOS_360	VBIMycHyo71610_0565	MFC_00152	MYF_02230	TRUE	TRUE	TRUE	TRUE
	R207	RXN490-3616	6.1.1.23	Aminoacid Metabolism	Enzymatic Rxn	0	(1) ASN_tRNAs + (1) ASP + (1) ATP + (1) ATP => (1) L_ASPARTYL_tRNAAsn + (1) PPI + (1) AMP	MHP168_426	MHP168L_426	mhp137	MHL_3390	MHP7448_0243	MHJ_0414	MHR_0145	MYM_0314	MOS_301	VBIMycHyo71610_0477	MFC_00685	MYF_01790	TRUE	TRUE	TRUE	TRUE
	R208	S-ADENMETSYN-RXN	2.5.1.6	Aminoacid Metabolism	Enzymatic Rxn	0	(1) ATP + (1) MET + (1) WATER => (1) Pi + (1) PPI + (1) S_ADENOSYLMETHIONINE	MHP168_461	MHP168L_461	mhp450	MHL_1653	MHP7448_0451	MHJ_0448	MHR_0252	MYM_0334	MOS_283	VBIMycHyo71610_0458	MFC_00320	MYF_01285	TRUE	TRUE	TRUE	TRUE
	R209	SERINE--TRNA-LIGASE-RXN	6.1.1.11	Aminoacid Metabolism	Enzymatic Rxn	0	(1) PROTON + (1) SER_tRNAs + (1) SER + (1) ATP => (1) Charged_SER_tRNAs + (1) PPI + (1) AMP	MHP168_272	MHP168L_272	mhp128	MHL_3161	MHP7448_0251	MHJ_0243	MHR_0151	MYM_0159	MOS_176	VBIMycHyo71610_0264	MFC_00669	MYF_01830	TRUE	TRUE	TRUE	TRUE
	R213	THREONINE--TRNA-LIGASE-RXN	6.1.1.3	Aminoacid Metabolism	Enzymatic Rxn	0	(1) PROTON + (1) THR_tRNAs + (1) THR + (1) ATP => (1) Charged_THR_tRNAs + (1) PPI + (1) AMP	MHP168_597	MHP168L_597	mhp608	MHL_3069	MHP7448_0589	MHJ_0589	MHR_0604	MYM_0649	MOS_698	VBIMycHyo71610_0380	MFC_00408	MYF_02845	TRUE	TRUE	TRUE	TRUE
	R220	TRYPTOPHAN--TRNA-LIGASE-RXN	6.1.1.2	Aminoacid Metabolism	Enzymatic Rxn	0	(1) PROTON + (1) TRP + (1) TRP_tRNAs + (1) ATP => (1) AMP + (1) PPI + (1) Charged_TRP_tRNAs	MHP168_598	MHP168L_598	mhp609	MHL_3058	MHP7448_0590	MHJ_0590	MHR_0603	MYM_0648	MOS_697	VBIMycHyo71610_0379	MFC_00404	MYF_02850	TRUE	TRUE	TRUE	TRUE
	R221	TYROSINE--TRNA-LIGASE-RXN	6.1.1.1	Aminoacid Metabolism	Enzymatic Rxn	0	(1) PROTON + (1) TYR_tRNAs + (1) TYR + (1) ATP => (1) Charged_TYR_tRNAs + (1) PPI + (1) AMP	MHP168_063	MHP168L_063	mhp066	MHL_3168	MHP7448_0063	MHJ_0059	MHR_0116	MYM_0118	MOS_128	VBIMycHyo71610_0318	MFC_01153	MYF_00290	TRUE	TRUE	TRUE	TRUE
	R228	VALINE--TRNA-LIGASE-RXN	6.1.1.9	Aminoacid Metabolism	Enzymatic Rxn	0	(1) PROTON + (1) VAL_tRNAs + (1) VAL + (1) ATP => (1) Charged_VAL_tRNAs + (1) PPI + (1) AMP	MHP168_702	MHP168L_702	mhp694	MHL_3079	MHP7448_0672	MHJ_0671	MHR_0009	MYM_0011	MOS_011	VBIMycHyo71610_0698	MFC_01003	MYF_03330	TRUE	TRUE	TRUE	TRUE
	EX_005	EXCHANGE-AI2		Aminoacid Metabolism	Exchange Rxn	1	(1) DIHYDROXYPENTANEDIONE_e <=> (1) DIHYDROXYPENTANEDIONE_b	Added	Added	Added	Added	Added	Added	Added	Added	Added	Added	Added	Added	TRUE	TRUE	TRUE	TRUE
	EX_007	EXCHANGE-ARG		Aminoacid Metabolism	Exchange Rxn	1	(1) ARG_e <=> (1) ARG_b	Added	Added	Added	Added	Added	Added	Added	Added	Added	Added	Added	Added	TRUE	TRUE	TRUE	TRUE
	EX_009	EXCHANGE-ASP		Aminoacid Metabolism	Exchange Rxn	1	(1) ASP_e <=> (1) ASP_b	Added	Added	Added	Added	Added	Added	Added	Added	Added	Added	Added	Added	TRUE	TRUE	TRUE	TRUE
	EX_018	EXCHANGE-CYS		Aminoacid Metabolism	Exchange Rxn	1	(1) CYS_e <=> (1) CYS_b	Added	Added	Added	Added	Added	Added	Added	Added	Added	Added	Added	Added	TRUE	TRUE	TRUE	TRUE
	EX_029	EXCHANGE-GLN		Aminoacid Metabolism	Exchange Rxn	1	(1) GLN_e <=> (1) GLN_b	Added	Added	Added	Added	Added	Added	Added	Added	Added	Added	Added	Added	TRUE	TRUE	TRUE	TRUE
	EX_030	EXCHANGE-GLT		Aminoacid Metabolism	Exchange Rxn	1	(1) GLT_e <=> (1) GLT_b	Added	Added	Added	Added	Added	Added	Added	Added	Added	Added	Added	Added	TRUE	TRUE	TRUE	TRUE
	EX_033	EXCHANGE-GLY		Aminoacid Metabolism	Exchange Rxn	1	(1) GLY_e <=> (1) GLY_b	Added	Added	Added	Added	Added	Added	Added	Added	Added	Added	Added	Added	TRUE	TRUE	TRUE	TRUE
	EX_041	EXCHANGE-HIS		Aminoacid Metabolism	Exchange Rxn	1	(1) HIS_e <=> (1) HIS_b	Added	Added	Added	Added	Added	Added	Added	Added	Added	Added	Added	Added	TRUE	TRUE	TRUE	TRUE
	EX_043	EXCHANGE-ILE		Aminoacid Metabolism	Exchange Rxn	1	(1) ILE_e <=> (1) ILE_b	Added	Added	Added	Added	Added	Added	Added	Added	Added	Added	Added	Added	TRUE	TRUE	TRUE	TRUE
	EX_050	EXCHANGE-LEU		Aminoacid Metabolism	Exchange Rxn	1	(1) LEU_e <=> (1) LEU_b	Added	Added	Added	Added	Added	Added	Added	Added	Added	Added	Added	Added	TRUE	TRUE	TRUE	TRUE
	EX_053	EXCHANGE-LYS		Aminoacid Metabolism	Exchange Rxn	1	(1) LYS_e <=> (1) LYS_b	Added	Added	Added	Added	Added	Added	Added	Added	Added	Added	Added	Added	TRUE	TRUE	TRUE	TRUE
	EX_055	EXCHANGE-MET		Aminoacid Metabolism	Exchange Rxn	1	(1) MET_e <=> (1) MET_b	Added	Added	Added	Added	Added	Added	Added	Added	Added	Added	Added	Added	TRUE	TRUE	TRUE	TRUE
	EX_072	EXCHANGE-PHE		Aminoacid Metabolism	Exchange Rxn	1	(1) PHE_e <=> (1) PHE_b	Added	Added	Added	Added	Added	Added	Added	Added	Added	Added	Added	Added	TRUE	TRUE	TRUE	TRUE
	EX_074	EXCHANGE-PRO		Aminoacid Metabolism	Exchange Rxn	1	(1) PRO_e <=> (1) PRO_b	Added	Added	Added	Added	Added	Added	Added	Added	Added	Added	Added	Added	TRUE	TRUE	TRUE	TRUE
	EX_075	EXCHANGE-PROTEINS		Aminoacid Metabolism	Exchange Rxn	1	(1) PROTEINS_e <=> (1) PROTEINS_b	Added	Added	Added	Added	Added	Added	Added	Added	Added	Added	Added	Added	TRUE	TRUE	TRUE	TRUE
	EX_082	EXCHANGE-SER		Aminoacid Metabolism	Exchange Rxn	1	(1) SER_e <=> (1) SER_b	Added	Added	Added	Added	Added	Added	Added	Added	Added	Added	Added	Added	TRUE	TRUE	TRUE	TRUE
	EX_085	EXCHANGE-SRHCYS		Aminoacid Metabolism	Exchange Rxn	1	(1) S_RYBOSYL_L_HOMOCYSTEINE_e <=> (1) S_RYBOSYL_L_HOMOCYSTEINE_b	Added	Added	Added	Added	Added	Added	Added	Added	Added	Added	Added	Added	TRUE	TRUE	TRUE	TRUE
	EX_093	EXCHANGE-THR		Aminoacid Metabolism	Exchange Rxn	1	(1) THR_e <=> (1) THR_b	Added	Added	Added	Added	Added	Added	Added	Added	Added	Added	Added	Added	TRUE	TRUE	TRUE	TRUE
	EX_096	EXCHANGE-TRP		Aminoacid Metabolism	Exchange Rxn	1	(1) TRP_e <=> (1) TRP_b	Added	Added	Added	Added	Added	Added	Added	Added	Added	Added	Added	Added	TRUE	TRUE	TRUE	TRUE
	EX_097	EXCHANGE-TYR		Aminoacid Metabolism	Exchange Rxn	1	(1) TYR_e <=> (1) TYR_b	Added	Added	Added	Added	Added	Added	Added	Added	Added	Added	Added	Added	TRUE	TRUE	TRUE	TRUE
	EX_099	EXCHANGE-VAL		Aminoacid Metabolism	Exchange Rxn	1	(1) VAL_e <=> (1) VAL_b	Added	Added	Added	Added	Added	Added	Added	Added	Added	Added	Added	Added	TRUE	TRUE	TRUE	TRUE
	S009	SYNTHETIC-DRAIN-RXN-12588	NA	Aminoacid Metabolism	Synthetic Rxn	0	(1) Sulfurated_Sulfur_Acceptors => (1) Unsulfurated_Sulfur_Acceptors	Added	Added	Added	Added	Added	Added	Added	Added	Added	Added	Added	Added	TRUE	TRUE	TRUE	TRUE
	T010	TRANS-AI2		Aminoacid Metabolism	Transport Rxn	0	(1) DIHYDROXYPENTANEDIONE => (1) DIHYDROXYPENTANEDIONE_e	Added	Added	Added	Added	Added	Added	Added	Added	Added	Added	Added	Added	TRUE	TRUE	TRUE	TRUE
	T011	TRANS-Arg-ABC		Aminoacid Metabolism	Transport Rxn	0	(1) ATP + (1) ARG_e + (1) WATER => (1) ADP + (1) Pi + (1) ARG + (1) PROTON	Added	Added	Added	Added	Added	Added	Added	Added	Added	Added	Added	Added	TRUE	TRUE	TRUE	TRUE
	T012	TRANS-Arg-Opp		Aminoacid Metabolism	Transport Rxn	0	(1) Arg_Arg_e + (1) ATP + (1) WATER => (1) Arg_Arg + (2) ADP + (2) Pi + (2) PROTON	(MHP168_212&MHP168_214&MHP168_215&MHP168_216)|(MHP168_508&MHP168_509&MHP168_510&MHP168_511)	(MHP168L_212&MHP168L_214&MHP168L_215&MHP168L_216)|(MHP168L_508&MHP168L_509&MHP168L_510&MHP168L_511)	(mhp166&mhp167&mhp168&mhp169)|(mhp498&mhp499&mhp500&mhp501)	(MHL_3301&MHL_3298&MHL_2868&MHL_3065)|(MHL_3181&MHL_3184&MHL_3406&MHL_3407)	(MHP7448_0212&MHP7448_0213&MHP7448_0214&MHP7448_0215)|(MHP7448_0501&MHP7448_0502&MHP7448_0503&MHP7448_0504)	(MHJ_0208&MHJ_0209&MHJ_0210&MHJ_0211)|(MHJ_0498&MHJ_0499&MHJ_0500&MHJ_0501)	(MHR_0359&MHR_0360&MHR_0361&MHR_0362&MHR_0357)|(MHR_0635&MHR_0636&MHR_0637&MHR_0638&MHR_0639)	(MYM_0224&MYM_0225&MYM_0226&MYM_0227&MYM_0229)|(MYM_0688&MYM_0689&MYM_0690&MYM_0691&MYM_0692)	(MOS_396&MOS_398&MOS_399&MOS_400&MOS_401)|(MOS_735&MOS_736&MOS_737&MOS_738&MOS_739)	(VBIMycHyo71610_0278&VBIMycHyo71610_0279&VBIMycHyo71610_0280&VBIMycHyo71610_0281&VBIMycHyo71610_0276)|(VBIMycHyo71610_0632&VBIMycHyo71610_0633&VBIMycHyo71610_0634&VBIMycHyo71610_0635&VBIMycHyo71610_0636)	(MFC_00063&MFC_00046&MFC_00047&MFC_00051&MFC_00061)|(MFC_00285&MFC_00279&MFC_00281&MFC_00275&MFC_00274)	(MYF_00935&MYF_00930&MYF_00925&MYF_00920&MYF_00915)|(MYF_02620&MYF_02615&MYF_02610&MYF_02605)	TRUE	TRUE	TRUE	TRUE
	T015	TRANS-Asp-ABC		Aminoacid Metabolism	Transport Rxn	0	(1) ATP + (1) ASP_e + (1) WATER => (1) ADP + (1) Pi + (1) ASP + (1) PROTON	Added	Added	Added	Added	Added	Added	Added	Added	Added	Added	Added	Added	TRUE	TRUE	TRUE	TRUE
	T016	TRANS-Asp-Opp		Aminoacid Metabolism	Transport Rxn	0	(1) Asp_Asp_e + (1) ATP + (1) WATER => (1) Asp_Asp + (2) ADP + (2) Pi + (2) PROTON	(MHP168_212&MHP168_214&MHP168_215&MHP168_216)|(MHP168_508&MHP168_509&MHP168_510&MHP168_511)	(MHP168L_212&MHP168L_214&MHP168L_215&MHP168L_216)|(MHP168L_508&MHP168L_509&MHP168L_510&MHP168L_511)	(mhp166&mhp167&mhp168&mhp169)|(mhp498&mhp499&mhp500&mhp501)	(MHL_3301&MHL_3298&MHL_2868&MHL_3065)|(MHL_3181&MHL_3184&MHL_3406&MHL_3407)	(MHP7448_0212&MHP7448_0213&MHP7448_0214&MHP7448_0215)|(MHP7448_0501&MHP7448_0502&MHP7448_0503&MHP7448_0504)	(MHJ_0208&MHJ_0209&MHJ_0210&MHJ_0211)|(MHJ_0498&MHJ_0499&MHJ_0500&MHJ_0501)	(MHR_0359&MHR_0360&MHR_0361&MHR_0362&MHR_0357)|(MHR_0635&MHR_0636&MHR_0637&MHR_0638&MHR_0639)	(MYM_0224&MYM_0225&MYM_0226&MYM_0227&MYM_0229)|(MYM_0688&MYM_0689&MYM_0690&MYM_0691&MYM_0692)	(MOS_396&MOS_398&MOS_399&MOS_400&MOS_401)|(MOS_735&MOS_736&MOS_737&MOS_738&MOS_739)	(VBIMycHyo71610_0278&VBIMycHyo71610_0279&VBIMycHyo71610_0280&VBIMycHyo71610_0281&VBIMycHyo71610_0276)|(VBIMycHyo71610_0632&VBIMycHyo71610_0633&VBIMycHyo71610_0634&VBIMycHyo71610_0635&VBIMycHyo71610_0636)	(MFC_00063&MFC_00046&MFC_00047&MFC_00051&MFC_00061)|(MFC_00285&MFC_00279&MFC_00281&MFC_00275&MFC_00274)	(MYF_00935&MYF_00930&MYF_00925&MYF_00920&MYF_00915)|(MYF_02620&MYF_02615&MYF_02610&MYF_02605)	TRUE	TRUE	TRUE	TRUE
	T022	TRANS-Cys-ABC		Aminoacid Metabolism	Transport Rxn	0	(1) ATP + (1) CYS_e + (1) WATER => (1) ADP + (1) Pi + (1) CYS + (1) PROTON	Added	Added	Added	Added	Added	Added	Added	Added	Added	Added	Added	Added	TRUE	TRUE	TRUE	TRUE
	T023	TRANS-Cys-Opp		Aminoacid Metabolism	Transport Rxn	0	(1) Cys_Cys_e + (1) ATP + (1) WATER => (1) Cys_Cys + (2) ADP + (2) Pi + (2) PROTON	(MHP168_212&MHP168_214&MHP168_215&MHP168_216)|(MHP168_508&MHP168_509&MHP168_510&MHP168_511)	(MHP168L_212&MHP168L_214&MHP168L_215&MHP168L_216)|(MHP168L_508&MHP168L_509&MHP168L_510&MHP168L_511)	(mhp166&mhp167&mhp168&mhp169)|(mhp498&mhp499&mhp500&mhp501)	(MHL_3301&MHL_3298&MHL_2868&MHL_3065)|(MHL_3181&MHL_3184&MHL_3406&MHL_3407)	(MHP7448_0212&MHP7448_0213&MHP7448_0214&MHP7448_0215)|(MHP7448_0501&MHP7448_0502&MHP7448_0503&MHP7448_0504)	(MHJ_0208&MHJ_0209&MHJ_0210&MHJ_0211)|(MHJ_0498&MHJ_0499&MHJ_0500&MHJ_0501)	(MHR_0359&MHR_0360&MHR_0361&MHR_0362&MHR_0357)|(MHR_0635&MHR_0636&MHR_0637&MHR_0638&MHR_0639)	(MYM_0224&MYM_0225&MYM_0226&MYM_0227&MYM_0229)|(MYM_0688&MYM_0689&MYM_0690&MYM_0691&MYM_0692)	(MOS_396&MOS_398&MOS_399&MOS_400&MOS_401)|(MOS_735&MOS_736&MOS_737&MOS_738&MOS_739)	(VBIMycHyo71610_0278&VBIMycHyo71610_0279&VBIMycHyo71610_0280&VBIMycHyo71610_0281&VBIMycHyo71610_0276)|(VBIMycHyo71610_0632&VBIMycHyo71610_0633&VBIMycHyo71610_0634&VBIMycHyo71610_0635&VBIMycHyo71610_0636)	(MFC_00063&MFC_00046&MFC_00047&MFC_00051&MFC_00061)|(MFC_00285&MFC_00279&MFC_00281&MFC_00275&MFC_00274)	(MYF_00935&MYF_00930&MYF_00925&MYF_00920&MYF_00915)|(MYF_02620&MYF_02615&MYF_02610&MYF_02605)	TRUE	TRUE	TRUE	TRUE
	T036	TRANS-Gln-ABC		Aminoacid Metabolism	Transport Rxn	0	(1) ATP + (1) GLN_e + (1) WATER => (1) ADP + (1) Pi + (1) GLN + (1) PROTON	Added	Added	Added	Added	Added	Added	Added	Added	Added	Added	Added	Added	TRUE	TRUE	TRUE	TRUE
	T037	TRANS-Gln-Opp		Aminoacid Metabolism	Transport Rxn	0	(1) Gln_Gln_e + (2) ATP + (1) WATER => (2) ADP + (2) Pi + (2) PROTON + (1) Gln_Gln	(MHP168_212&MHP168_214&MHP168_215&MHP168_216)|(MHP168_508&MHP168_509&MHP168_510&MHP168_511)	(MHP168L_212&MHP168L_214&MHP168L_215&MHP168L_216)|(MHP168L_508&MHP168L_509&MHP168L_510&MHP168L_511)	(mhp166&mhp167&mhp168&mhp169)|(mhp498&mhp499&mhp500&mhp501)	(MHL_3301&MHL_3298&MHL_2868&MHL_3065)|(MHL_3181&MHL_3184&MHL_3406&MHL_3407)	(MHP7448_0212&MHP7448_0213&MHP7448_0214&MHP7448_0215)|(MHP7448_0501&MHP7448_0502&MHP7448_0503&MHP7448_0504)	(MHJ_0208&MHJ_0209&MHJ_0210&MHJ_0211)|(MHJ_0498&MHJ_0499&MHJ_0500&MHJ_0501)	(MHR_0359&MHR_0360&MHR_0361&MHR_0362&MHR_0357)|(MHR_0635&MHR_0636&MHR_0637&MHR_0638&MHR_0639)	(MYM_0224&MYM_0225&MYM_0226&MYM_0227&MYM_0229)|(MYM_0688&MYM_0689&MYM_0690&MYM_0691&MYM_0692)	(MOS_396&MOS_398&MOS_399&MOS_400&MOS_401)|(MOS_735&MOS_736&MOS_737&MOS_738&MOS_739)	(VBIMycHyo71610_0278&VBIMycHyo71610_0279&VBIMycHyo71610_0280&VBIMycHyo71610_0281&VBIMycHyo71610_0276)|(VBIMycHyo71610_0632&VBIMycHyo71610_0633&VBIMycHyo71610_0634&VBIMycHyo71610_0635&VBIMycHyo71610_0636)	(MFC_00063&MFC_00046&MFC_00047&MFC_00051&MFC_00061)|(MFC_00285&MFC_00279&MFC_00281&MFC_00275&MFC_00274)	(MYF_00935&MYF_00930&MYF_00925&MYF_00920&MYF_00915)|(MYF_02620&MYF_02615&MYF_02610&MYF_02605)	TRUE	TRUE	TRUE	TRUE
	T038	TRANS-Glt-ABC		Aminoacid Metabolism	Transport Rxn	0	(1) ATP + (1) GLT_e + (1) WATER => (1) ADP + (1) Pi + (1) GLT + (1) PROTON	Added	Added	Added	Added	Added	Added	Added	Added	Added	Added	Added	Added	TRUE	TRUE	TRUE	TRUE
	T039	TRANS-Glt-Opp		Aminoacid Metabolism	Transport Rxn	0	(1) Glt_Glt_e + (2) ATP + (1) WATER => (2) ADP + (2) Pi + (2) PROTON + (1) Glt_Glt	(MHP168_212&MHP168_214&MHP168_215&MHP168_216)|(MHP168_508&MHP168_509&MHP168_510&MHP168_511)	(MHP168L_212&MHP168L_214&MHP168L_215&MHP168L_216)|(MHP168L_508&MHP168L_509&MHP168L_510&MHP168L_511)	(mhp166&mhp167&mhp168&mhp169)|(mhp498&mhp499&mhp500&mhp501)	(MHL_3301&MHL_3298&MHL_2868&MHL_3065)|(MHL_3181&MHL_3184&MHL_3406&MHL_3407)	(MHP7448_0212&MHP7448_0213&MHP7448_0214&MHP7448_0215)|(MHP7448_0501&MHP7448_0502&MHP7448_0503&MHP7448_0504)	(MHJ_0208&MHJ_0209&MHJ_0210&MHJ_0211)|(MHJ_0498&MHJ_0499&MHJ_0500&MHJ_0501)	(MHR_0359&MHR_0360&MHR_0361&MHR_0362&MHR_0357)|(MHR_0635&MHR_0636&MHR_0637&MHR_0638&MHR_0639)	(MYM_0224&MYM_0225&MYM_0226&MYM_0227&MYM_0229)|(MYM_0688&MYM_0689&MYM_0690&MYM_0691&MYM_0692)	(MOS_396&MOS_398&MOS_399&MOS_400&MOS_401)|(MOS_735&MOS_736&MOS_737&MOS_738&MOS_739)	(VBIMycHyo71610_0278&VBIMycHyo71610_0279&VBIMycHyo71610_0280&VBIMycHyo71610_0281&VBIMycHyo71610_0276)|(VBIMycHyo71610_0632&VBIMycHyo71610_0633&VBIMycHyo71610_0634&VBIMycHyo71610_0635&VBIMycHyo71610_0636)	(MFC_00063&MFC_00046&MFC_00047&MFC_00051&MFC_00061)|(MFC_00285&MFC_00279&MFC_00281&MFC_00275&MFC_00274)	(MYF_00935&MYF_00930&MYF_00925&MYF_00920&MYF_00915)|(MYF_02620&MYF_02615&MYF_02610&MYF_02605)	TRUE	TRUE	TRUE	TRUE
	T042	TRANS-Gly-ABC		Aminoacid Metabolism	Transport Rxn	0	(1) ATP + (1) GLY_e + (1) WATER => (1) ADP + (1) Pi + (1) GLY + (1) PROTON	Added	Added	Added	Added	Added	Added	Added	Added	Added	Added	Added	Added	TRUE	TRUE	TRUE	TRUE
	T043	TRANS-Gly-Opp		Aminoacid Metabolism	Transport Rxn	0	(1) Gly_Gly_e + (2) ATP + (1) WATER => (2) ADP + (2) Pi + (2) PROTON + (1) Gly_Gly	(MHP168_212&MHP168_214&MHP168_215&MHP168_216)|(MHP168_508&MHP168_509&MHP168_510&MHP168_511)	(MHP168L_212&MHP168L_214&MHP168L_215&MHP168L_216)|(MHP168L_508&MHP168L_509&MHP168L_510&MHP168L_511)	(mhp166&mhp167&mhp168&mhp169)|(mhp498&mhp499&mhp500&mhp501)	(MHL_3301&MHL_3298&MHL_2868&MHL_3065)|(MHL_3181&MHL_3184&MHL_3406&MHL_3407)	(MHP7448_0212&MHP7448_0213&MHP7448_0214&MHP7448_0215)|(MHP7448_0501&MHP7448_0502&MHP7448_0503&MHP7448_0504)	(MHJ_0208&MHJ_0209&MHJ_0210&MHJ_0211)|(MHJ_0498&MHJ_0499&MHJ_0500&MHJ_0501)	(MHR_0359&MHR_0360&MHR_0361&MHR_0362&MHR_0357)|(MHR_0635&MHR_0636&MHR_0637&MHR_0638&MHR_0639)	(MYM_0224&MYM_0225&MYM_0226&MYM_0227&MYM_0229)|(MYM_0688&MYM_0689&MYM_0690&MYM_0691&MYM_0692)	(MOS_396&MOS_398&MOS_399&MOS_400&MOS_401)|(MOS_735&MOS_736&MOS_737&MOS_738&MOS_739)	(VBIMycHyo71610_0278&VBIMycHyo71610_0279&VBIMycHyo71610_0280&VBIMycHyo71610_0281&VBIMycHyo71610_0276)|(VBIMycHyo71610_0632&VBIMycHyo71610_0633&VBIMycHyo71610_0634&VBIMycHyo71610_0635&VBIMycHyo71610_0636)	(MFC_00063&MFC_00046&MFC_00047&MFC_00051&MFC_00061)|(MFC_00285&MFC_00279&MFC_00281&MFC_00275&MFC_00274)	(MYF_00935&MYF_00930&MYF_00925&MYF_00920&MYF_00915)|(MYF_02620&MYF_02615&MYF_02610&MYF_02605)	TRUE	TRUE	TRUE	TRUE
	T051	TRANS-His-ABC		Aminoacid Metabolism	Transport Rxn	0	(1) ATP + (1) HIS_e + (1) WATER => (1) ADP + (1) Pi + (1) HIS + (1) PROTON	Added	Added	Added	Added	Added	Added	Added	Added	Added	Added	Added	Added	TRUE	TRUE	TRUE	TRUE
	T052	TRANS-His-Opp		Aminoacid Metabolism	Transport Rxn	0	(1) His_His_e + (2) ATP + (1) WATER => (2) ADP + (2) Pi + (2) PROTON + (1) His_His	(MHP168_212&MHP168_214&MHP168_215&MHP168_216)|(MHP168_508&MHP168_509&MHP168_510&MHP168_511)	(MHP168L_212&MHP168L_214&MHP168L_215&MHP168L_216)|(MHP168L_508&MHP168L_509&MHP168L_510&MHP168L_511)	(mhp166&mhp167&mhp168&mhp169)|(mhp498&mhp499&mhp500&mhp501)	(MHL_3301&MHL_3298&MHL_2868&MHL_3065)|(MHL_3181&MHL_3184&MHL_3406&MHL_3407)	(MHP7448_0212&MHP7448_0213&MHP7448_0214&MHP7448_0215)|(MHP7448_0501&MHP7448_0502&MHP7448_0503&MHP7448_0504)	(MHJ_0208&MHJ_0209&MHJ_0210&MHJ_0211)|(MHJ_0498&MHJ_0499&MHJ_0500&MHJ_0501)	(MHR_0359&MHR_0360&MHR_0361&MHR_0362&MHR_0357)|(MHR_0635&MHR_0636&MHR_0637&MHR_0638&MHR_0639)	(MYM_0224&MYM_0225&MYM_0226&MYM_0227&MYM_0229)|(MYM_0688&MYM_0689&MYM_0690&MYM_0691&MYM_0692)	(MOS_396&MOS_398&MOS_399&MOS_400&MOS_401)|(MOS_735&MOS_736&MOS_737&MOS_738&MOS_739)	(VBIMycHyo71610_0278&VBIMycHyo71610_0279&VBIMycHyo71610_0280&VBIMycHyo71610_0281&VBIMycHyo71610_0276)|(VBIMycHyo71610_0632&VBIMycHyo71610_0633&VBIMycHyo71610_0634&VBIMycHyo71610_0635&VBIMycHyo71610_0636)	(MFC_00063&MFC_00046&MFC_00047&MFC_00051&MFC_00061)|(MFC_00285&MFC_00279&MFC_00281&MFC_00275&MFC_00274)	(MYF_00935&MYF_00930&MYF_00925&MYF_00920&MYF_00915)|(MYF_02620&MYF_02615&MYF_02610&MYF_02605)	TRUE	TRUE	TRUE	TRUE
	T053	TRANS-Ile-ABC		Aminoacid Metabolism	Transport Rxn	0	(1) ATP + (1) ILE_e + (1) WATER => (1) ADP + (1) Pi + (1) ILE + (1) PROTON	Added	Added	Added	Added	Added	Added	Added	Added	Added	Added	Added	Added	TRUE	TRUE	TRUE	TRUE
	T054	TRANS-Ile-Opp		Aminoacid Metabolism	Transport Rxn	0	(1) Ile_Ile_e + (2) ATP + (1) WATER => (2) ADP + (2) Pi + (2) PROTON + (1) Ile_Ile	(MHP168_212&MHP168_214&MHP168_215&MHP168_216)|(MHP168_508&MHP168_509&MHP168_510&MHP168_511)	(MHP168L_212&MHP168L_214&MHP168L_215&MHP168L_216)|(MHP168L_508&MHP168L_509&MHP168L_510&MHP168L_511)	(mhp166&mhp167&mhp168&mhp169)|(mhp498&mhp499&mhp500&mhp501)	(MHL_3301&MHL_3298&MHL_2868&MHL_3065)|(MHL_3181&MHL_3184&MHL_3406&MHL_3407)	(MHP7448_0212&MHP7448_0213&MHP7448_0214&MHP7448_0215)|(MHP7448_0501&MHP7448_0502&MHP7448_0503&MHP7448_0504)	(MHJ_0208&MHJ_0209&MHJ_0210&MHJ_0211)|(MHJ_0498&MHJ_0499&MHJ_0500&MHJ_0501)	(MHR_0359&MHR_0360&MHR_0361&MHR_0362&MHR_0357)|(MHR_0635&MHR_0636&MHR_0637&MHR_0638&MHR_0639)	(MYM_0224&MYM_0225&MYM_0226&MYM_0227&MYM_0229)|(MYM_0688&MYM_0689&MYM_0690&MYM_0691&MYM_0692)	(MOS_396&MOS_398&MOS_399&MOS_400&MOS_401)|(MOS_735&MOS_736&MOS_737&MOS_738&MOS_739)	(VBIMycHyo71610_0278&VBIMycHyo71610_0279&VBIMycHyo71610_0280&VBIMycHyo71610_0281&VBIMycHyo71610_0276)|(VBIMycHyo71610_0632&VBIMycHyo71610_0633&VBIMycHyo71610_0634&VBIMycHyo71610_0635&VBIMycHyo71610_0636)	(MFC_00063&MFC_00046&MFC_00047&MFC_00051&MFC_00061)|(MFC_00285&MFC_00279&MFC_00281&MFC_00275&MFC_00274)	(MYF_00935&MYF_00930&MYF_00925&MYF_00920&MYF_00915)|(MYF_02620&MYF_02615&MYF_02610&MYF_02605)	TRUE	TRUE	TRUE	TRUE
	T061	TRANS-Leu-ABC		Aminoacid Metabolism	Transport Rxn	0	(1) ATP + (1) LEU_e + (1) WATER => (1) ADP + (1) Pi + (1) LEU + (1) PROTON	Added	Added	Added	Added	Added	Added	Added	Added	Added	Added	Added	Added	TRUE	TRUE	TRUE	TRUE
	T062	TRANS-Leu-Opp		Aminoacid Metabolism	Transport Rxn	0	(1) Leu_Leu_e + (2) ATP + (1) WATER => (2) ADP + (2) Pi + (2) PROTON + (1) Leu_Leu	(MHP168_212&MHP168_214&MHP168_215&MHP168_216)|(MHP168_508&MHP168_509&MHP168_510&MHP168_511)	(MHP168L_212&MHP168L_214&MHP168L_215&MHP168L_216)|(MHP168L_508&MHP168L_509&MHP168L_510&MHP168L_511)	(mhp166&mhp167&mhp168&mhp169)|(mhp498&mhp499&mhp500&mhp501)	(MHL_3301&MHL_3298&MHL_2868&MHL_3065)|(MHL_3181&MHL_3184&MHL_3406&MHL_3407)	(MHP7448_0212&MHP7448_0213&MHP7448_0214&MHP7448_0215)|(MHP7448_0501&MHP7448_0502&MHP7448_0503&MHP7448_0504)	(MHJ_0208&MHJ_0209&MHJ_0210&MHJ_0211)|(MHJ_0498&MHJ_0499&MHJ_0500&MHJ_0501)	(MHR_0359&MHR_0360&MHR_0361&MHR_0362&MHR_0357)|(MHR_0635&MHR_0636&MHR_0637&MHR_0638&MHR_0639)	(MYM_0224&MYM_0225&MYM_0226&MYM_0227&MYM_0229)|(MYM_0688&MYM_0689&MYM_0690&MYM_0691&MYM_0692)	(MOS_396&MOS_398&MOS_399&MOS_400&MOS_401)|(MOS_735&MOS_736&MOS_737&MOS_738&MOS_739)	(VBIMycHyo71610_0278&VBIMycHyo71610_0279&VBIMycHyo71610_0280&VBIMycHyo71610_0281&VBIMycHyo71610_0276)|(VBIMycHyo71610_0632&VBIMycHyo71610_0633&VBIMycHyo71610_0634&VBIMycHyo71610_0635&VBIMycHyo71610_0636)	(MFC_00063&MFC_00046&MFC_00047&MFC_00051&MFC_00061)|(MFC_00285&MFC_00279&MFC_00281&MFC_00275&MFC_00274)	(MYF_00935&MYF_00930&MYF_00925&MYF_00920&MYF_00915)|(MYF_02620&MYF_02615&MYF_02610&MYF_02605)	TRUE	TRUE	TRUE	TRUE
	T065	TRANS-Lys-ABC		Aminoacid Metabolism	Transport Rxn	0	(1) LYS_e + (1) ATP + (1) WATER => (1) LYS + (1) ADP + (1) Pi + (1) PROTON	Added	Added	Added	Added	Added	Added	Added	Added	Added	Added	Added	Added	TRUE	TRUE	TRUE	TRUE
	T066	TRANS-Lys-Opp		Aminoacid Metabolism	Transport Rxn	0	(1) Lys_Lys_e + (2) ATP + (1) WATER => (1) Lys_Lys + (2) ADP + (2) Pi + (2) PROTON	(MHP168_212&MHP168_214&MHP168_215&MHP168_216)|(MHP168_508&MHP168_509&MHP168_510&MHP168_511)	(MHP168L_212&MHP168L_214&MHP168L_215&MHP168L_216)|(MHP168L_508&MHP168L_509&MHP168L_510&MHP168L_511)	(mhp166&mhp167&mhp168&mhp169)|(mhp498&mhp499&mhp500&mhp501)	(MHL_3301&MHL_3298&MHL_2868&MHL_3065)|(MHL_3181&MHL_3184&MHL_3406&MHL_3407)	(MHP7448_0212&MHP7448_0213&MHP7448_0214&MHP7448_0215)|(MHP7448_0501&MHP7448_0502&MHP7448_0503&MHP7448_0504)	(MHJ_0208&MHJ_0209&MHJ_0210&MHJ_0211)|(MHJ_0498&MHJ_0499&MHJ_0500&MHJ_0501)	(MHR_0359&MHR_0360&MHR_0361&MHR_0362&MHR_0357)|(MHR_0635&MHR_0636&MHR_0637&MHR_0638&MHR_0639)	(MYM_0224&MYM_0225&MYM_0226&MYM_0227&MYM_0229)|(MYM_0688&MYM_0689&MYM_0690&MYM_0691&MYM_0692)	(MOS_396&MOS_398&MOS_399&MOS_400&MOS_401)|(MOS_735&MOS_736&MOS_737&MOS_738&MOS_739)	(VBIMycHyo71610_0278&VBIMycHyo71610_0279&VBIMycHyo71610_0280&VBIMycHyo71610_0281&VBIMycHyo71610_0276)|(VBIMycHyo71610_0632&VBIMycHyo71610_0633&VBIMycHyo71610_0634&VBIMycHyo71610_0635&VBIMycHyo71610_0636)	(MFC_00063&MFC_00046&MFC_00047&MFC_00051&MFC_00061)|(MFC_00285&MFC_00279&MFC_00281&MFC_00275&MFC_00274)	(MYF_00935&MYF_00930&MYF_00925&MYF_00920&MYF_00915)|(MYF_02620&MYF_02615&MYF_02610&MYF_02605)	TRUE	TRUE	TRUE	TRUE
	T070	TRANS-Met-ABC		Aminoacid Metabolism	Transport Rxn	0	(1) ATP + (1) MET_e + (1) WATER => (1) ADP + (1) Pi + (1) MET + (1) PROTON	Added	Added	Added	Added	Added	Added	Added	Added	Added	Added	Added	Added	TRUE	TRUE	TRUE	TRUE
	T071	TRANS-Met-Opp		Aminoacid Metabolism	Transport Rxn	0	(1) Met_Met_e + (2) ATP + (1) WATER => (1) Met_Met + (2) ADP + (2) Pi + (2) PROTON	(MHP168_212&MHP168_214&MHP168_215&MHP168_216)|(MHP168_508&MHP168_509&MHP168_510&MHP168_511)	(MHP168L_212&MHP168L_214&MHP168L_215&MHP168L_216)|(MHP168L_508&MHP168L_509&MHP168L_510&MHP168L_511)	(mhp166&mhp167&mhp168&mhp169)|(mhp498&mhp499&mhp500&mhp501)	(MHL_3301&MHL_3298&MHL_2868&MHL_3065)|(MHL_3181&MHL_3184&MHL_3406&MHL_3407)	(MHP7448_0212&MHP7448_0213&MHP7448_0214&MHP7448_0215)|(MHP7448_0501&MHP7448_0502&MHP7448_0503&MHP7448_0504)	(MHJ_0208&MHJ_0209&MHJ_0210&MHJ_0211)|(MHJ_0498&MHJ_0499&MHJ_0500&MHJ_0501)	(MHR_0359&MHR_0360&MHR_0361&MHR_0362&MHR_0357)|(MHR_0635&MHR_0636&MHR_0637&MHR_0638&MHR_0639)	(MYM_0224&MYM_0225&MYM_0226&MYM_0227&MYM_0229)|(MYM_0688&MYM_0689&MYM_0690&MYM_0691&MYM_0692)	(MOS_396&MOS_398&MOS_399&MOS_400&MOS_401)|(MOS_735&MOS_736&MOS_737&MOS_738&MOS_739)	(VBIMycHyo71610_0278&VBIMycHyo71610_0279&VBIMycHyo71610_0280&VBIMycHyo71610_0281&VBIMycHyo71610_0276)|(VBIMycHyo71610_0632&VBIMycHyo71610_0633&VBIMycHyo71610_0634&VBIMycHyo71610_0635&VBIMycHyo71610_0636)	(MFC_00063&MFC_00046&MFC_00047&MFC_00051&MFC_00061)|(MFC_00285&MFC_00279&MFC_00281&MFC_00275&MFC_00274)	(MYF_00935&MYF_00930&MYF_00925&MYF_00920&MYF_00915)|(MYF_02620&MYF_02615&MYF_02610&MYF_02605)	TRUE	TRUE	TRUE	TRUE
	T085	TRANS-Phe-ABC		Aminoacid Metabolism	Transport Rxn	0	(1) ATP + (1) PHE_e + (1) WATER => (1) ADP + (1) Pi + (1) PHE + (1) PROTON	Added	Added	Added	Added	Added	Added	Added	Added	Added	Added	Added	Added	TRUE	TRUE	TRUE	TRUE
	T086	TRANS-Phe-Opp		Aminoacid Metabolism	Transport Rxn	0	(1) Phe_Phe_e + (2) ATP + (1) WATER => (1) Phe_Phe + (2) ADP + (2) Pi + (2) PROTON	(MHP168_212&MHP168_214&MHP168_215&MHP168_216)|(MHP168_508&MHP168_509&MHP168_510&MHP168_511)	(MHP168L_212&MHP168L_214&MHP168L_215&MHP168L_216)|(MHP168L_508&MHP168L_509&MHP168L_510&MHP168L_511)	(mhp166&mhp167&mhp168&mhp169)|(mhp498&mhp499&mhp500&mhp01)	(MHL_3301&MHL_3298&MHL_2868&MHL_3065)|(MHL_3181&MHL_3184&MHL_3406&MHL_3407)	(MHP7448_0212&MHP7448_0213&MHP7448_0214&MHP7448_0215)|(MHP7448_0501&MHP7448_0502&MHP7448_0503&MHP7448_0504)	(MHJ_0208&MHJ_0209&MHJ_0210&MHJ_0211)|(MHJ_0498&MHJ_0499&MHJ_0500&MHJ_0501)	(MHR_0359&MHR_0360&MHR_0361&MHR_0362&MHR_0357)|(MHR_0635&MHR_0636&MHR_0637&MHR_0638&MHR_0639)	(MYM_0224&MYM_0225&MYM_0226&MYM_0227&MYM_0229)|(MYM_0688&MYM_0689&MYM_0690&MYM_0691&MYM_0692)	(MOS_396&MOS_398&MOS_399&MOS_400&MOS_401)|(MOS_735&MOS_736&MOS_737&MOS_738&MOS_739)	(VBIMycHyo71610_0278&VBIMycHyo71610_0279&VBIMycHyo71610_0280&VBIMycHyo71610_0281&VBIMycHyo71610_0276)|(VBIMycHyo71610_0632&VBIMycHyo71610_0633&VBIMycHyo71610_0634&VBIMycHyo71610_0635&VBIMycHyo71610_0636)	(MFC_00063&MFC_00046&MFC_00047&MFC_00051&MFC_00061)|(MFC_00285&MFC_00279&MFC_00281&MFC_00275&MFC_00274)	(MYF_00935&MYF_00930&MYF_00925&MYF_00920&MYF_00915)|(MYF_02620&MYF_02615&MYF_02610&MYF_02605)	TRUE	TRUE	TRUE	TRUE
	T088	TRANS-Pro-ABC		Aminoacid Metabolism	Transport Rxn	0	(1) ATP + (1) PRO_e + (1) WATER => (1) ADP + (1) Pi + (1) PRO + (1) PROTON	Added	Added	Added	Added	Added	Added	Added	Added	Added	Added	Added	Added	TRUE	TRUE	TRUE	TRUE
	T089	TRANS-Pro-Opp		Aminoacid Metabolism	Transport Rxn	0	(1) Pro_Pro_e + (2) ATP + (1) WATER => (1) Pro_Pro + (2) ADP + (2) Pi + (2) PROTON	(MHP168_212&MHP168_214&MHP168_215&MHP168_216)|(MHP168_508&MHP168_509&MHP168_510&MHP168_511)	(MHP168L_212&MHP168L_214&MHP168L_215&MHP168L_216)|(MHP168L_508&MHP168L_509&MHP168L_510&MHP168L_511)	(mhp166&mhp167&mhp168&mhp169)|(mhp498&mhp499&mhp500&mhp501)	(MHL_3301&MHL_3298&MHL_2868&MHL_3065)|(MHL_3181&MHL_3184&MHL_3406&MHL_3407)	(MHP7448_0212&MHP7448_0213&MHP7448_0214&MHP7448_0215)|(MHP7448_0501&MHP7448_0502&MHP7448_0503&MHP7448_0504)	(MHJ_0208&MHJ_0209&MHJ_0210&MHJ_0211)|(MHJ_0498&MHJ_0499&MHJ_0500&MHJ_0501)	(MHR_0359&MHR_0360&MHR_0361&MHR_0362&MHR_0357)|(MHR_0635&MHR_0636&MHR_0637&MHR_0638&MHR_0639)	(MYM_0224&MYM_0225&MYM_0226&MYM_0227&MYM_0229)|(MYM_0688&MYM_0689&MYM_0690&MYM_0691&MYM_0692)	(MOS_396&MOS_398&MOS_399&MOS_400&MOS_401)|(MOS_735&MOS_736&MOS_737&MOS_738&MOS_739)	(VBIMycHyo71610_0278&VBIMycHyo71610_0279&VBIMycHyo71610_0280&VBIMycHyo71610_0281&VBIMycHyo71610_0276)|(VBIMycHyo71610_0632&VBIMycHyo71610_0633&VBIMycHyo71610_0634&VBIMycHyo71610_0635&VBIMycHyo71610_0636)	(MFC_00063&MFC_00046&MFC_00047&MFC_00051&MFC_00061)|(MFC_00285&MFC_00279&MFC_00281&MFC_00275&MFC_00274)	(MYF_00935&MYF_00930&MYF_00925&MYF_00920&MYF_00915)|(MYF_02620&MYF_02615&MYF_02610&MYF_02605)	TRUE	TRUE	TRUE	TRUE
	T095	TRANS-Ser-ABC		Aminoacid Metabolism	Transport Rxn	0	(1) ATP + (1) SER_e + (1) WATER => (1) ADP + (1) Pi + (1) SER + (1) PROTON	Added	Added	Added	Added	Added	Added	Added	Added	Added	Added	Added	Added	TRUE	TRUE	TRUE	TRUE
	T096	TRANS-Ser-Opp		Aminoacid Metabolism	Transport Rxn	0	(1) Ser_Ser_e + (2) ATP + (1) WATER => (2) ADP + (2) Pi + (2) PROTON + (1) Ser_Ser	(MHP168_212&MHP168_214&MHP168_215&MHP168_216)|(MHP168_508&MHP168_509&MHP168_510&MHP168_511)	(MHP168L_212&MHP168L_214&MHP168L_215&MHP168L_216)|(MHP168L_508&MHP168L_509&MHP168L_510&MHP168L_511)	(mhp166&mhp167&mhp168&mhp169)|(mhp498&mhp499&mhp500&mhp501)	(MHL_3301&MHL_3298&MHL_2868&MHL_3065)|(MHL_3181&MHL_3184&MHL_3406&MHL_3407)	(MHP7448_0212&MHP7448_0213&MHP7448_0214&MHP7448_0215)|(MHP7448_0501&MHP7448_0502&MHP7448_0503&MHP7448_0504)	(MHJ_0208&MHJ_0209&MHJ_0210&MHJ_0211)|(MHJ_0498&MHJ_0499&MHJ_0500&MHJ_0501)	(MHR_0359&MHR_0360&MHR_0361&MHR_0362&MHR_0357)|(MHR_0635&MHR_0636&MHR_0637&MHR_0638&MHR_0639)	(MYM_0224&MYM_0225&MYM_0226&MYM_0227&MYM_0229)|(MYM_0688&MYM_0689&MYM_0690&MYM_0691&MYM_0692)	(MOS_396&MOS_398&MOS_399&MOS_400&MOS_401)|(MOS_735&MOS_736&MOS_737&MOS_738&MOS_739)	(VBIMycHyo71610_0278&VBIMycHyo71610_0279&VBIMycHyo71610_0280&VBIMycHyo71610_0281&VBIMycHyo71610_0276)|(VBIMycHyo71610_0632&VBIMycHyo71610_0633&VBIMycHyo71610_0634&VBIMycHyo71610_0635&VBIMycHyo71610_0636)	(MFC_00063&MFC_00046&MFC_00047&MFC_00051&MFC_00061)|(MFC_00285&MFC_00279&MFC_00281&MFC_00275&MFC_00274)	(MYF_00935&MYF_00930&MYF_00925&MYF_00920&MYF_00915)|(MYF_02620&MYF_02615&MYF_02610&MYF_02605)	TRUE	TRUE	TRUE	TRUE
	T098	TRANS-SribosylHomocysteine		Aminoacid Metabolism	Transport Rxn	0	(1) S_RYBOSYL_L_HOMOCYSTEINE => (1) S_RYBOSYL_L_HOMOCYSTEINE_e	Added	Added	Added	Added	Added	Added	Added	Added	Added	Added	Added	Added	TRUE	TRUE	TRUE	TRUE
	T105	TRANS-Thr-ABC		Aminoacid Metabolism	Transport Rxn	0	(1) ATP + (1) THR_e + (1) WATER => (1) ADP + (1) Pi + (1) THR + (1) PROTON	Added	Added	Added	Added	Added	Added	Added	Added	Added	Added	Added	Added	TRUE	TRUE	TRUE	TRUE
	T106	TRANS-Thr-Opp		Aminoacid Metabolism	Transport Rxn	0	(1) Thr_Thr_e + (2) ATP + (1) WATER => (2) ADP + (2) Pi + (2) PROTON + (1) Thr_Thr	(MHP168_212&MHP168_214&MHP168_215&MHP168_216)|(MHP168_508&MHP168_509&MHP168_510&MHP168_511)	(MHP168L_212&MHP168L_214&MHP168L_215&MHP168L_216)|(MHP168L_508&MHP168L_509&MHP168L_510&MHP168L_511)	(mhp166&mhp167&mhp168&mhp169)|(mhp498&mhp499&mhp500&mhp501)	(MHL_3301&MHL_3298&MHL_2868&MHL_3065)|(MHL_3181&MHL_3184&MHL_3406&MHL_3407)	(MHP7448_0212&MHP7448_0213&MHP7448_0214&MHP7448_0215)|(MHP7448_0501&MHP7448_0502&MHP7448_0503&MHP7448_0504)	(MHJ_0208&MHJ_0209&MHJ_0210&MHJ_0211)|(MHJ_0498&MHJ_0499&MHJ_0500&MHJ_0501)	(MHR_0359&MHR_0360&MHR_0361&MHR_0362&MHR_0357)|(MHR_0635&MHR_0636&MHR_0637&MHR_0638&MHR_0639)	(MYM_0224&MYM_0225&MYM_0226&MYM_0227&MYM_0229)|(MYM_0688&MYM_0689&MYM_0690&MYM_0691&MYM_0692)	(MOS_396&MOS_398&MOS_399&MOS_400&MOS_401)|(MOS_735&MOS_736&MOS_737&MOS_738&MOS_739)	(VBIMycHyo71610_0278&VBIMycHyo71610_0279&VBIMycHyo71610_0280&VBIMycHyo71610_0281&VBIMycHyo71610_0276)|(VBIMycHyo71610_0632&VBIMycHyo71610_0633&VBIMycHyo71610_0634&VBIMycHyo71610_0635&VBIMycHyo71610_0636)	(MFC_00063&MFC_00046&MFC_00047&MFC_00051&MFC_00061)|(MFC_00285&MFC_00279&MFC_00281&MFC_00275&MFC_00274)	(MYF_00935&MYF_00930&MYF_00925&MYF_00920&MYF_00915)|(MYF_02620&MYF_02615&MYF_02610&MYF_02605)	TRUE	TRUE	TRUE	TRUE
	T110	TRANS-Trp-ABC		Aminoacid Metabolism	Transport Rxn	0	(1) ATP + (1) TRP_e + (1) WATER => (1) ADP + (1) Pi + (1) TRP + (1) PROTON	Added	Added	Added	Added	Added	Added	Added	Added	Added	Added	Added	Added	TRUE	TRUE	TRUE	TRUE
	T111	TRANS-Trp-Opp		Aminoacid Metabolism	Transport Rxn	0	(1) Trp_Trp_e + (2) ATP + (1) WATER => (1) Trp_Trp + (2) ADP + (2) Pi + (2) PROTON	(MHP168_212&MHP168_214&MHP168_215&MHP168_216)|(MHP168_508&MHP168_509&MHP168_510&MHP168_511)	(MHP168L_212&MHP168L_214&MHP168L_215&MHP168L_216)|(MHP168L_508&MHP168L_509&MHP168L_510&MHP168L_511)	(mhp166&mhp167&mhp168&mhp169)|(mhp498&mhp499&mhp500&mhp501)	(MHL_3301&MHL_3298&MHL_2868&MHL_3065)|(MHL_3181&MHL_3184&MHL_3406&MHL_3407)	(MHP7448_0212&MHP7448_0213&MHP7448_0214&MHP7448_0215)|(MHP7448_0501&MHP7448_0502&MHP7448_0503&MHP7448_0504)	(MHJ_0208&MHJ_0209&MHJ_0210&MHJ_0211)|(MHJ_0498&MHJ_0499&MHJ_0500&MHJ_0501)	(MHR_0359&MHR_0360&MHR_0361&MHR_0362&MHR_0357)|(MHR_0635&MHR_0636&MHR_0637&MHR_0638&MHR_0639)	(MYM_0224&MYM_0225&MYM_0226&MYM_0227&MYM_0229)|(MYM_0688&MYM_0689&MYM_0690&MYM_0691&MYM_0692)	(MOS_396&MOS_398&MOS_399&MOS_400&MOS_401)|(MOS_735&MOS_736&MOS_737&MOS_738&MOS_739)	(VBIMycHyo71610_0278&VBIMycHyo71610_0279&VBIMycHyo71610_0280&VBIMycHyo71610_0281&VBIMycHyo71610_0276)|(VBIMycHyo71610_0632&VBIMycHyo71610_0633&VBIMycHyo71610_0634&VBIMycHyo71610_0635&VBIMycHyo71610_0636)	(MFC_00063&MFC_00046&MFC_00047&MFC_00051&MFC_00061)|(MFC_00285&MFC_00279&MFC_00281&MFC_00275&MFC_00274)	(MYF_00935&MYF_00930&MYF_00925&MYF_00920&MYF_00915)|(MYF_02620&MYF_02615&MYF_02610&MYF_02605)	TRUE	TRUE	TRUE	TRUE
	T112	TRANS-Tyr-ABC		Aminoacid Metabolism	Transport Rxn	0	(1) ATP + (1) TYR_e + (1) WATER => (1) ADP + (1) Pi + (1) TYR + (1) PROTON	Added	Added	Added	Added	Added	Added	Added	Added	Added	Added	Added	Added	TRUE	TRUE	TRUE	TRUE
	T113	TRANS-Tyr-Opp		Aminoacid Metabolism	Transport Rxn	0	(1) Tyr_Tyr_e + (2) ATP + (1) WATER => (1) Tyr_Tyr + (2) ADP + (2) Pi + (2) PROTON	(MHP168_212&MHP168_214&MHP168_215&MHP168_216)|(MHP168_508&MHP168_509&MHP168_510&MHP168_511)	(MHP168L_212&MHP168L_214&MHP168L_215&MHP168L_216)|(MHP168L_508&MHP168L_509&MHP168L_510&MHP168L_511)	(mhp166&mhp167&mhp168&mhp169)|(mhp498&mhp499&mhp500&mhp501)	(MHL_3301&MHL_3298&MHL_2868&MHL_3065)|(MHL_3181&MHL_3184&MHL_3406&MHL_3407)	(MHP7448_0212&MHP7448_0213&MHP7448_0214&MHP7448_0215)|(MHP7448_0501&MHP7448_0502&MHP7448_0503&MHP7448_0504)	(MHJ_0208&MHJ_0209&MHJ_0210&MHJ_0211)|(MHJ_0498&MHJ_0499&MHJ_0500&MHJ_0501)	(MHR_0359&MHR_0360&MHR_0361&MHR_0362&MHR_0357)|(MHR_0635&MHR_0636&MHR_0637&MHR_0638&MHR_0639)	(MYM_0224&MYM_0225&MYM_0226&MYM_0227&MYM_0229)|(MYM_0688&MYM_0689&MYM_0690&MYM_0691&MYM_0692)	(MOS_396&MOS_398&MOS_399&MOS_400&MOS_401)|(MOS_735&MOS_736&MOS_737&MOS_738&MOS_739)	(VBIMycHyo71610_0278&VBIMycHyo71610_0279&VBIMycHyo71610_0280&VBIMycHyo71610_0281&VBIMycHyo71610_0276)|(VBIMycHyo71610_0632&VBIMycHyo71610_0633&VBIMycHyo71610_0634&VBIMycHyo71610_0635&VBIMycHyo71610_0636)	(MFC_00063&MFC_00046&MFC_00047&MFC_00051&MFC_00061)|(MFC_00285&MFC_00279&MFC_00281&MFC_00275&MFC_00274)	(MYF_00935&MYF_00930&MYF_00925&MYF_00920&MYF_00915)|(MYF_02620&MYF_02615&MYF_02610&MYF_02605)	TRUE	TRUE	TRUE	TRUE
	T115	TRANS-Val-ABC		Aminoacid Metabolism	Transport Rxn	0	(1) ATP + (1) VAL_e + (1) WATER => (1) ADP + (1) Pi + (1) VAL + (1) PROTON	Added	Added	Added	Added	Added	Added	Added	Added	Added	Added	Added	Added	TRUE	TRUE	TRUE	TRUE
	T116	TRANS-Val-Opp		Aminoacid Metabolism	Transport Rxn	0	(1) Val_Val_e + (2) ATP + (1) WATER => (2) ADP + (2) Pi + (2) PROTON + (1) Val_Val	(MHP168_212&MHP168_214&MHP168_215&MHP168_216)|(MHP168_508&MHP168_509&MHP168_510&MHP168_511)	(MHP168L_212&MHP168L_214&MHP168L_215&MHP168L_216)|(MHP168L_508&MHP168L_509&MHP168L_510&MHP168L_511)	(mhp166&mhp167&mhp168&mhp169)|(mhp498&mhp499&mhp500&mhp501)	(MHL_3301&MHL_3298&MHL_2868&MHL_3065)|(MHL_3181&MHL_3184&MHL_3406&MHL_3407)	(MHP7448_0212&MHP7448_0213&MHP7448_0214&MHP7448_0215)|(MHP7448_0501&MHP7448_0502&MHP7448_0503&MHP7448_0504)	(MHJ_0208&MHJ_0209&MHJ_0210&MHJ_0211)|(MHJ_0498&MHJ_0499&MHJ_0500&MHJ_0501)	(MHR_0359&MHR_0360&MHR_0361&MHR_0362&MHR_0357)|(MHR_0635&MHR_0636&MHR_0637&MHR_0638&MHR_0639)	(MYM_0224&MYM_0225&MYM_0226&MYM_0227&MYM_0229)|(MYM_0688&MYM_0689&MYM_0690&MYM_0691&MYM_0692)	(MOS_396&MOS_398&MOS_399&MOS_400&MOS_401)|(MOS_735&MOS_736&MOS_737&MOS_738&MOS_739)	(VBIMycHyo71610_0278&VBIMycHyo71610_0279&VBIMycHyo71610_0280&VBIMycHyo71610_0281&VBIMycHyo71610_0276)|(VBIMycHyo71610_0632&VBIMycHyo71610_0633&VBIMycHyo71610_0634&VBIMycHyo71610_0635&VBIMycHyo71610_0636)	(MFC_00063&MFC_00046&MFC_00047&MFC_00051&MFC_00061)|(MFC_00285&MFC_00279&MFC_00281&MFC_00275&MFC_00274)	(MYF_00935&MYF_00930&MYF_00925&MYF_00920&MYF_00915)|(MYF_02620&MYF_02615&MYF_02610&MYF_02605)	TRUE	TRUE	TRUE	TRUE
	R110	LXULRU5P-RXN	5.1.3.22	Ascorbate Degradation	Enzymatic Rxn	0	(1) L_XYLULOSE_5_P => (1) L_RIBULOSE_5_P	MHP168_449	MHP168L_449	mhp440	MHL_1568	MHP7448_0437	MHJ_0435	MHR_0455	MYM_0480	MOS_515	VBIMycHyo71610_0129	MFC_00716	MYF_01730	TRUE	TRUE	TRUE	TRUE
	R175	RIBULPEPIM-RXN	5.1.3.4	Ascorbate Degradation	Enzymatic Rxn	0	(1) L_RIBULOSE_5_P => (1) XYLULOSE_5_P	MHP168_448	MHP168L_448	mhp439	MHL_1567	MHP7448_0436	MHJ_0434	MHR_0454	MYM_0479	MOS_514	VBIMycHyo71610_0130	MFC_00715	MYF_01735	TRUE	TRUE	TRUE	TRUE
	R202	RXN0-5214	3.1.1.-	Ascorbate Degradation	Enzymatic Rxn	0	(1) L_ASCORBATE_6_PHOSPHATE + (1) WATER => (1) _3_KETO_L_GULONATE_6_PHOSPHATE	MHP168_419	MHP168L_419	mhp389	MHL_1423	MHP7448_0377	MHJ_0373	MHR_0460	MYM_0485	MOS_520	VBIMycHyo71610_0124	MFC_00750	MYF_01500	TRUE	TRUE	TRUE	TRUE
	R204	RXN0-703	1.1.1.130	Ascorbate Degradation	Enzymatic Rxn	0	(1) PROTON + (1) _23_DIOXO_L_GULONATE + (1) NADH => (1) _3_KETO_L_GULONATE + (1) NAD	Added	Added	Added	Added	Added	Added					Added	Added	TRUE	FALSE	TRUE	TRUE
	R205	RXN0-704	NA	Ascorbate Degradation	Enzymatic Rxn	0	(1) _3_KETO_L_GULONATE + (1) ATP => (1) PROTON + (1) _3_KETO_L_GULONATE_6_PHOSPHATE + (1) ADP	MHP168_385	MHP168L_385	mhp370	MHL_2942	MHP7448_0359	MHJ_0355					MFC_01221	MYF_01400	TRUE	FALSE	TRUE	TRUE
	R206	RXN0-705	4.1.1.85	Ascorbate Degradation	Enzymatic Rxn	0	(1) PROTON + (1) _3_KETO_L_GULONATE_6_PHOSPHATE => (1) L_XYLULOSE_5_P + (1) CARBON_DIOXIDE	MHP168_450	MHP168L_450	mhp441	MHL_2900	MHP7448_0438	MHJ_0436	MHR_0456	MYM_0481	MOS_516	VBIMycHyo71610_0128	MFC_00718	MYF_01725	TRUE	TRUE	TRUE	TRUE
	EX_008	EXCHANGE-ASC		Ascorbate Degradation	Exchange Rxn	1	(1) ASCORBATE_e <=> (1) ASCORBATE_b	Added	Added	Added	Added	Added	Added	Added	Added	Added	Added	Added	Added	TRUE	TRUE	TRUE	TRUE
	S004	SPONTANEOUS-RXN-12440	1.11.1.11	Ascorbate Degradation	Spontaneous Rxn	0	(1) ASCORBATE + (1) HYDROGEN_PEROXIDE + (1) PROTON => (1) L_DEHYDRO_ASCORBATE + (2) WATER	Added	Added	Added	Added	Added	Added					Added	Added	TRUE	FALSE	TRUE	TRUE
	S006	SPONTANEOUS-RXN-12861	NA	Ascorbate Degradation	Spontaneous Rxn	0	(1) DEHYDROASCORBATE => (1) _23_DIOXO_L_GULONATE + (1) PROTON	Added	Added	Added	Added	Added	Added					Added	Added	TRUE	FALSE	TRUE	TRUE
	S007	SPONTANEOUS-RXN-12862	NA	Ascorbate Degradation	Spontaneous Rxn	0	(1) L_DEHYDRO_ASCORBATE + (1) WATER => (1) DEHYDROASCORBATE	Added	Added	Added	Added	Added	Added					Added	Added	TRUE	FALSE	TRUE	TRUE
	T013	TRANS-Ascorbate-ABC		Ascorbate Degradation	Transport Rxn	0	(1) ASCORBATE_e + (1) WATER + (1) ATP => (1) ASCORBATE + (1) Pi + (1) ADP	MHP168_393&MHP168_394&MHP168_395&MHP168_396	MHP168L_393&MHP168L_394&MHP168L_395&MHP168L_396	mhp379&mhp380&mhp381&mhp382	MHL_3378&MHL_2871&MHL_2636&MHL_3046	MHP7448_0369&MHP7448_0370&MHP7448_0371&MHP7448_0368	MHJ_0364&MHJ_0365&MHJ_0366&MHJ_0367	MHR_0064&MHR_0065&MHR_0066&MHR_0063	MYM_0066&MYM_0067&MYM_0068&MYM_0069	MOS_071&MOS_072&MOS_073&MOS_074	VBIMycHyo71610_0417&VBIMycHyo71610_0418&VBIMycHyo71610_0419&VBIMycHyo71610_0420	MFC_00726&MFC_00727&MFC_00736&MFC_00737	MYF_01550&MYF_01540&MYF_01545&MYF_01555	TRUE	TRUE	TRUE	TRUE
	T014	TRANS-Ascorbate-PTS		Ascorbate Degradation	Transport Rxn	0	(1) PHOSPHO_ENOL_PYRUVATE + (1) ASCORBATE_e => (1) L_ASCORBATE_6_PHOSPHATE + (1) PYRUVATE	MHP168_563&MHP168_564&MHP168_565	MHP168L_563&MHP168L_564&MHP168L_565	mhp571&mhp572&mhp573	MHL_2956&MHL_2824&MHL_3343	MHP7448_0554&MHP7448_0553&MHP7448_0552	MHJ_0556&MHJ_0557&MHJ_0558	MHR_0457&MHR_0458&MHR_0459	MYM_0482&MYM_0483&MYM_0484	MOS_517&MOS_518&MOS_519	VBIMycHyo71610_0125&VBIMycHyo71610_0126&VBIMycHyo71610_0127	MFC_00300&MFC_01397&MFC_01399	MYF_02665&MYF_02660&MYF_02655	TRUE	TRUE	TRUE	TRUE
	R044	BIOMASS-RXN		Biomass Production	Enzymatic Rxn	0	(0.1428) Charged_PRO_tRNAs + (0.0604) Charged_MET_tRNAs + (0.2198) Charged_THR_tRNAs + (0.0475) Charged_TRP_tRNAs + (0.1935) Charged_GLN_tRNAs + (0.0200) Charged_CYS_tRNAs + (0.4744) Charged_LEU_tRNAs + (0.1405) Charged_ARG_tRNAs + (0.2306) Charged_VAL_tRNAs + (0.4700) Charged_ILE_tRNAs + (0.2176) Charged_GLY_tRNAs + (0.1768) Charged_TYR_tRNAs + (0.3094) Charged_GLT_tRNAs + (0.2440) Charged_ALA_t…	Multiple	Multiple	Multiple	Multiple	Multiple	Multiple	Multiple	Multiple	Multiple	Multiple	Multiple	Multiple	TRUE	TRUE	TRUE	TRUE
	EX_010	EXCHANGE-BIOMASS		Biomass Production	Exchange Rxn	1	(1) BIOMASS_e <=> (1) BIOMASS_b	Added	Added	Added	Added	Added	Added	Added	Added	Added	Added	Added	Added	TRUE	TRUE	TRUE	TRUE
	R001	1PFRUCTPHOSN-RXN	2.7.1.56	Carbohydrate Metabolism	Enzymatic Rxn	0	(1) ATP + (1) FRUCTOSE_1_P => (1) PROTON + (1) ADP + (1) FRUCTOSE_16_DIPHOSPHATE							MHR_0511	MYM_0540	MOS_581	VBIMycHyo71610_0541			FALSE	TRUE	FALSE	TRUE
	R004	2.7.1.121-RXN	2.7.1.121	Carbohydrate Metabolism	Enzymatic Rxn	0	(1) DIHYDROXYACETONE + (1) PHOSPHO_ENOL_PYRUVATE => (1) DIHYDROXY_ACETONE_PHOSPHATE + (1) PYRUVATE							MHR_0495	MYM_0524	MOS_560	VBIMycHyo71610_0250			FALSE	TRUE	FALSE	TRUE
	R012	3.2.1.1-RXN	3.2.1.1	Carbohydrate Metabolism	Enzymatic Rxn	1	(1) STARCH_e + (1) WATER_e <=> (1) MALTOSE_e + (1) GLC_e	MHP168_595	MHP168L_595	mhp605	MHL_3104	MHP7448_0587	MHJ_0587	MHR_0188|MHR_0552	MYM_0196|MYM_0592	MOS_214|MOS_633	VBIMycHyo71610_0496	MFC_00409	MYF_02835	TRUE	TRUE	TRUE	TRUE
	R013	3.2.1.10-RXN	3.2.1.10	Carbohydrate Metabolism	Enzymatic Rxn	0	(1) ISOMALTOSE + (1) WATER => (2) GLC							MHR_0187	MYM_0195	MOS_213	VBIMycHyo71610_0010			FALSE	TRUE	FALSE	TRUE
	R014	3.2.1.48-RXN	3.2.1.48	Carbohydrate Metabolism	Enzymatic Rxn	1	(1) SUCROSE + (1) WATER <=> (1) FRUCTOSE + (1) GLC							MHR_0187	MYM_0195	MOS_213	VBIMycHyo71610_0010			FALSE	TRUE	FALSE	TRUE
	R034	ALPHAALPHA-TREHALOSE-PHOSPHORYLASE-RXN	2.4.1.64	Carbohydrate Metabolism	Enzymatic Rxn	0	(1) Pi + (1) TREHALOSE => (1) GLC_1_P + (1) GLC							MHR_0186	MYM_0194	MOS_212	VBIMycHyo71610_0011			FALSE	TRUE	FALSE	TRUE
	R042	BETA-PHOSPHOGLUCOMUTASE-RXN	5.4.2.6	Carbohydrate Metabolism	Enzymatic Rxn	1	(1) GLC_1_P <=> (1) GLC_6_P	Added	Added	Added	Added	Added	Added	MHR_0185	MYM_0193	MOS_211	VBIMycHyo71610_0012	Added	Added	TRUE	TRUE	TRUE	TRUE
	R043	BETAGALACTOSID-RXN	3.2.1.23	Carbohydrate Metabolism	Enzymatic Rxn	0	(1) WATER + (1) LACTOSE => (1) GALACTOSE + (1) GLC	MHP168_262	MHP168L_262	mhp136	MHL_0922	MHP7448_0244	MHJ_0236	MHR_0665	MYM_0723	MOS_769	VBIMycHyo71610_0667			TRUE	TRUE	FALSE	TRUE
	R057	D-PPENTOMUT-RXN	5.4.2.7	Carbohydrate Metabolism	Enzymatic Rxn	1	(1) DEOXY_D_RIBOSE_1_PHOSPHATE <=> (1) DEOXY_RIBOSE_5P	MHP168_142	MHP168L_142	mhp221	MHL_3164	MHP7448_0161	MHJ_0157	MHR_0309	MYM_0272	MOS_346	VBIMycHyo71610_0581	MFC_00193	MYF_02335	TRUE	TRUE	TRUE	TRUE
	R069	DEOXYRIBOSE-P-ALD-RXN	4.1.2.4	Carbohydrate Metabolism	Enzymatic Rxn	1	(1) DEOXY_RIBOSE_5P <=> (1) ACETALD + (1) GAP	MHP168_537	MHP168L_537	mhp544	MHL_2955	MHP7448_0527	MHJ_0528	MHR_0564	MYM_0608	MOS_651	VBIMycHyo71610_0037	MFC_00529	MYF_00785	TRUE	TRUE	TRUE	TRUE
	R082	FRUCTOKINASE-RXN	2.7.1.4	Carbohydrate Metabolism	Enzymatic Rxn	0	(1) FRUCTOSE + (1) ATP => (1) PROTON + (1) FRUCTOSE_6_P + (1) ADP							Added	Added	Added	Added			FALSE	TRUE	FALSE	TRUE
	R088	GLUCOKIN-RXN	2.7.1.2	Carbohydrate Metabolism	Enzymatic Rxn	0	(1) GLC + (1) ATP => (1) GLC_6_P + (1) ADP + (1) PROTON	MHP168_526	MHP168L_526	mhp515	MHL_3109	MHP7448_0517	MHJ_0515	MHR_0166	MYM_0174	MOS_190	VBIMycHyo71610_0189	MFC_00028	MYF_00850	TRUE	TRUE	TRUE	TRUE
	R094	GLYCERONE-KINASE-RXN	2.7.1.29	Carbohydrate Metabolism	Enzymatic Rxn	0	(1) DIHYDROXYACETONE + (1) ATP => (1) PROTON + (1) DIHYDROXY_ACETONE_PHOSPHATE + (1) ADP							MHR_0495	MYM_0524	MOS_560	VBIMycHyo71610_0250			FALSE	TRUE	FALSE	TRUE
	R113	MALTOSE-PHOSPHORYLASE-RXN	2.4.1.8	Carbohydrate Metabolism	Enzymatic Rxn	0	(1) Pi + (1) MALTOSE => (1) GLC_1_P + (1) GLC							MHR_0186	MYM_0194	MOS_212	VBIMycHyo71610_0011			FALSE	TRUE	FALSE	TRUE
	R114	MANNPDEHYDROG-RXN	1.1.1.17	Carbohydrate Metabolism	Enzymatic Rxn	1	(1) MANNITOL_1P + (1) NAD <=> (1) PROTON + (1) FRUCTOSE_6_P + (1) NADH	MHP168_560	MHP168L_560	mhp568	MHL_2990	MHP7448_0549	MHJ_0553	MHR_0170	MYM_0182	MOS_198	VBIMycHyo71610_0178	MFC_00292	MYF_02640	TRUE	TRUE	TRUE	TRUE
	R115	MANNPISOM-RXN	5.3.1.8	Carbohydrate Metabolism	Enzymatic Rxn	1	(1) MANNOSE_6P <=> (1) FRUCTOSE_6_P	MHP168_502	MHP168L_502	mhp492	MHL_2808	MHP7448_0494	MHJ_0491	MHR_0510	MYM_0539	MOS_580	VBIMycHyo71610_0542	MFC_00849	MYF_00965	TRUE	TRUE	TRUE	TRUE
	R174	RIBULP3EPIM-RXN	5.1.3.1	Carbohydrate Metabolism	Enzymatic Rxn	1	(1) XYLULOSE_5_P <=> (1) RIBULOSE_5P	MHP168_152|MHP168_569	MHP168L_152|MHP168L_569	mhp231|mhp577	MHL_3135|MHL_3602	MHP7448_0557|MHP7448_0151	MHJ_0560|MHJ_0147	MHR_0423	MYM_0438	MOS_471	VBIMycHyo71610_0210	MFC_00175|MFC_00310	MYF_02285|MYF_02685	TRUE	TRUE	TRUE	TRUE
	R199	RXN-8631	4.1.2.13	Carbohydrate Metabolism	Enzymatic Rxn	0	(1) FRUCTOSE_1_P => (1) DIHYDROXY_ACETONE_PHOSPHATE + (1) GLYCERALD	MHP168_014	MHP168L_014	mhp014	MHL_0073	MHP7448_0014	MHJ_0014	MHR_0092	MYM_0096	MOS_105	VBIMycHyo71610_0385	MFC_00958	MYF_00070	TRUE	TRUE	TRUE	TRUE
	R218	TRE6PHYDRO-RXN	3.2.1.93	Carbohydrate Metabolism	Enzymatic Rxn	0	(1) TREHALOSE_6P + (1) WATER => (1) GLC_6_P + (1) GLC							MHR_0187	MYM_0195	MOS_213	VBIMycHyo71610_0010			FALSE	TRUE	FALSE	TRUE
	EX_020	EXCHANGE-DHA		Carbohydrate Metabolism	Exchange Rxn	1	(1) DIHYDROXYACETONE_e <=> (1) DIHYDROXYACETONE_b	Added	Added	Added	Added	Added	Added	Added	Added	Added	Added	Added	Added	TRUE	TRUE	TRUE	TRUE
	EX_026	EXCHANGE-FRUCTOSE		Carbohydrate Metabolism	Exchange Rxn	1	(1) FRUCTOSE_e <=> (1) FRUCTOSE_b	Added	Added	Added	Added	Added	Added	Added	Added	Added	Added	Added	Added	TRUE	TRUE	TRUE	TRUE
	EX_028	EXCHANGE-GALACTOSE		Carbohydrate Metabolism	Exchange Rxn	1	(1) GALACTOSE_e <=> (1) GALACTOSE_b	Added	Added	Added	Added	Added	Added	Added	Added	Added	Added			TRUE	TRUE	FALSE	TRUE
	EX_032	EXCHANGE-GLUCOSE		Carbohydrate Metabolism	Exchange Rxn	1	(1) GLC_e <=> (1) GLC_b	Added	Added	Added	Added	Added	Added	Added	Added	Added	Added	Added	Added	TRUE	TRUE	TRUE	TRUE
	EX_035	EXCHANGE-GLYCERALD		Carbohydrate Metabolism	Exchange Rxn	1	(1) GLYCERALD_e <=> (1) GLYCERALD_b	Added	Added	Added	Added	Added	Added	Added	Added	Added	Added	Added	Added	TRUE	TRUE	TRUE	TRUE
	EX_045	EXCHANGE-ISOMALTOSE		Carbohydrate Metabolism	Exchange Rxn	1	(1) ISOMALTOSE_e <=> (1) ISOMALTOSE_b							Added	Added	Added	Added			FALSE	TRUE	FALSE	TRUE
	EX_048	EXCHANGE-LACTOSE		Carbohydrate Metabolism	Exchange Rxn	1	(1) LACTOSE_e <=> (1) LACTOSE_b	Added	Added	Added	Added	Added	Added	Added	Added	Added	Added			TRUE	TRUE	FALSE	TRUE
	EX_054	EXCHANGE-MANNOSE		Carbohydrate Metabolism	Exchange Rxn	1	(1) MANNOSE_e <=> (1) MANNOSE_b	Added	Added	Added	Added	Added	Added	Added	Added	Added	Added	Added	Added	TRUE	TRUE	TRUE	TRUE
	EX_059	EXCHANGE-MTL		Carbohydrate Metabolism	Exchange Rxn	1	(1) MANNITOL_e <=> (1) MANNITOL_b	Added	Added	Added	Added	Added	Added	Added	Added	Added	Added	Added	Added	TRUE	TRUE	TRUE	TRUE
	EX_086	EXCHANGE-STARCH		Carbohydrate Metabolism	Exchange Rxn	1	(1) STARCH_e <=> (1) STARCH_b	Added	Added	Added	Added	Added	Added	Added	Added	Added	Added	Added	Added	TRUE	TRUE	TRUE	TRUE
	EX_089	EXCHANGE-SUCROSE		Carbohydrate Metabolism	Exchange Rxn	1	(1) SUCROSE_e <=> (1) SUCROSE_b							Added	Added	Added	Added			FALSE	TRUE	FALSE	TRUE
	EX_095	EXCHANGE-TREHALOSE		Carbohydrate Metabolism	Exchange Rxn	1	(1) TREHALOSE_e <=> (1) TREHALOSE_b							Added	Added	Added	Added			FALSE	TRUE	FALSE	TRUE
	T025	TRANS-Dihydroxyacetone		Carbohydrate Metabolism	Transport Rxn	0	(1) DIHYDROXYACETONE_e => (1) DIHYDROXYACETONE							Added	Added	Added	Added			FALSE	TRUE	FALSE	TRUE
	T031	TRANS-Fructose-PTS		Carbohydrate Metabolism	Transport Rxn	0	(1) PHOSPHO_ENOL_PYRUVATE + (1) FRUCTOSE_e => (1) FRUCTOSE_1_P + (1) PYRUVATE	MHP168_501	MHP168L_501	mhp490	MHL_3229	MHP7448_0492	MHJ_0489	MHR_0231	MYM_0356	MOS_261	VBIMycHyo71610_0436	MFC_00267	MYF_02570	TRUE	TRUE	TRUE	TRUE
	T033	TRANS-Galactose-Efflux		Carbohydrate Metabolism	Transport Rxn	1	(1) GALACTOSE <=> (1) GALACTOSE_e	Added	Added	Added	Added	Added	Added	Added	Added	Added	Added			TRUE	TRUE	FALSE	TRUE
	T044	TRANS-Glyceraldehyde		Carbohydrate Metabolism	Transport Rxn	1	(1) GLYCERALD <=> (1) GLYCERALD_e	Added	Added	Added	Added	Added	Added	Added	Added	Added	Added	Added	Added	TRUE	TRUE	TRUE	TRUE
	T056	TRANS-Isomaltose-ABC		Carbohydrate Metabolism	Transport Rxn	0	(1) ISOMALTOSE_e + (1) WATER + (1) ATP => (1) ISOMALTOSE + (1) Pi + (1) ADP							MHR_0194&MHR_0195&MHR_0196&MHR_0487	MYM_0200&MYM_0201&MYM_0202&MYM_0516	MOS_219&MOS_220&MOS_221&MOS_552	VBIMycHyo71610_0025&VBIMycHyo71610_0026&VBIMycHyo71610_0027&VBIMycHyo71610_0242			FALSE	TRUE	FALSE	TRUE
	T059	TRANS-Lactose-ABC		Carbohydrate Metabolism	Transport Rxn	0	(1) LACTOSE_e + (1) WATER + (1) ATP => (1) LACTOSE + (1) Pi + (1) ADP	MHP168_393&MHP168_394&MHP168_395&MHP168_396	MHP168L_393&MHP168L_394&MHP168L_395&MHP168L_396	mhp379&mhp380&mhp381&mhp382	MHL_3378&MHL_2871&MHL_2636&MHL_3046	MHP7448_0369&MHP7448_0370&MHP7448_0371&MHP7448_0368	MHJ_0364&MHJ_0365&MHJ_0366&MHJ_0367	MHR_0194&MHR_0195&MHR_0196&MHR_0487	MYM_0200&MYM_0201&MYM_0202&MYM_0516	MOS_219&MOS_220&MOS_221&MOS_552	VBIMycHyo71610_0025&VBIMycHyo71610_0026&VBIMycHyo71610_0027&VBIMycHyo71610_0242			TRUE	TRUE	FALSE	TRUE
	T067	TRANS-Maltose-ABC		Carbohydrate Metabolism	Transport Rxn	0	(1) MALTOSE_e + (1) ATP + (1) WATER => (1) MALTOSE + (1) ADP + (1) Pi + (1) PROTON							MHR_0194&MHR_0195&MHR_0196&MHR_0491	MYM_0200&MYM_0201&MYM_0202&MYM_0520	MOS_219&MOS_220&MOS_221&MOS_556	VBIMycHyo71610_0025&VBIMycHyo71610_0026&VBIMycHyo71610_0027&VBIMycHyo71610_0246			FALSE	TRUE	FALSE	TRUE
	T068	TRANS-Mannitol-PTS		Carbohydrate Metabolism	Transport Rxn	0	(1) PHOSPHO_ENOL_PYRUVATE + (1) MANNITOL_e => (1) PYRUVATE + (1) MANNITOL_1P	MHP168_561&MHP168_739	MHP168L_561&MHP168L_739	mhp567&mhp569	MHL_2978&MHL_2853	MHP7448_0548&MHP7448_0550	MHJ_0552&MHJ_0554	MHR_0169&MHR_0231	MYM_0356&MYM_0181	MOS_261&MOS_197	VBIMycHyo71610_0436&VBIMycHyo71610_0179	MFC_00293	MYF_02645	TRUE	TRUE	TRUE	TRUE
	T069	TRANS-Mannose-PTS		Carbohydrate Metabolism	Transport Rxn	0	(1) PHOSPHO_ENOL_PYRUVATE + (1) MANNOSE_e => (1) MANNOSE_6P + (1) PYRUVATE	MHP168_420&MHP168_421&MHP168_422	MHP168L_420&MHP168L_421&MHP168L_422	mhp386&mhp387&mhp388	MHL_2956&MHL_2824&MHL_3343	MHP7448_0374&MHP7448_0375&MHP7448_0376	MHJ_0370&MHJ_0371&MHJ_0372	MHR_0457&MHR_0458&MHR_0459	MYM_0482&MYM_0483&MYM_0484	MOS_517&MOS_518&MOS_519	VBIMycHyo71610_0125&VBIMycHyo71610_0126&VBIMycHyo71610_0127	MFC_00747&MFC_01349&MFC_01384	MYF_01515&MYF_01510&MYF_01505	TRUE	TRUE	TRUE	TRUE
	T101	TRANS-Sucrose-ABC		Carbohydrate Metabolism	Transport Rxn	0	(1) SUCROSE_e + (1) WATER + (1) ATP => (1) SUCROSE + (1) Pi + (1) ADP							MHR_0194&MHR_0195&MHR_0196&MHR_0487	MYM_0200&MYM_0201&MYM_0202&MYM_0516	MOS_219&MOS_220&MOS_221&MOS_552	VBIMycHyo71610_0025&VBIMycHyo71610_0026&VBIMycHyo71610_0027&VBIMycHyo71610_0242			FALSE	TRUE	FALSE	TRUE
	T108	TRANS-Trehalose-ABC		Carbohydrate Metabolism	Transport Rxn	0	(1) TREHALOSE_e + (1) WATER + (1) ATP => (1) TREHALOSE + (1) Pi + (1) ADP							MHR_0194&MHR_0195&MHR_0196&MHR_0487	MYM_0200&MYM_0201&MYM_0202&MYM_0516	MOS_219&MOS_220&MOS_221&MOS_552	VBIMycHyo71610_0025&VBIMycHyo71610_0026&VBIMycHyo71610_0027&VBIMycHyo71610_0242			FALSE	TRUE	FALSE	TRUE
	T109	TRANS-Trehalose-PTS		Carbohydrate Metabolism	Transport Rxn	0	(1) PHOSPHO_ENOL_PYRUVATE + (1) TREHALOSE_e => (1) TREHALOSE_6P + (1) PYRUVATE	MHP168_420&MHP168_421&MHP168_422	MHP168L_420&MHP168L_421&MHP168L_422	mhp386&mhp387&mhp388	MHL_2956&MHL_2824&MHL_3343	MHP7448_0374&MHP7448_0375&MHP7448_0376	MHJ_0370&MHJ_0371&MHJ_0372	MHR_0457&MHR_0458&MHR_0459	MYM_0482&MYM_0483&MYM_0484	MOS_517&MOS_518&MOS_519	VBIMycHyo71610_0125&VBIMycHyo71610_0126&VBIMycHyo71610_0127	MFC_00747&MFC_01349&MFC_01384	MYF_01515&MYF_01510&MYF_01505	TRUE	TRUE	TRUE	TRUE
	R005	2.7.7.1-RXN	2.7.7.1	Cofactor Metabolism	Enzymatic Rxn	0	(1) PROTON + (1) NICOTINAMIDE_NUCLEOTIDE + (1) ATP => (1) NAD + (1) PPI	MHP168_486	MHP168L_486	mhp474	MHL_3245	MHP7448_0476	MHJ_0473	MHR_0296	MYM_0286	MOS_332	VBIMycHyo71610_0596	MFC_00438	MYF_01115	TRUE	TRUE	TRUE	TRUE
	R010	3.1.4.14-RXN	3.1.4.14	Cofactor Metabolism	Enzymatic Rxn	0	(1) ACP + (1) WATER => (1) PANTETHEINE_P + (1) apo_ACP	MHP168_464|MHP168_465	MHP168L_464|MHP168L_465	mhp453|mhp454	MHL_2710|MHL_2704	MHP7448_0454|MHP7448_0455	MHJ_0451|MHJ_0452	MHR_0317	MYM_0263	MOS_355	VBIMycHyo71610_0570	MFC_00330|MFC_00328	MYF_01265|MYF_01270	TRUE	TRUE	TRUE	TRUE
	R015	3.6.3.15-RXN	3.6.3.15	Cofactor Metabolism	Enzymatic Rxn	1	(1) NA + (1) ATP + (1) WATER <=> (1) NA_e + (1) ADP + (1) Pi + (1) PROTON	Added	Added	Added	Added	Added	Added	Added	Added	Added	Added	Added	Added	TRUE	TRUE	TRUE	TRUE
	R017	325-BISPHOSPHATE-NUCLEOTIDASE-RXN	3.1.3.7	Cofactor Metabolism	Enzymatic Rxn	0	(1) _3_5_ADP + (1) WATER => (1) Pi + (1) AMP	MHP168_006	MHP168L_006	mhp006	MHL_2952	MHP7448_0006	MHJ_0006	MHR_0007	MYM_0007	MOS_007	VBIMycHyo71610_0694	MFC_00975	MYF_00030	TRUE	TRUE	TRUE	TRUE
	R041	ATPSYN-RXN	3.6.3.14	Cofactor Metabolism	Enzymatic Rxn	1	(3) PROTON + (1) WATER + (1) ATP <=> (4) PROTON_e + (1) Pi + (1) ADP	MHP168_046&MHP168_047&MHP168_048&MHP168_049&MHP168_050&MHP168_051&MHP168_052&MHP168_488&MHP168_489	MHP168L_046&MHP168L_047&MHP168L_048&MHP168L_049&MHP168L_050&MHP168L_051&MHP168L_052&MHP168L_488&MHP168L_489	mhp049&mhp050&mhp051&mhp052&mhp053&mhp054&mhp055&mhp476&mhp477	MHL_2801&MHL_0205&MHL_0206&MHL_0213&MHL_3411&MHL_0218&MHL_0224&MHL_1743&MHL_1747	MHP7448_0047&MHP7448_0048&MHP7448_0049&MHP7448_0050&MHP7448_0051&MHP7448_0052&MHP7448_0053&MHP7448_0479	MHJ_0043&MHJ_0044&MHJ_0045&MHJ_0046&MHJ_0047&MHJ_0048&MHJ_0049&MHJ_0475&MHJ_0476	MHR_0217&MHR_0218&MHR_0219&MHR_0220&MHR_0221&MHR_0222&MHR_0223&MHR_0224&MHR_0653&MHR_0654	MYM_0364&MYM_0365&MYM_0366&MYM_0367&MYM_0368&MYM_0369&MYM_0370&MYM_0371&MYM_0709&MYM_0710	MOS_243&MOS_244&MOS_245&MOS_246&MOS_247&MOS_248&MOS_249&MOS_250&MOS_755&MOS_756	VBIMycHyo71610_0653&VBIMycHyo71610_0654&VBIMycHyo71610_0157&VBIMycHyo71610_0158&VBIMycHyo71610_0159&VBIMycHyo71610_0160&VBIMycHyo71610_0161&VBIMycHyo71610_0162&VBIMycHyo71610_0163&VBIMycHyo71610_0164	MFC_01122&MFC_01464&MFC_01126&MFC_01129&MFC_01130&MFC_01131&MFC_01135&MFC_00449&MFC_00451	MYF_00205&MYF_00210&MYF_00215&MYF_00220&MYF_00225&MYF_00230&MYF_01095&MYF_01100	TRUE	TRUE	TRUE	TRUE
	R070	DEPHOSPHOCOAKIN-RXN	2.7.1.24	Cofactor Metabolism	Enzymatic Rxn	0	(1) DEPHOSPHO_COA + (1) ATP => (1) PROTON + (1) CO_A + (1) ADP	MHP168_376	MHP168L_376	mhp362	MHL_3370	MHP7448_0351	MHJ_0346		MYM_0684	MOS_730	VBIMycHyo71610_0628	MFC_01241	MYF_01360	TRUE	TRUE	TRUE	TRUE
	R072	DIHYDROFOLATEREDUCT-RXN	1.5.1.3	Cofactor Metabolism	Enzymatic Rxn	1	(1) PROTON + (1) NADPH + (1) DIHYDROFOLATE <=> (1) NADP + (1) THF	Added	Added	Added	Added	Added	Added	MHR_0684|MHR_0060	MYM_0063|MYM_0718	MOS_068|MOS_764	VBIMycHyo71610_0662|VBIMycHyo71610_0423	Added	Added	TRUE	TRUE	TRUE	TRUE
	R079	FADSYN-RXN	2.7.7.2	Cofactor Metabolism	Enzymatic Rxn	0	(1) FMN + (1) ATP + (1) PROTON => (1) FAD + (1) PPI	MHP168_300	MHP168L_300	mhp102	MHL_2943	MHP7448_0278	MHJ_0270	MHR_0539	MYM_0571	MOS_611	VBIMycHyo71610_0512	MFC_00603	MYF_01990	TRUE	TRUE	TRUE	TRUE
	R080	FOLATEREDUCT-RXN	1.5.1.3	Cofactor Metabolism	Enzymatic Rxn	0	(1) PROTON + (1) NADPH + (1) FOLATE => (1) NADP + (1) DIHYDROFOLATE	Added	Added	Added	Added	Added	Added	MHR_0684|MHR_0060	MYM_0063|MYM_0718	MOS_068|MOS_764	VBIMycHyo71610_0662|VBIMycHyo71610_0423	Added	Added	TRUE	TRUE	TRUE	TRUE
	R081	FORMATETHFLIG-RXN	6.3.4.3	Cofactor Metabolism	Enzymatic Rxn	0	(1) ATP + (1) FORMATE + (1) THF => (1) ADP + (1) Pi + (1) _10_FORMYL_THF	Added	Added	Added	Added	Added	Added	Added	Added	Added	Added	Added	Added	TRUE	TRUE	TRUE	TRUE
	R096	GLYOHMETRANS-RXN	2.1.2.1	Cofactor Metabolism	Enzymatic Rxn	1	(1) SER + (1) THF <=> (1) METHYLENE_THF + (1) GLY + (1) WATER	MHP168_243	MHP168L_243	mhp154	MHL_3171	MHP7448_0224	MHJ_0218	MHR_0158	MYM_0168	MOS_182	VBIMycHyo71610_0001	MFC_00113	MYF_02095	TRUE	TRUE	TRUE	TRUE
	R101	HOLO-ACP-SYNTH-RXN	2.7.8.7	Cofactor Metabolism	Enzymatic Rxn	0	(1) apo_ACP + (1) CO_A => (1) _3_5_ADP + (1) ACP							MHR_0415	MYM_0430	MOS_463	VBIMycHyo71610_0217			FALSE	TRUE	FALSE	TRUE
	R106	INORGPYROPHOSPHAT-RXN	3.6.1.1	Cofactor Metabolism	Enzymatic Rxn	0	(1) WATER + (1) PPI => (1) PROTON + (2) Pi	MHP168_612	MHP168L_612	mhp622	MHL_2718	MHP7448_0603	MHJ_0605	MHR_0646	MYM_0701	MOS_747	VBIMycHyo71610_0646	MFC_01346	MYF_02900	TRUE	TRUE	TRUE	TRUE
	R119	NAD-KIN-RXN	2.7.1.23	Cofactor Metabolism	Enzymatic Rxn	0	(1) NAD + (1) ATP => (1) PROTON + (1) NADP + (1) ADP	Added	Added	Added	Added	Added	Added	Added	Added	Added	Added	Added	Added	TRUE	TRUE	TRUE	TRUE
	R120	NAD-SYNTH-GLN-RXN	6.3.5.1	Cofactor Metabolism	Enzymatic Rxn	0	(1) ATP + (1) DEAMINO_NAD + (1) GLN + (1) WATER => (1) PROTON + (1) GLT + (1) AMP + (1) PPI + (1) NAD	MHP168_483	MHP168L_483	mhp471	MHL_3247	MHP7448_0473	MHJ_0470	MHR_0509	MYM_0538	MOS_579	VBIMycHyo71610_0543	MFC_00434	MYF_01130	TRUE	TRUE	TRUE	TRUE
	R121	NAD-SYNTH-NH3-RXN	6.3.1.5	Cofactor Metabolism	Enzymatic Rxn	0	(1) AMMONIUM + (1) ATP + (1) DEAMINO_NAD => (1) PROTON + (1) AMP + (1) PPI + (1) NAD	MHP168_483	MHP168L_483	mhp471	MHL_3247	MHP7448_0473	MHJ_0470	MHR_0509	MYM_0538	MOS_579	VBIMycHyo71610_0543	MFC_00434	MYF_01130	TRUE	TRUE	TRUE	TRUE
	R122	NADH-DEHYDROGENASE-RXN	1.6.3.4	Cofactor Metabolism	Enzymatic Rxn	0	(2) NADH + (2) PROTON + (1) OXYGEN_MOLECULE => (2) NAD + (2) WATER	MHP168_085	MHP168L_085	mhp299	MHL_3365	MHP7448_0082	MHJ_0078	MHR_0035	MYM_0039	MOS_041	VBIMycHyo71610_0725	MFC_01194	MYF_00395	TRUE	TRUE	TRUE	TRUE
	R123	NADH-KINASE-RXN	2.7.1.86	Cofactor Metabolism	Enzymatic Rxn	0	(1) NADH + (1) ATP => (1) NADPH + (1) PROTON + (1) ADP	Added	Added	Added	Added	Added	Added	Added	Added	Added	Added	Added	Added	TRUE	TRUE	TRUE	TRUE
	R124	NADPYROPHOSPHAT-RXN	3.6.1.22	Cofactor Metabolism	Enzymatic Rxn	0	(1) WATER + (1) NAD => (2) PROTON + (1) NICOTINAMIDE_NUCLEOTIDE + (1) AMP	MHP168_639	MHP168L_639	mhp651	MHL_2405	MHP7448_0630	MHJ_0631	MHR_0049	MYM_0051	MOS_057	VBIMycHyo71610_0435	MFC_00947	MYF_03020	TRUE	TRUE	TRUE	TRUE
	R128	NICONUCADENYLYLTRAN-RXN	2.7.7.18	Cofactor Metabolism	Enzymatic Rxn	0	(1) NICOTINATE_NUCLEOTIDE + (1) ATP + (1) PROTON => (1) DEAMINO_NAD + (1) PPI	MHP168_486	MHP168L_486	mhp474	MHL_3245	MHP7448_0476	MHJ_0473	MHR_0296	MYM_0286	MOS_332	VBIMycHyo71610_0596	MFC_00438	MYF_01115	TRUE	TRUE	TRUE	TRUE
	R129	NICOTINAMID-RXN	3.5.1.19	Cofactor Metabolism	Enzymatic Rxn	0	(1) NIACINAMIDE + (1) WATER => (1) AMMONIUM + (1) NIACINE	MHP168_025	MHP168L_025	mhp029	MHL_3244	MHP7448_0028	MHJ_0024	MHR_0554	MYM_0617	MOS_636	VBIMycHyo71610_0493	MFC_00797	MYF_00090	TRUE	TRUE	TRUE	TRUE
	R130	NICOTINATEPRIBOSYLTRANS-RXN	6.3.4.21	Cofactor Metabolism	Enzymatic Rxn	0	(1) NIACINE + (1) PRPP + (1) ATP + (1) WATER => (1) NICOTINATE_NUCLEOTIDE + (1) PPI + (1) ADP + (1) Pi	MHP168_404	MHP168L_404	mhp408	MHL_3040	MHP7448_0394	MHJ_0407	MHR_0336	MYM_0245	MOS_376	VBIMycHyo71610_0550	MFC_00016	MYF_01685	TRUE	TRUE	TRUE	TRUE
	R131	P-PANTOCYSDECARB-RXN	4.1.1.36	Cofactor Metabolism	Enzymatic Rxn	0	(1) PROTON + (1) R_4_PHOSPHOPANTOTHENOYL_L_CYSTEINE => (1) PANTETHEINE_P + (1) CARBON_DIOXIDE	Added	Added	Added	Added	Added	Added	Added	Added	Added	Added	Added	Added	TRUE	TRUE	TRUE	TRUE
	R132	P-PANTOCYSLIG-RXN	6.3.2.5	Cofactor Metabolism	Enzymatic Rxn	0	(1) _4_P_PANTOTHENATE + (1) CYS + (1) CTP => (1) PROTON + (1) R_4_PHOSPHOPANTOTHENOYL_L_CYSTEINE + (1) PPI + (1) CMP	Added	Added	Added	Added	Added	Added	Added	Added	Added	Added	Added	Added	TRUE	TRUE	TRUE	TRUE
	R133	PANTEPADENYLYLTRAN-RXN	2.7.7.3	Cofactor Metabolism	Enzymatic Rxn	0	(1) PANTETHEINE_P + (1) ATP + (1) PROTON => (1) DEPHOSPHO_COA + (1) PPI	MHP168_486	MHP168L_486	mhp474	MHL_3245	MHP7448_0476	MHJ_0473	MHR_0296	MYM_0286	MOS_332	VBIMycHyo71610_0596	MFC_00438	MYF_01115	TRUE	TRUE	TRUE	TRUE
	R134	PANTOTHENATE-KIN-RXN	2.7.1.33	Cofactor Metabolism	Enzymatic Rxn	1	(1) PANTOTHENATE + (1) ATP <=> (1) PROTON + (1) _4_P_PANTOTHENATE + (1) ADP	Added	Added	Added	Added	Added	Added	Added	Added	Added	Added	Added	Added	TRUE	TRUE	TRUE	TRUE
	R165	PYRIDOXKIN-RXN	2.7.1.35	Cofactor Metabolism	Enzymatic Rxn	1	(1) PYRIDOXAL + (1) ATP <=> (1) PYRIDOXAL_PHOSPHATE + (1) PROTON + (1) ADP	Added	Added	Added	Added	Added	Added	Added	Added	Added	Added	Added	Added	TRUE	TRUE	TRUE	TRUE
	R171	RIBOFLAVINKIN-RXN	2.7.1.26	Cofactor Metabolism	Enzymatic Rxn	0	(1) RIBOFLAVIN + (1) ATP => (1) PROTON + (1) FMN + (1) ADP	MHP168_300	MHP168L_300	mhp102	MHL_2943	MHP7448_0278	MHJ_0270	MHR_0539	MYM_0571	MOS_611	VBIMycHyo71610_0512	MFC_00603	MYF_01990	TRUE	TRUE	TRUE	TRUE
	R193	RXN-5822	3.1.3.-	Cofactor Metabolism	Enzymatic Rxn	0	(1) NADP + (1) WATER => (1) NAD + (1) Pi	MHP168_639	MHP168L_639	mhp651	MHL_2405	MHP7448_0630	MHJ_0631	MHR_0049	MYM_0051	MOS_057	VBIMycHyo71610_0435	MFC_00947	MYF_03020	TRUE	TRUE	TRUE	TRUE
	R210	SOD-RXN	1.15.1.1	Cofactor Metabolism	Enzymatic Rxn	0	(2) SUPER_OXIDE + (2) PROTON => (2) OXYGEN_MOLECULE + (2) HYDROGEN_PEROXIDE	Added	Added	Added	Added	Added	Added	Added	Added	Added	Added	Added	Added	TRUE	TRUE	TRUE	TRUE
	R212	THIOREDOXIN-REDUCT-NADPH-RXN	1.8.1.9	Cofactor Metabolism	Enzymatic Rxn	1	(1) Ox_Thioredoxin + (1) NADPH + (1) PROTON <=> (1) Red_Thioredoxin + (1) NADP	MHP168_102	MHP168L_102	mhp281	MHL_3372	MHP7448_0098	MHJ_0095	MHR_0441	MYM_0463	MOS_498	VBIMycHyo71610_0074	MFC_00495	MYF_00530	TRUE	TRUE	TRUE	TRUE
	EX_002	EXCHANGE-4PPAN		Cofactor Metabolism	Exchange Rxn	0	(1) PANTETHEINE_P_e => (1) PANTETHEINE_P_b	Added	Added	Added	Added	Added	Added	Added	Added	Added	Added	Added	Added	TRUE	TRUE	TRUE	TRUE
	EX_006	EXCHANGE-AMMONIA		Cofactor Metabolism	Exchange Rxn	1	(1) AMMONIA_e <=> (1) AMMONIA_b	Added	Added	Added	Added	Added	Added	Added	Added	Added	Added	Added	Added	TRUE	TRUE	TRUE	TRUE
	EX_011	EXCHANGE-CA		Cofactor Metabolism	Exchange Rxn	1	(1) CA2_e <=> (1) CA2_b	Added	Added	Added	Added	Added	Added	Added	Added	Added	Added	Added	Added	TRUE	TRUE	TRUE	TRUE
	EX_014	EXCHANGE-CL		Cofactor Metabolism	Exchange Rxn	1	(1) CL_e <=> (1) CL_b	Added	Added	Added	Added	Added	Added	Added	Added	Added	Added	Added	Added	TRUE	TRUE	TRUE	TRUE
	EX_015	EXCHANGE-CO		Cofactor Metabolism	Exchange Rxn	1	(1) COBALT_e <=> (1) COBALT_b	Added	Added	Added	Added	Added	Added	Added	Added	Added	Added	Added	Added	TRUE	TRUE	TRUE	TRUE
	EX_016	EXCHANGE-CO2		Cofactor Metabolism	Exchange Rxn	1	(1) CARBON_DIOXIDE_e <=> (1) CARBON_DIOXIDE_b	Added	Added	Added	Added	Added	Added	Added	Added	Added	Added	Added	Added	TRUE	TRUE	TRUE	TRUE
	EX_017	EXCHANGE-CU		Cofactor Metabolism	Exchange Rxn	1	(1) CU2_e <=> (1) CU2_b	Added	Added	Added	Added	Added	Added	Added	Added	Added	Added	Added	Added	TRUE	TRUE	TRUE	TRUE
	EX_022	EXCHANGE-FE2		Cofactor Metabolism	Exchange Rxn	1	(1) FE2_e <=> (1) FE2_b	Added	Added	Added	Added	Added	Added	Added	Added	Added	Added	Added	Added	TRUE	TRUE	TRUE	TRUE
	EX_023	EXCHANGE-FOLATE		Cofactor Metabolism	Exchange Rxn	1	(1) FOLATE_e <=> (1) FOLATE_b	Added	Added	Added	Added	Added	Added	Added	Added	Added	Added	Added	Added	TRUE	TRUE	TRUE	TRUE
	EX_040	EXCHANGE-H2O2		Cofactor Metabolism	Exchange Rxn	1	(1) HYDROGEN_PEROXIDE_e <=> (1) HYDROGEN_PEROXIDE_b	Added	Added	Added	Added	Added	Added	Added	Added	Added	Added	Added	Added	TRUE	TRUE	TRUE	TRUE
	EX_046	EXCHANGE-K		Cofactor Metabolism	Exchange Rxn	1	(1) K_e <=> (1) K_b	Added	Added	Added	Added	Added	Added	Added	Added	Added	Added	Added	Added	TRUE	TRUE	TRUE	TRUE
	EX_056	EXCHANGE-MG		Cofactor Metabolism	Exchange Rxn	1	(1) MG2_e <=> (1) MG2_b	Added	Added	Added	Added	Added	Added	Added	Added	Added	Added	Added	Added	TRUE	TRUE	TRUE	TRUE
	EX_057	EXCHANGE-MN		Cofactor Metabolism	Exchange Rxn	1	(1) MN2_e <=> (1) MN2_b	Added	Added	Added	Added	Added	Added	Added	Added	Added	Added	Added	Added	TRUE	TRUE	TRUE	TRUE
	EX_058	EXCHANGE-MOBD		Cofactor Metabolism	Exchange Rxn	1	(1) MOLYBDATE_e <=> (1) MOLYBDATE_b	Added	Added	Added	Added	Added	Added	Added	Added	Added	Added	Added	Added	TRUE	TRUE	TRUE	TRUE
	EX_064	EXCHANGE-NA		Cofactor Metabolism	Exchange Rxn	1	(1) NA_e <=> (1) NA_b	Added	Added	Added	Added	Added	Added	Added	Added	Added	Added	Added	Added	TRUE	TRUE	TRUE	TRUE
	EX_065	EXCHANGE-NIACINAMIDE		Cofactor Metabolism	Exchange Rxn	1	(1) NIACINAMIDE_e <=> (1) NIACINAMIDE_b	Added	Added	Added	Added	Added	Added	Added	Added	Added	Added	Added	Added	TRUE	TRUE	TRUE	TRUE
	EX_066	EXCHANGE-NIACINE		Cofactor Metabolism	Exchange Rxn	1	(1) NIACINE_e <=> (1) NIACINE_b	Added	Added	Added	Added	Added	Added	Added	Added	Added	Added	Added	Added	TRUE	TRUE	TRUE	TRUE
	EX_068	EXCHANGE-OXYGEN_MOLECULE		Cofactor Metabolism	Exchange Rxn	1	(1) OXYGEN_MOLECULE_e <=> (1) OXYGEN_MOLECULE_b	Added	Added	Added	Added	Added	Added	Added	Added	Added	Added	Added	Added	TRUE	TRUE	TRUE	TRUE
	EX_071	EXCHANGE-PANTOTHENATE		Cofactor Metabolism	Exchange Rxn	1	(1) PANTOTHENATE_e <=> (1) PANTOTHENATE_b	Added	Added	Added	Added	Added	Added	Added	Added	Added	Added	Added	Added	TRUE	TRUE	TRUE	TRUE
	EX_073	EXCHANGE-Pi		Cofactor Metabolism	Exchange Rxn	1	(1) Pi_e <=> (1) Pi_b	Added	Added	Added	Added	Added	Added	Added	Added	Added	Added	Added	Added	TRUE	TRUE	TRUE	TRUE
	EX_076	EXCHANGE-PROTON		Cofactor Metabolism	Exchange Rxn	1	(1) PROTON_e <=> (1) PROTON_b	Added	Added	Added	Added	Added	Added	Added	Added	Added	Added	Added	Added	TRUE	TRUE	TRUE	TRUE
	EX_077	EXCHANGE-PUTRESCINE		Cofactor Metabolism	Exchange Rxn	1	(1) PUTRESCINE_e <=> (1) PUTRESCINE_b	Added	Added	Added	Added	Added	Added	Added	Added	Added	Added	Added	Added	TRUE	TRUE	TRUE	TRUE
	EX_078	EXCHANGE-PYRIDOXAL		Cofactor Metabolism	Exchange Rxn	1	(1) PYRIDOXAL_e <=> (1) PYRIDOXAL_b	Added	Added	Added	Added	Added	Added	Added	Added	Added	Added	Added	Added	TRUE	TRUE	TRUE	TRUE
	EX_080	EXCHANGE-RIBOFLAVIN		Cofactor Metabolism	Exchange Rxn	1	(1) RIBOFLAVIN_e <=> (1) RIBOFLAVIN_b	Added	Added	Added	Added	Added	Added	Added	Added	Added	Added	Added	Added	TRUE	TRUE	TRUE	TRUE
	EX_083	EXCHANGE-SPERMIDINE		Cofactor Metabolism	Exchange Rxn	1	(1) SPERMIDINE_e <=> (1) SPERMIDINE_b	Added	Added	Added	Added	Added	Added	Added	Added	Added	Added	Added	Added	TRUE	TRUE	TRUE	TRUE
	EX_090	EXCHANGE-SULFATE		Cofactor Metabolism	Exchange Rxn	1	(1) SULFATE_e <=> (1) SULFATE_b	Added	Added	Added	Added	Added	Added	Added	Added	Added	Added	Added	Added	TRUE	TRUE	TRUE	TRUE
	EX_091	EXCHANGE-SUPEROXIDE		Cofactor Metabolism	Exchange Rxn	0	(1) SUPER_OXIDE_e => (1) SUPER_OXIDE_b	Added	Added	Added	Added	Added	Added	Added	Added	Added	Added	Added	Added	TRUE	TRUE	TRUE	TRUE
	EX_092	EXCHANGE-THIAMINE		Cofactor Metabolism	Exchange Rxn	1	(1) THIAMINE_PYROPHOSPHATE_e <=> (1) THIAMINE_PYROPHOSPHATE_b	Added	Added	Added	Added	Added	Added	Added	Added	Added	Added	Added	Added	TRUE	TRUE	TRUE	TRUE
	EX_100	EXCHANGE-WATER		Cofactor Metabolism	Exchange Rxn	1	(1) WATER_e <=> (1) WATER_b	Added	Added	Added	Added	Added	Added	Added	Added	Added	Added	Added	Added	TRUE	TRUE	TRUE	TRUE
	EX_101	EXCHANGE-ZN		Cofactor Metabolism	Exchange Rxn	1	(1) ZN2_e <=> (1) ZN2_b	Added	Added	Added	Added	Added	Added	Added	Added	Added	Added	Added	Added	TRUE	TRUE	TRUE	TRUE
	S002	SPONTANEOUS-H2O-IONIZATION	NA	Cofactor Metabolism	Spontaneous Rxn	1	(1) OH + (1) PROTON <=> (1) WATER	Added	Added	Added	Added	Added	Added	Added	Added	Added	Added	Added	Added	TRUE	TRUE	TRUE	TRUE
	S003	SPONTANEOUS-RXN-11811	NA	Cofactor Metabolism	Spontaneous Rxn	1	(1) AMMONIA + (1) PROTON <=> (1) AMMONIUM	Added	Added	Added	Added	Added	Added	Added	Added	Added	Added	Added	Added	TRUE	TRUE	TRUE	TRUE
	S005	SPONTANEOUS-RXN-12540	NA	Cofactor Metabolism	Spontaneous Rxn	0	(1) HYDROGEN_PEROXIDE + (1) FE2 => (2) OH + (1) FE3	Added	Added	Added	Added	Added	Added	Added	Added	Added	Added	Added	Added	TRUE	TRUE	TRUE	TRUE
	S008	SYNTHETIC-ATP-MAINTENANCE-RXN		Cofactor Metabolism	Synthetic Rxn	0	(1) ATP + (1) WATER => (1) ADP + (1) PROTON + (1) Pi	Added	Added	Added	Added	Added	Added	Added	Added	Added	Added	Added	Added	TRUE	TRUE	TRUE	TRUE
	T001	DIFFUSION-Ammonia		Cofactor Metabolism	Transport Rxn	1	(1) AMMONIA_e <=> (1) AMMONIA	Added	Added	Added	Added	Added	Added	Added	Added	Added	Added	Added	Added	TRUE	TRUE	TRUE	TRUE
	T002	DIFFUSION-Carbon_Dioxide		Cofactor Metabolism	Transport Rxn	1	(1) CARBON_DIOXIDE_e <=> (1) CARBON_DIOXIDE	Added	Added	Added	Added	Added	Added	Added	Added	Added	Added	Added	Added	TRUE	TRUE	TRUE	TRUE
	T003	DIFFUSION-HydrogenPeroxide		Cofactor Metabolism	Transport Rxn	0	(1) HYDROGEN_PEROXIDE => (1) HYDROGEN_PEROXIDE_e	Added	Added	Added	Added	Added	Added	Added	Added	Added	Added	Added	Added	TRUE	TRUE	TRUE	TRUE
	T004	DIFFUSION-Oxygen		Cofactor Metabolism	Transport Rxn	1	(1) OXYGEN_MOLECULE <=> (1) OXYGEN_MOLECULE_e	Added	Added	Added	Added	Added	Added	Added	Added	Added	Added	Added	Added	TRUE	TRUE	TRUE	TRUE
	T005	DIFFUSION-Water		Cofactor Metabolism	Transport Rxn	1	(1) WATER_e <=> (1) WATER	Added	Added	Added	Added	Added	Added	Added	Added	Added	Added	Added	Added	TRUE	TRUE	TRUE	TRUE
	T007	TRANS-4PPAN		Cofactor Metabolism	Transport Rxn	0	(2) PANTETHEINE_P_e => (2) PANTETHEINE_P	Added	Added	Added	Added	Added	Added	Added	Added	Added	Added	Added	Added	TRUE	TRUE	TRUE	TRUE
	T017	TRANS-Ca-ATPase		Cofactor Metabolism	Transport Rxn	1	(1) CA2_e <=> (1) CA2	MHP168_289	MHP168L_289	mhp111	MHL_3211	MHP7448_0268	MHJ_0260	MHR_0257	MYM_0328	MOS_288	VBIMycHyo71610_0464	MFC_00636	MYF_01915	TRUE	TRUE	TRUE	TRUE
	T019	TRANS-Cl		Cofactor Metabolism	Transport Rxn	0	(1) CL_e => (1) CL	Added	Added	Added	Added	Added	Added	Added	Added	Added	Added	Added	Added	TRUE	TRUE	TRUE	TRUE
	T020	TRANS-Cobalt		Cofactor Metabolism	Transport Rxn	0	(1) WATER + (1) ATP + (1) COBALT_e => (1) Pi + (1) ADP + (1) COBALT	MHP168_652	MHP168L_652	mhp663	MHL_3169	MHP7448_0643	MHJ_0643	MHR_0236	MYM_0078	MOS_266	VBIMycHyo71610_0441	MFC_00917	MYF_03085	TRUE	TRUE	TRUE	TRUE
	T021	TRANS-Copper-ATPase		Cofactor Metabolism	Transport Rxn	0	(1) CU2_e => (1) CU2	MHP168_289	MHP168L_289	mhp111	MHL_3211	MHP7448_0268	MHJ_0260	MHR_0257	MYM_0328	MOS_288	VBIMycHyo71610_0464	MFC_00636	MYF_01915	TRUE	TRUE	TRUE	TRUE
	T027	TRANS-Fe-ATPase		Cofactor Metabolism	Transport Rxn	0	(1) FE2_e + (1) PROTON_e => (1) FE2 + (1) PROTON	MHP168_289	MHP168L_289	mhp111	MHL_3211	MHP7448_0268	MHJ_0260	MHR_0257	MYM_0328	MOS_288	VBIMycHyo71610_0464	MFC_00636	MYF_01915	TRUE	TRUE	TRUE	TRUE
	T028	TRANS-Folate		Cofactor Metabolism	Transport Rxn	0	(1) FOLATE_e => (1) FOLATE	Added	Added	Added	Added	Added	Added	Added	Added	Added	Added	Added	Added	TRUE	TRUE	TRUE	TRUE
	T057	TRANS-K		Cofactor Metabolism	Transport Rxn	0	(1) K_e => (1) K	MHP168_557&MHP168_558	MHP168L_557&MHP168L_558	mhp562&mhp564	MHL_3053&MHL_3057	MHP7448_0546&MHP7448_0545	MHJ_0548&MHJ_0549	MHR_0650&MHR_0649	MYM_0705&MYM_0706	MOS_751&MOS_752	VBIMycHyo71610_0649&VBIMycHyo71610_0650	MFC_00566&MFC_00564	MYF_00685&MYF_00690	TRUE	TRUE	TRUE	TRUE
	T072	TRANS-Mg-mgtE		Cofactor Metabolism	Transport Rxn	0	(1) MG2_e => (1) MG2	MHP168_497|MHP168_289	MHP168L_497|MHP168L_289	mhp485|mhp111	MHL_3234|MHL_3211	MHP7448_0268|MHP7448_0487	MHJ_0484|MHJ_0260	MHR_0257|MHR_0433	MYM_0328|MYM_0456	MOS_288|MOS_489	VBIMycHyo71610_0464&VBIMycHyo71610_0199	MFC_00861|MFC_00636	MYF_00995|MYF_01915	TRUE	TRUE	TRUE	TRUE
	T073	TRANS-Mn		Cofactor Metabolism	Transport Rxn	0	(1) MN2_e + (1) PROTON_e => (1) MN2 + (1) PROTON	MHP168_480&MHP168_479	MHP168L_480&MHP168L_479	mhp468&mhp467	MHL_3248&MHL_1729	MHP7448_0469&MHP7448_0470	MHJ_0467&MHJ_0466	MHR_0020&MHR_0019	MYM_0024&MYM_0028	MOS_024&MOS_025	VBIMycHyo71610_0708&VBIMycHyo71610_0709	MFC_01324&MFC_01322	MYF_01155&MYF_01150&MYF_01160	TRUE	TRUE	TRUE	TRUE
	T074	TRANS-Molybdate-ABC		Cofactor Metabolism	Transport Rxn	0	(1) ATP + (1) MOLYBDATE_e + (1) WATER => (1) ADP + (1) Pi + (1) MOLYBDATE + (1) PROTON	MHP168_157&MHP168_158	MHP168L_157&MHP168L_158	mhp236&mhp237	MHL_2754&MHL_3105	MHP7448_0145&MHP7448_0146	MHJ_0141&MHJ_0142	MHR_0326&MHR_0327	MYM_0252&MYM_0253	MOS_365&MOS_366	VBIMycHyo71610_0560&VBIMycHyo71610_0561	MFC_00162&MFC_00164	MYF_02255&MYF_02260	TRUE	TRUE	TRUE	TRUE
	T077	TRANS-Na-ATPase		Cofactor Metabolism	Transport Rxn	0	(1) NA_e + (1) Pi_e => (1) NA + (1) Pi	MHP168_289	MHP168L_289	mhp111	MHL_3211	MHP7448_0268	MHJ_0260	MHR_0257	MYM_0328	MOS_288	VBIMycHyo71610_0464	MFC_00636	MYF_01915	TRUE	TRUE	TRUE	TRUE
	T079	TRANS-Niacinamide		Cofactor Metabolism	Transport Rxn	1	(1) NIACINAMIDE_e <=> (1) NIACINAMIDE	Added	Added	Added	Added	Added	Added	Added	Added	Added	Added	Added	Added	TRUE	TRUE	TRUE	TRUE
	T080	TRANS-Nicotinate		Cofactor Metabolism	Transport Rxn	0	(1) NIACINE_e => (1) NIACINE	Added	Added	Added	Added	Added	Added	Added	Added	Added	Added	Added	Added	TRUE	TRUE	TRUE	TRUE
	T084	TRANS-Pantothenate		Cofactor Metabolism	Transport Rxn	0	(1) NA_e + (1) PANTOTHENATE_e => (1) NA + (1) PANTOTHENATE	Added	Added	Added	Added	Added	Added	Added	Added	Added	Added	Added	Added	TRUE	TRUE	TRUE	TRUE
	T087	TRANS-Pi-ABC		Cofactor Metabolism	Transport Rxn	1	(1) Pi_e <=> (1) Pi	MHP168_386&MHP168_387&MHP168_388	MHP168L_386&MHP168L_387&MHP168L_388	mhp371&mhp372&mhp373	MHL_2948&MHL_2703&MHL_1334	MHP7448_0361&MHP7448_0362&MHP7448_0360	MHJ_0356&MHJ_0357&MHJ_0358	MHR_0624&MHR_0623&MHR_0625	MYM_0675&MYM_0676&MYM_0677	MOS_722&MOS_723&MOS_724	VBIMycHyo71610_0619&VBIMycHyo71610_0620&VBIMycHyo71610_0621	MFC_01208&MFC_01216&MFC_01218	MYF_01410&MYF_01415&MYF_01405	TRUE	TRUE	TRUE	TRUE
	T090	TRANS-Putrescine-ABC		Cofactor Metabolism	Transport Rxn	0	(1) SPERMIDINE_e + (1) ATP + (1) WATER => (1) SPERMIDINE + (1) ADP + (1) Pi	MHP168_552&MHP168_553&MHP168_554	MHP168L_552&MHP168L_553&MHP168L_554	mhp557&mhp558&mhp559	MHL_2030&MHL_3303&MHL_3304	MHP7448_0540&MHP7448_0541&MHP7448_0542	MHJ_0542&MHJ_0543&MHJ_0544	MHR_0466&MHR_0467&MHR_0468	MYM_0492&MYM_0493&MYM_0494	MOS_527&MOS_528&MOS_529	VBIMycHyo71610_0115&VBIMycHyo71610_0116&VBIMycHyo71610_0117	MFC_00553&MFC_00556&MFC_00559	MYF_00720&MYF_00715&MYF_00710&MYF_00725	TRUE	TRUE	TRUE	TRUE
	T091	TRANS-Pyridoxal		Cofactor Metabolism	Transport Rxn	0	(1) PYRIDOXAL_e => (1) PYRIDOXAL	Added	Added	Added	Added	Added	Added	Added	Added	Added	Added	Added	Added	TRUE	TRUE	TRUE	TRUE
	T093	TRANS-Riboflavin		Cofactor Metabolism	Transport Rxn	0	(1) RIBOFLAVIN_e => (1) RIBOFLAVIN	Added	Added	Added	Added	Added	Added	Added	Added	Added	Added	Added	Added	TRUE	TRUE	TRUE	TRUE
	T097	TRANS-Spermidine-ABC		Cofactor Metabolism	Transport Rxn	0	(1) WATER + (1) ATP + (1) PUTRESCINE_e => (1) Pi + (1) ADP + (1) PUTRESCINE	MHP168_552&MHP168_553&MHP168_554	MHP168L_552&MHP168L_553&MHP168L_554	mhp557&mhp558&mhp559	MHL_2030&MHL_3303&MHL_3304	MHP7448_0540&MHP7448_0541&MHP7448_0542	MHJ_0542&MHJ_0543&MHJ_0544	MHR_0466&MHR_0467&MHR_0468	MYM_0492&MYM_0493&MYM_0494	MOS_527&MOS_528&MOS_529	VBIMycHyo71610_0115&VBIMycHyo71610_0116&VBIMycHyo71610_0117	MFC_00553&MFC_00556&MFC_00559	MYF_00720&MYF_00715&MYF_00710&MYF_00725	TRUE	TRUE	TRUE	TRUE
	T102	TRANS-Sulfate-ABC		Cofactor Metabolism	Transport Rxn	1	(1) SULFATE_e + (1) ATP + (1) WATER <=> (1) SULFATE + (1) ADP + (1) Pi + (1) PROTON	MHP168_157&MHP168_158	MHP168L_157&MHP168L_158	mhp236&mhp237	MHL_2754&MHL_3105	MHP7448_0145&MHP7448_0146	MHJ_0141&MHJ_0142	MHR_0326&MHR_0327	MYM_0252&MYM_0253	MOS_365&MOS_366	VBIMycHyo71610_0560&VBIMycHyo71610_0561	MFC_00162&MFC_00164	MYF_02255&MYF_02260	TRUE	TRUE	TRUE	TRUE
	T103	TRANS-Superoxide		Cofactor Metabolism	Transport Rxn	0	(2) SUPER_OXIDE => (2) SUPER_OXIDE_e	Added	Added	Added	Added	Added	Added	Added	Added	Added	Added	Added	Added	TRUE	TRUE	TRUE	TRUE
	T104	TRANS-Thiamine		Cofactor Metabolism	Transport Rxn	0	(1) ATP + (1) THIAMINE_PYROPHOSPHATE_e + (1) WATER => (1) ADP + (1) Pi + (1) THIAMINE_PYROPHOSPHATE + (1) PROTON	Added	Added	Added	Added	Added	Added	Added	Added	Added	Added	Added	Added	TRUE	TRUE	TRUE	TRUE
	T117	TRANS-Zn		Cofactor Metabolism	Transport Rxn	0	(1) ZN2_e => (1) ZN2	MHP168_095	MHP168L_095	mhp289	MHL_2661	MHP7448_0090	MHJ_0087	MHR_0598	MYM_0643	MOS_692	VBIMycHyo71610_0374	MFC_01264	MYF_00480	TRUE	TRUE	TRUE	TRUE
	S010	DRAIN-RED-THIO		Cofactor Metabolism	Synthetic Rxn	0	(1) Red_Thioredoxin => (1) Ox_Thioredoxin	Added	Added	Added	Added	Added	Added	Added	Added	Added	Added	Added	Added	TRUE	TRUE	TRUE	TRUE
	R091	GLYC3PDEHYDROGBIOSYN-RXN	1.1.1.94	Lipid Metabolism	Enzymatic Rxn	0	(1) DIHYDROXY_ACETONE_PHOSPHATE + (1) NADPH + (1) PROTON => (1) GLYCEROL_3P + (1) NADP							MHR_0350	MYM_0236	MOS_389	VBIMycHyo71610_0269			FALSE	TRUE	FALSE	TRUE
	R092	GLYCEROL-3-PHOSPHATE-OXIDASE-RXN	1.1.3.21	Lipid Metabolism	Enzymatic Rxn	0	(1) GLYCEROL_3P + (1) OXYGEN_MOLECULE => (1) HYDROGEN_PEROXIDE + (1) DIHYDROXY_ACETONE_PHOSPHATE	MHP168_596	MHP168L_596	mhp606	MHL_2206	MHP7448_0588	MHJ_0588	MHR_0259	MYM_0326	MOS_290	VBIMycHyo71610_0466			TRUE	TRUE	FALSE	TRUE
	R093	GLYCEROL-KIN-RXN	2.7.1.30	Lipid Metabolism	Enzymatic Rxn	0	(1) GLYCEROL + (1) ATP => (1) PROTON + (1) GLYCEROL_3P + (1) ADP	MHP168_385	MHP168L_385	mhp370	MHL_2942	MHP7448_0359	MHJ_0355					MFC_01221	MYF_01400	TRUE	FALSE	TRUE	TRUE
	R176	RXN-11382	1.1.1.372	Lipid Metabolism	Enzymatic Rxn	0	(1) GLYCERALD + (1) NADPH + (1) PROTON => (1) NADP + (1) GLYCEROL	MHP168_314	MHP168L_314		MHL_2773	MHP7448_0321	MHJ_0313							TRUE	FALSE	FALSE	TRUE
	T045	TRANS-Glycerol-ABC		Lipid Metabolism	Transport Rxn	0	(1) GLYCEROL_e => (1) GLYCEROL	MHP168_415&MHP168_416&MHP168_417&MHP168_418	MHP168L_415&MHP168L_416&MHP168L_417&MHP168L_418	mhp390&mhp391&mhp392&mhp393	MHL_2984&MHL_2633&MHL_2850&MHL_2982	(MHP7448_0379&MHP7448_0380&MHP7448_0381&MHP7448_0378)|(MHP7448_0358)	MHJ_0374&MHJ_0375&MHJ_0376&MHJ_0377	MHR_0123&MHR_0121&MHR_0122&MHR_0276	MYM_0123&MYM_0124&MYM_0125&MYM_0391	MOS_133&MOS_134&MOS_135&MOS_422	VBIMycHyo71610_0311&VBIMycHyo71610_0312&VBIMycHyo71610_0313&VBIMycHyo71610_0110	MFC_00751&MFC_00752&MFC_00753&MFC_00762	(MYF_01485&MYF_01475&MYF_01480&MYF_01490)|MYF_01395	TRUE	TRUE	TRUE	TRUE
	R008	2PGADEHYDRAT-RXN	4.2.1.11	Glycolisis	Enzymatic Rxn	1	(1) _2_PG <=> (1) PHOSPHO_ENOL_PYRUVATE + (1) WATER	MHP168_271	MHP168L_271	mhp129	MHL_0974	MHP7448_0250	MHJ_0242	MHR_0469	MYM_0497	MOS_531	VBIMycHyo71610_0114	MFC_00673	MYF_01825	TRUE	TRUE	TRUE	TRUE
	R018	3PGAREARR-RXN	5.4.2.12	Glycolisis	Enzymatic Rxn	1	(1) _2_PG <=> (1) G3P	MHP168_603	MHP168L_603	mhp615	MHL_3024	MHP7448_0595	MHJ_0595	MHR_0599	MYM_0644	MOS_693	VBIMycHyo71610_0375	MFC_00394	MYF_02875	TRUE	TRUE	TRUE	TRUE
	R023	6PFRUCTPHOS-RXN	2.7.1.11	Glycolisis	Enzymatic Rxn	0	(1) ATP + (1) FRUCTOSE_6_P => (1) PROTON + (1) ADP + (1) FRUCTOSE_16_DIPHOSPHATE	MHP168_191	MHP168L_191	mhp269	MHL_0499	MHP7448_0111	MHJ_0107	MHR_0547	MYM_0585	MOS_624	VBIMycHyo71610_0503	MFC_00466	MYF_00595	TRUE	TRUE	TRUE	TRUE
	R045	BISPHOSPHOGLYCERATE-MUTASE-RXN	5.4.2.4	Glycolisis	Enzymatic Rxn	1	(1) DPG <=> (1) PROTON + (1) _23_DIPHOSPHOGLYCERATE	MHP168_603	MHP168L_603	mhp615	MHL_3024	MHP7448_0595	MHJ_0595	MHR_0599	MYM_0644	MOS_693	VBIMycHyo71610_0375	MFC_00394	MYF_02875	TRUE	TRUE	TRUE	TRUE
	R046	BISPHOSPHOGLYCERATE-PHOSPHATASE-RXN	3.1.3.13	Glycolisis	Enzymatic Rxn	0	(1) WATER + (1) _23_DIPHOSPHOGLYCERATE => (1) Pi + (1) G3P	MHP168_603	MHP168L_603	mhp615	MHL_3024	MHP7448_0595	MHJ_0595	MHR_0599	MYM_0644	MOS_693	VBIMycHyo71610_0375	MFC_00394	MYF_02875	TRUE	TRUE	TRUE	TRUE
	R078	F16ALDOLASE-RXN	4.1.2.13	Glycolisis	Enzymatic Rxn	1	(1) FRUCTOSE_16_DIPHOSPHATE <=> (1) DIHYDROXY_ACETONE_PHOSPHATE + (1) GAP	MHP168_014	MHP168L_014	mhp014	MHL_0073	MHP7448_0014	MHJ_0014	MHR_0092	MYM_0096	MOS_105	VBIMycHyo71610_0385	MFC_00958	MYF_00070	TRUE	TRUE	TRUE	TRUE
	R084	GAPOXNPHOSPHN-RXN	1.2.1.12	Glycolisis	Enzymatic Rxn	1	(1) GAP + (1) Pi + (1) NAD <=> (1) PROTON + (1) DPG + (1) NADH	MHP168_032	MHP168L_032	mhp036	MHL_3233	MHP7448_0035	MHJ_0031	MHR_0611	MYM_0671	MOS_716	VBIMycHyo71610_0068	MFC_00829	MYF_00140	TRUE	TRUE	TRUE	TRUE
	R153	PEPDEPHOS-RXN	2.7.1.40	Glycolisis	Enzymatic Rxn	0	(1) PROTON + (1) PHOSPHO_ENOL_PYRUVATE + (1) ADP => (1) PYRUVATE + (1) ATP	MHP168_177	MHP168L_177	mhp255	MHL_2970	MHP7448_0126	MHJ_0122	MHR_0506	MYM_0534	MOS_575	VBIMycHyo71610_0548	MFC_00119	MYF_02150	TRUE	TRUE	TRUE	TRUE
	R154	PGLUCISOM-RXN	5.3.1.9	Glycolisis	Enzymatic Rxn	1	(1) GLC_6_P <=> (1) FRUCTOSE_6_P	MHP168_542	MHP168L_542	mhp548	MHL_3151	MHP7448_0531	MHJ_0532	MHR_0591|MHR_0592	MYM_0635|MYM_0636	MOS_683|MOS_684	VBIMycHyo71610_0366|VBIMycHyo71610_0367	MFC_00531	MYF_00765	TRUE	TRUE	TRUE	TRUE
	R158	PHOSGLYPHOS-RXN	2.7.2.3	Glycolisis	Enzymatic Rxn	1	(1) G3P + (1) ATP <=> (1) DPG + (1) ADP	MHP168_500	MHP168L_500	mhp488	MHL_1789	MHP7448_0490	MHJ_0487	MHR_0436	MYM_0459	MOS_492	VBIMycHyo71610_0196	MFC_00853	MYF_00975	TRUE	TRUE	TRUE	TRUE
	R219	TRIOSEPISOMERIZATION-RXN	5.3.1.1	Glycolisis	Enzymatic Rxn	1	(1) GAP <=> (1) DIHYDROXY_ACETONE_PHOSPHATE	MHP168_106	MHP168L_106	mhp277	MHL_0397|MHL_2755	MHP7448_0102	MHJ_0099	MHR_0156	MYM_0166	MOS_180	VBIMycHyo71610_0003	MFC_00476	MYF_00550	TRUE	TRUE	TRUE	TRUE
	T040	TRANS-Glucose-ABC		Glycolisis	Transport Rxn	0	(1) GLC_e => (1) GLC	MHP168_393&MHP168_394&MHP168_395&MHP168_396	MHP168L_393&MHP168L_394&MHP168L_395&MHP168L_396	mhp379&mhp380&mhp381&mhp382	MHL_3378&MHL_2871&MHL_2636&MHL_3046	MHP7448_0369&MHP7448_0370&MHP7448_0371&MHP7448_0368	MHJ_0364&MHJ_0365&MHJ_0366&MHJ_0367	MHR_0064&MHR_0065&MHR_0066&MHR_0063	MYM_0066&MYM_0067&MYM_0068&MYM_0069	MOS_071&MOS_072&MOS_073&MOS_074	VBIMycHyo71610_0417&VBIMycHyo71610_0418&VBIMycHyo71610_0419&VBIMycHyo71610_0420	MFC_00726&MFC_00727&MFC_00736&MFC_00737	MYF_01550&MYF_01540&MYF_01545&MYF_01555	TRUE	TRUE	TRUE	TRUE
	T041	TRANS-Glucose-PTS		Glycolisis	Transport Rxn	0	(1) PHOSPHO_ENOL_PYRUVATE + (1) GLC_e => (1) GLC_6_P + (1) PYRUVATE	MHP168_420&MHP168_421&MHP168_422&MHP168_599	MHP168L_420&MHP168L_421&MHP168L_422&MHP168L_599	mhp386&mhp387&mhp388&mhp610	MHL_2956&MHL_2824&MHL_3343&MHL_2737	MHP7448_0374&MHP7448_0375&MHP7448_0376&MHP7448_0591	MHJ_0370&MHJ_0371&MHJ_0372&MHJ_0591	MHR_0457&MHR_0458&MHR_0459&MHR_0602	MYM_0482&MYM_0483&MYM_0484&MYM_0647	MOS_517&MOS_518&MOS_519&MOS_696	VBIMycHyo71610_0125&VBIMycHyo71610_0126&VBIMycHyo71610_0127&VBIMycHyo71610_0378	MFC_00747&MFC_01349&MFC_01384	MYF_01515&MYF_01510&MYF_01505	TRUE	TRUE	TRUE	TRUE
	R003	2.4.1.46-RXN	2.4.1.46	Lipid Metabolism	Enzymatic Rxn	0	(1) UDP_GAL + (1) DIACYLGLYCEROL => (1) MGDG + (1) UDP + (1) PROTON	Added	Added	Added	Added	Added	Added					Added	Added	TRUE	FALSE	TRUE	TRUE
	R006	2.7.7.15-RXN	2.7.7.15	Lipid Metabolism	Enzymatic Rxn	0	(1) PROTON + (1) PHOSPHORYL_CHOLINE + (1) CTP => (1) CDP_CHOLINE + (1) PPI	MHP168_486	MHP168L_486	mhp474	MHL_3245	MHP7448_0476	MHJ_0473	MHR_0296	MYM_0286	MOS_332	VBIMycHyo71610_0596	MFC_00438	MYF_01115	TRUE	TRUE	TRUE	TRUE
	R011	3.1.4.2-RXN	3.1.4.2	Lipid Metabolism	Enzymatic Rxn	0	(1) GLYCERO_PHOSPHOCHOLINE + (1) WATER => (1) CHOLINE + (1) PROTON + (1) GLYCEROL_3P	MHP168_331	MHP168L_331	mhp317	MHL_1164	MHP7448_0303	MHJ_0295	MHR_0262	MYM_0323	MOS_293	VBIMycHyo71610_0469			TRUE	TRUE	FALSE	TRUE
	R047	CARDIOLIPSYN-RXN	2.7.8.-	Lipid Metabolism	Enzymatic Rxn	0	(2) L_1_PHOSPHATIDYL_GLYCEROL => (1) CARDIOLIPIN + (1) GLYCEROL	MHP168_038	MHP168L_038	mhp040	MHL_3224	MHP7448_0038	MHJ_0034	MHR_0209	MYM_0381	MOS_233	VBIMycHyo71610_0147	MFC_01110	MYF_00160	TRUE	TRUE	TRUE	TRUE
	R048	CDPDIGLYSYN-RXN	2.7.7.41	Lipid Metabolism	Enzymatic Rxn	0	(1) CTP + (1) L_PHOSPHATIDATE + (1) PROTON => (1) CDPDIACYLGLYCEROL + (1) PPI	MHP168_544	MHP168L_544	mhp550	MHL_2880	MHP7448_0533	MHJ_0534	MHR_0594	MYM_0639	MOS_687	VBIMycHyo71610_0370	MFC_00538	MYF_00755	TRUE	TRUE	TRUE	TRUE
	R051	CHOLINE-KINASE-RXN	2.7.1.32	Lipid Metabolism	Enzymatic Rxn	0	(1) CHOLINE + (1) ATP => (1) PROTON + (1) PHOSPHORYL_CHOLINE + (1) ADP	MHP168_041	MHP168L_041	mhp042	MHL_3223	MHP7448_0040	MHJ_0036	MHR_0211	MYM_0379	MOS_235	VBIMycHyo71610_0149	MFC_00423	MYF_02790	TRUE	TRUE	TRUE	TRUE
	R155	PGPPHOSPHA-RXN	3.1.3.27	Lipid Metabolism	Enzymatic Rxn	0	(1) L_1_PHOSPHATIDYL_GLYCEROL_P + (1) WATER => (1) L_1_PHOSPHATIDYL_GLYCEROL + (1) Pi	Added	Added	Added	Added	Added	Added	Added	Added	Added	Added	Added	Added	TRUE	TRUE	TRUE	TRUE
	R159	PHOSPHAGLYPSYN-RXN	2.7.8.5	Lipid Metabolism	Enzymatic Rxn	0	(1) CDPDIACYLGLYCEROL + (1) GLYCEROL_3P => (1) CMP + (1) L_1_PHOSPHATIDYL_GLYCEROL_P + (1) PROTON	MHP168_303	MHP168L_303	mhp099	MHL_2847	MHP7448_0281	MHJ_0273		MYM_0296	MOS_322	VBIMycHyo71610_0606	MFC_00073	MYF_02025	TRUE	TRUE	TRUE	TRUE
	R160	PHOSPHATIDATE-PHOSPHATASE-RXN	3.1.3.4	Lipid Metabolism	Enzymatic Rxn	0	(1) L_PHOSPHATIDATE + (1) WATER => (1) DIACYLGLYCEROL + (1) Pi	MHP168_006	MHP168L_006	mhp006	MHL_2952	MHP7448_0006	MHJ_0006	MHR_0007	MYM_0007	MOS_007	VBIMycHyo71610_0694	MFC_00975	MYF_00030	TRUE	TRUE	TRUE	TRUE
	R178	RXN-1225	2.4.1.241	Lipid Metabolism	Enzymatic Rxn	0	(1) UDP_GAL + (1) MGDG => (1) DGDG + (1) UDP + (1) PROTON	Added	Added	Added	Added	Added	Added					Added	Added	TRUE	FALSE	TRUE	TRUE
	R181	RXN-1381	2.3.1.15	Lipid Metabolism	Enzymatic Rxn	0	(1) Long_Chain_Acyl_CoAs + (1) GLYCEROL_3P => (1) ACYL_SN_GLYCEROL_3P + (1) CO_A	Added	Added	Added	Added	Added	Added	MHR_0429	MYM_0452	MOS_485	VBIMycHyo71610_0204	Added	Added	TRUE	TRUE	TRUE	TRUE
	R184	RXN-14073	3.1.4.46	Lipid Metabolism	Enzymatic Rxn	0	(1) GLYCEROPHOSPHOGLYCEROL + (1) WATER => (1) GLYCEROL + (1) GLYCEROL_3P + (1) PROTON	MHP168_331	MHP168L_331	mhp317	MHL_1164	MHP7448_0303	MHJ_0295	MHR_0262	MYM_0323	MOS_293	VBIMycHyo71610_0469			TRUE	TRUE	FALSE	TRUE
	R190	RXN-1623	2.3.1.51	Lipid Metabolism	Enzymatic Rxn	0	(1) Long_Chain_Acyl_CoAs + (1) ACYL_SN_GLYCEROL_3P => (1) L_PHOSPHATIDATE + (1) CO_A	MHP168_640	MHP168L_640	mhp652	MHL_2790	MHP7448_0631	MHJ_0632	MHR_0416	MYM_0431	MOS_464	VBIMycHyo71610_0216	MFC_00945	MYF_03025	TRUE	TRUE	TRUE	TRUE
	R192	RXN-5781	2.7.8.2	Lipid Metabolism	Enzymatic Rxn	0	(1) DIACYLGLYCEROL + (1) CDP_CHOLINE => (1) PHOSPHATIDYLCHOLINE + (1) CMP + (1) PROTON	Added	Added	Added	Added	Added	Added	Added	Added	Added	Added	Added	Added	TRUE	TRUE	TRUE	TRUE
	R196	RXN-7904	6.2.1.3	Lipid Metabolism	Enzymatic Rxn	0	(1) Long_Chain_Fatty_Acids + (1) ATP + (1) CO_A => (1) Long_Chain_Acyl_CoAs + (1) AMP + (1) PPI	Added	Added	Added	Added	Added	Added	Added	Added	Added	Added	Added	Added	TRUE	TRUE	TRUE	TRUE
	R198	RXN-8141	2.7.8.41	Lipid Metabolism	Enzymatic Rxn	1	(1) CDPDIACYLGLYCEROL + (1) L_1_PHOSPHATIDYL_GLYCEROL <=> (1) CARDIOLIPIN + (1) CMP + (1) PROTON	MHP168_038	MHP168L_038	mhp040	MHL_3224	MHP7448_0038	MHJ_0034	MHR_0209	MYM_0381	MOS_233	VBIMycHyo71610_0147	MFC_01110	MYF_00160	TRUE	TRUE	TRUE	TRUE
	EX_012	EXCHANGE-CHOLESTEROL		Lipid Metabolism	Exchange Rxn	1	(1) CHOLESTEROL_e <=> (1) CHOLESTEROL_b	Added	Added	Added	Added	Added	Added	Added	Added	Added	Added	Added	Added	TRUE	TRUE	TRUE	TRUE
	EX_013	EXCHANGE-CHOLINE		Lipid Metabolism	Exchange Rxn	1	(1) CHOLINE_e <=> (1) CHOLINE_b	Added	Added	Added	Added	Added	Added	Added	Added	Added	Added	Added	Added	TRUE	TRUE	TRUE	TRUE
	EX_034	EXCHANGE-GLY3P		Lipid Metabolism	Exchange Rxn	1	(1) GLYCEROL_3P_e <=> (1) GLYCEROL_3P_b	Added	Added	Added	Added	Added	Added	Added	Added	Added	Added	Added	Added	TRUE	TRUE	TRUE	TRUE
	EX_036	EXCHANGE-GLYCEROL		Lipid Metabolism	Exchange Rxn	1	(1) GLYCEROL_e <=> (1) GLYCEROL_b	Added	Added	Added	Added	Added	Added	Added	Added	Added	Added	Added	Added	TRUE	TRUE	TRUE	TRUE
	EX_037	EXCHANGE-GLYCEROPHOSPHOGLYCEROL		Lipid Metabolism	Exchange Rxn	1	(1) GLYCEROPHOSPHOGLYCEROL_e <=> (1) GLYCEROPHOSPHOGLYCEROL_b	Added	Added	Added	Added	Added	Added	Added	Added	Added	Added			TRUE	TRUE	FALSE	TRUE
	EX_038	EXCHANGE-GPC		Lipid Metabolism	Exchange Rxn	1	(1) GLYCERO_PHOSPHOCHOLINE_e <=> (1) GLYCERO_PHOSPHOCHOLINE_b	Added	Added	Added	Added	Added	Added	Added	Added	Added	Added			TRUE	TRUE	FALSE	TRUE
	EX_049	EXCHANGE-LAURIC_ACID		Lipid Metabolism	Exchange Rxn	1	(1) LAURIC_ACID_e <=> (1) LAURIC_ACID_b	Added	Added	Added	Added	Added	Added	Added	Added	Added	Added	Added	Added	TRUE	TRUE	TRUE	TRUE
	EX_051	EXCHANGE-LINOLEIC_ACID		Lipid Metabolism	Exchange Rxn	1	(1) LINOLEIC_ACID_e <=> (1) LINOLEIC_ACID_b	Added	Added	Added	Added	Added	Added	Added	Added	Added	Added	Added	Added	TRUE	TRUE	TRUE	TRUE
	EX_052	EXCHANGE-Long_Chain_Acyl_CoAs		Lipid Metabolism	Exchange Rxn	1	(1) Long_Chain_Acyl_CoAs_e <=> (1) Long_Chain_Acyl_CoAs_b	Added	Added	Added	Added	Added	Added	Added	Added	Added	Added	Added	Added	TRUE	TRUE	TRUE	TRUE
	EX_061	EXCHANGE-MYRISTIC_ACID		Lipid Metabolism	Exchange Rxn	1	(1) MYRISTIC_ACID_e <=> (1) MYRISTIC_ACID_b	Added	Added	Added	Added	Added	Added	Added	Added	Added	Added	Added	Added	TRUE	TRUE	TRUE	TRUE
	EX_067	EXCHANGE-OLEIC_ACID		Lipid Metabolism	Exchange Rxn	1	(1) OLEIC_ACID_e <=> (1) OLEIC_ACID_b	Added	Added	Added	Added	Added	Added	Added	Added	Added	Added	Added	Added	TRUE	TRUE	TRUE	TRUE
	EX_069	EXCHANGE-PALMITIC_ACID		Lipid Metabolism	Exchange Rxn	1	(1) PALMITIC_ACID_e <=> (1) PALMITIC_ACID_b	Added	Added	Added	Added	Added	Added	Added	Added	Added	Added	Added	Added	TRUE	TRUE	TRUE	TRUE
	EX_070	EXCHANGE-PALMITOLEIC_ACID		Lipid Metabolism	Exchange Rxn	1	(1) PALMITOLEIC_ACID_e <=> (1) PALMITOLEIC_ACID_b	Added	Added	Added	Added	Added	Added	Added	Added	Added	Added	Added	Added	TRUE	TRUE	TRUE	TRUE
	EX_084	EXCHANGE-SPM		Lipid Metabolism	Exchange Rxn	1	(1) SPM_e <=> (1) SPM_b	Added	Added	Added	Added	Added	Added	Added	Added	Added	Added	Added	Added	TRUE	TRUE	TRUE	TRUE
	EX_087	EXCHANGE-STEARIC_ACID		Lipid Metabolism	Exchange Rxn	1	(1) STEARIC_ACID_e <=> (1) STEARIC_ACID_b	Added	Added	Added	Added	Added	Added	Added	Added	Added	Added	Added	Added	TRUE	TRUE	TRUE	TRUE
	S001	SPONTANEOUS-FATTY-ACID-GENERIC-RXN	NA	Lipid Metabolism	Spontaneous Rxn	0	(1) LAURIC_ACID + (1) MYRISTIC_ACID + (1) PALMITIC_ACID + (1) PALMITOLEIC_ACID + (1) OLEIC_ACID + (1) LINOLEIC_ACID + (1) STEARIC_ACID => (7) Long_Chain_Fatty_Acids	Added	Added	Added	Added	Added	Added	Added	Added	Added	Added	Added	Added	TRUE	TRUE	TRUE	TRUE
	T018	TRANS-Choline		Lipid Metabolism	Transport Rxn	0	(1) PROTON_e + (1) CHOLINE_e => (1) PROTON + (1) CHOLINE	Added	Added	Added	Added	Added	Added	Added	Added	Added	Added	Added	Added	TRUE	TRUE	TRUE	TRUE
	T046	TRANS-GlycerolP		Lipid Metabolism	Transport Rxn	0	(1) PROTON_e + (1) GLYCEROL_3P_e => (1) PROTON + (1) GLYCEROL_3P	MHP168_384	MHP168L_384	mhp369	MHL_2823	MHP7448_0358	MHJ_0354					MFC_01224	MYF_01395	TRUE	FALSE	TRUE	TRUE
	T047	TRANS-GlyceroPglycerol		Lipid Metabolism	Transport Rxn	0	(1) GLYCEROPHOSPHOGLYCEROL_e + (1) ATP + (1) WATER => (1) GLYCEROPHOSPHOGLYCEROL + (1) ADP + (1) Pi + (1) PROTON	MHP168_332	MHP168L_332	mhp316	MHL_2654	MHP7448_0302	MHJ_0294	pseudo MHR_0261	MYM_0324	MOS_292	VBIMycHyo71610_0468			TRUE	TRUE	FALSE	TRUE
	T048	TRANS-GPC		Lipid Metabolism	Transport Rxn	1	(1) GLYCERO_PHOSPHOCHOLINE_e <=> (1) GLYCERO_PHOSPHOCHOLINE	MHP168_332	MHP168L_332	mhp316	MHL_2654	MHP7448_0302	MHJ_0294	pseudo MHR_0261	MYM_0324	MOS_292	VBIMycHyo71610_0468			TRUE	TRUE	FALSE	TRUE
	T060	TRANS-Lauric-Acid		Lipid Metabolism	Transport Rxn	0	(1) LAURIC_ACID_e => (1) LAURIC_ACID	Added	Added	Added	Added	Added	Added	Added	Added	Added	Added	Added	Added	TRUE	TRUE	TRUE	TRUE
	T063	TRANS-Linoleic-Acid		Lipid Metabolism	Transport Rxn	0	(1) LINOLEIC_ACID_e => (1) LINOLEIC_ACID	Added	Added	Added	Added	Added	Added	Added	Added	Added	Added	Added	Added	TRUE	TRUE	TRUE	TRUE
	T064	TRANS-LongChainAcylCoA		Lipid Metabolism	Transport Rxn	0	(1) Long_Chain_Acyl_CoAs_e + (1) ATP + (1) WATER => (1) Long_Chain_Acyl_CoAs + (1) ADP + (1) Pi + (1) PROTON	Added	Added	Added	Added	Added	Added	Added	Added	Added	Added	Added	Added	TRUE	TRUE	TRUE	TRUE
	T076	TRANS-Myristic-Acid		Lipid Metabolism	Transport Rxn	0	(1) MYRISTIC_ACID_e => (1) MYRISTIC_ACID	Added	Added	Added	Added	Added	Added	Added	Added	Added	Added	Added	Added	TRUE	TRUE	TRUE	TRUE
	T081	TRANS-Oleic-Acid		Lipid Metabolism	Transport Rxn	0	(1) OLEIC_ACID_e => (1) OLEIC_ACID	Added	Added	Added	Added	Added	Added	Added	Added	Added	Added	Added	Added	TRUE	TRUE	TRUE	TRUE
	T082	TRANS-Palmitic-Acid		Lipid Metabolism	Transport Rxn	0	(1) PALMITIC_ACID_e => (1) PALMITIC_ACID	Added	Added	Added	Added	Added	Added	Added	Added	Added	Added	Added	Added	TRUE	TRUE	TRUE	TRUE
	T083	TRANS-Palmotoleic-Acid		Lipid Metabolism	Transport Rxn	0	(1) PALMITOLEIC_ACID_e => (1) PALMITOLEIC_ACID	Added	Added	Added	Added	Added	Added	Added	Added	Added	Added	Added	Added	TRUE	TRUE	TRUE	TRUE
	T099	TRANS-Stearic-Acid		Lipid Metabolism	Transport Rxn	0	(1) STEARIC_ACID_e => (1) STEARIC_ACID	Added	Added	Added	Added	Added	Added	Added	Added	Added	Added	Added	Added	TRUE	TRUE	TRUE	TRUE
	R019	4.1.2.29-RXN	4.1.2.29	Myo-inositol Degradation	Enzymatic Rxn	0	(1) DEHYDRO_DEOXY_D_GULONATE_6P => (1) MALONATE_S_ALD + (1) DIHYDROXY_ACETONE_PHOSPHATE	MHP168_581	MHP168L_581	mhp589	MHL_3403	MHP7448_0573	MHJ_0574					MFC_00430	MYF_02760	TRUE	FALSE	TRUE	TRUE
	R020	5-DEHYDRO-2-DEOXYGLUCONOKINASE-RXN	2.7.1.92	Myo-inositol Degradation	Enzymatic Rxn	0	(1) DEOXY_DEHYDRO_D_GULONATE + (1) ATP => (1) PROTON + (1) DEHYDRO_DEOXY_D_GULONATE_6P + (1) ADP	MHP168_245	MHP168L_245	mhp152	MHL_2933	MHP7448_0226	MHJ_0220							TRUE	FALSE	FALSE	TRUE
	R117	MYO-INOSITOL-2-DEHYDROGENASE-RXN	1.1.1.18	Myo-inositol Degradation	Enzymatic Rxn	0	(1) MYO_INOSITOL + (1) NAD => (1) SCYLLO_INOSOSE + (1) NADH + (1) PROTON	MHP168_247|MHP168_253	MHP168L_247|MHP168L_253	mhp150|mhp144	MHL_3371|MHL_0860	MHP7448_0228|MHP7448_0235	MHJ_0222|MHJ_0228							TRUE	FALSE	FALSE	TRUE
	R118	MYO-INOSOSE-2-DEHYDRATASE-RXN	4.2.1.44	Myo-inositol Degradation	Enzymatic Rxn	0	(1) SCYLLO_INOSOSE => (1) WATER + (1) THcHDO	MHP168_249	MHP168L_249	mhp148	MHL_2983	MHP7448_0230	MHJ_0224							TRUE	FALSE	FALSE	TRUE
	R187	RXN-14149	3.7.1.22	Myo-inositol Degradation	Enzymatic Rxn	0	(1) THcHDO + (1) WATER => (1) _5_DEOXY_D_GLUCURONATE + (1) PROTON	MHP168_248	MHP168L_248	mhp149	MHL_0861	MHP7448_0229	MHJ_0223							TRUE	FALSE	FALSE	TRUE
	R188	RXN-14150	5.3.1.30	Myo-inositol Degradation	Enzymatic Rxn	1	(1) _5_DEOXY_D_GLUCURONATE <=> (1) DEOXY_DEHYDRO_D_GULONATE	MHP168_246	MHP168L_246	mhp151	MHL_2944	MHP7448_0227	MHJ_0221							TRUE	FALSE	FALSE	TRUE
	R191	RXN-2902	1.2.1.-	Myo-inositol Degradation	Enzymatic Rxn	0	(1) MALONATE_S_ALD + (1) CO_A + (1) NAD => (1) ACETYL_COA + (1) CARBON_DIOXIDE + (1) NADH	MHP168_244	MHP168L_244	mhp153	MHL_2920	MHP7448_0225	MHJ_0219							TRUE	FALSE	FALSE	TRUE
	EX_060	EXCHANGE-MYO_INOSITOL		Myo-inositol Degradation	Exchange Rxn	1	(1) MYO_INOSITOL_e <=> (1) MYO_INOSITOL_b	Added	Added	Added	Added	Added	Added							TRUE	FALSE	FALSE	TRUE
	T075	TRANS-MyoInositol-ABC		Myo-inositol Degradation	Transport Rxn	0	(1) MYO_INOSITOL_e + (1) ATP + (1) WATER => (1) MYO_INOSITOL + (1) ADP + (1) Pi	MHP168_250&MHP168_251&MHP168_252	MHP168L_250&MHP168L_251&MHP168L_252	mhp147&mhp146&mhp145	MHL_3363&MHL_3008&MHL_0882	MHP7448_0231&MHP7448_0232&MHP7448_0233	MHJ_0225&MHJ_0226&MHJ_0227							TRUE	FALSE	FALSE	TRUE
	R016	3.6.5.3-RXN	3.6.5.3	Nucleotide Metabolism	Enzymatic Rxn	0	(1) GTP + (1) WATER => (1) PROTON + (1) GDP + (1) Pi	MHP168_533	MHP168L_533	mhp540	MHL_1957	MHP7448_0523	MHJ_0524	MHR_0560	MYM_0604	MOS_647	VBIMycHyo71610_0032	MFC_00524	MYF_00805	TRUE	TRUE	TRUE	TRUE
	R028	ADENPHOSPHOR-RXN	2.4.2.1	Nucleotide Metabolism	Enzymatic Rxn	1	(1) ADENOSINE + (1) Pi <=> (1) ADENINE + (1) RIBOSE_1P	MHP168_087	MHP168L_087	mhp297	MHL_2846	MHP7448_0084	MHJ_0080	MHR_0566	MYM_0610	MOS_653	VBIMycHyo71610_0039	MFC_01198	MYF_00405	TRUE	TRUE	TRUE	TRUE
	R029	ADENPRIBOSYLTRAN-RXN	2.4.2.7	Nucleotide Metabolism	Enzymatic Rxn	0	(1) ADENINE + (1) PRPP => (1) AMP + (1) PPI	MHP168_187	MHP168L_187	mhp266	MHL_0517	MHP7448_0114	MHJ_0110	MHR_0528	MYM_0559	MOS_599	VBIMycHyo71610_0523	MFC_00591	MYF_00625	TRUE	TRUE	TRUE	TRUE
	R030	ADENYL-KIN-RXN	2.7.4.3	Nucleotide Metabolism	Enzymatic Rxn	0	(1) AMP + (1) ATP => (2) ADP	MHP168_129	MHP168L_129	mhp208	MHL_0660	MHP7448_0174	MHJ_0170	MHR_0382	MYM_0398	MOS_428	VBIMycHyo71610_0103	MFC_00213	MYF_02410	TRUE	TRUE	TRUE	TRUE
	R031	ADPREDUCT-RXN	1.17.4.1	Nucleotide Metabolism	Enzymatic Rxn	0	(1) ADP + (1) Red_Thioredoxin => (1) DADP + (1) Ox_Thioredoxin + (1) WATER	MHP168_240&MHP168_241&MHP168_242	MHP168L_240&MHP168L_241&MHP168L_242	mhp156&mhp157&mhp158	MHL_3154&MHL_3155&MHL_3160	MHP7448_0221&MHP7448_0222&MHP7448_0223	MHJ_0215&MHJ_0216&MHJ_0217	MHR_0662&MHR_0663&MHR_0664	MYM_0720&MYM_0721&MYM_0722	MOS_766&MOS_767&MOS_768	VBIMycHyo71610_0664&VBIMycHyo71610_0665&VBIMycHyo71610_0666	MFC_00115&MFC_00116&MFC_01367	MYF_02105&MYF_02110&MYF_02115	TRUE	TRUE	TRUE	TRUE
	R035	AMP-DEPHOSPHORYLATION-RXN	3.1.3.5	Nucleotide Metabolism	Enzymatic Rxn	0	(1) AMP + (1) WATER => (1) ADENOSINE + (1) Pi	MHP168_639	MHP168L_639	mhp651	MHL_2405	MHP7448_0630	MHJ_0631	MHR_0049	MYM_0051	MOS_057	VBIMycHyo71610_0435	MFC_00947	MYF_03020	TRUE	TRUE	TRUE	TRUE
	R049	CDPKIN-RXN	2.7.4.6	Nucleotide Metabolism	Enzymatic Rxn	0	(1) CDP + (1) ATP => (1) CTP + (1) ADP	MHP168_129	MHP168L_129	mhp208	MHL_0660	MHP7448_0174	MHJ_0170	MHR_0382	MYM_0398	MOS_428	VBIMycHyo71610_0103	MFC_00213	MYF_02410	TRUE	TRUE	TRUE	TRUE
	R050	CDPREDUCT-RXN	1.17.4.1	Nucleotide Metabolism	Enzymatic Rxn	0	(1) CDP + (1) Red_Thioredoxin => (1) DCDP + (1) Ox_Thioredoxin + (1) WATER	MHP168_240&MHP168_241&MHP168_242	MHP168L_240&MHP168L_241&MHP168L_242	mhp156&mhp157&mhp158	MHL_3154&MHL_3155&MHL_3160	MHP7448_0221&MHP7448_0222&MHP7448_0223	MHJ_0215&MHJ_0216&MHJ_0217	MHR_0662&MHR_0663&MHR_0664	MYM_0720&MYM_0721&MYM_0722	MOS_766&MOS_767&MOS_768	VBIMycHyo71610_0664&VBIMycHyo71610_0665&VBIMycHyo71610_0666	MFC_00115&MFC_00116&MFC_01367	MYF_02105&MYF_02110&MYF_02115	TRUE	TRUE	TRUE	TRUE
	R052	CMPKI-RXN	2.7.4.25	Nucleotide Metabolism	Enzymatic Rxn	1	(1) ATP + (1) CMP <=> (1) ADP + (1) CDP	MHP168_071	MHP168L_071	mhp074	MHL_2753	MHP7448_0069	MHJ_0065	MHR_0067	MYM_0071	MOS_076	VBIMycHyo71610_0415	MFC_01174	MYF_00330	TRUE	TRUE	TRUE	TRUE
	R053	CTPSYN-RXN	6.3.4.2	Nucleotide Metabolism	Enzymatic Rxn	0	(1) ATP + (1) UTP + (1) GLN + (1) WATER => (2) PROTON + (1) ADP + (1) Pi + (1) CTP + (1) GLT	MHP168_302	MHP168L_302	mhp100	MHL_2968	MHP7448_0280	MHJ_0272	MHR_0273	MYM_0311	MOS_304	VBIMycHyo71610_0480	MFC_00072	MYF_02020	TRUE	TRUE	TRUE	TRUE
	R055	CYTIDEAM-RXN	3.5.4.1	Nucleotide Metabolism	Enzymatic Rxn	0	(1) PROTON + (1) WATER + (1) DEOXYCYTIDINE => (1) DEOXYURIDINE + (1) AMMONIUM	MHP168_146	MHP168L_146	mhp225	MHL_2887	MHP7448_0157	MHJ_0153	MHR_0568	MYM_0613	MOS_656	VBIMycHyo71610_0577	MFC_01374	MYF_02315	TRUE	TRUE	TRUE	TRUE
	R056	CYTIDEAM2-RXN	3.5.4.5	Nucleotide Metabolism	Enzymatic Rxn	0	(1) PROTON + (1) WATER + (1) CYTIDINE => (1) URIDINE + (1) AMMONIUM	MHP168_146	MHP168L_146	mhp225	MHL_2887	MHP7448_0157	MHJ_0153	MHR_0568	MYM_0613	MOS_656	VBIMycHyo71610_0577	MFC_01374	MYF_02315	TRUE	TRUE	TRUE	TRUE
	R058	DADPKIN-RXN	2.7.4.6	Nucleotide Metabolism	Enzymatic Rxn	0	(1) DADP + (1) ATP => (1) DATP + (1) ADP	MHP168_129	MHP168L_129	mhp208	MHL_0660	MHP7448_0174	MHJ_0170	MHR_0382	MYM_0398	MOS_428	VBIMycHyo71610_0103	MFC_00213	MYF_02410	TRUE	TRUE	TRUE	TRUE
	R059	DCDPKIN-RXN	2.7.4.6	Nucleotide Metabolism	Enzymatic Rxn	0	(1) DCDP + (1) ATP => (1) DCTP + (1) ADP	MHP168_129	MHP168L_129	mhp208	MHL_0660	MHP7448_0174	MHJ_0170	MHR_0382	MYM_0398	MOS_428	VBIMycHyo71610_0103	MFC_00213	MYF_02410	TRUE	TRUE	TRUE	TRUE
	R060	DCMP-DEAMINASE-RXN	3.5.4.12	Nucleotide Metabolism	Enzymatic Rxn	0	(1) PROTON + (1) DCMP + (1) WATER => (1) AMMONIUM + (1) DUMP	MHP168_146	MHP168L_146	mhp225	MHL_2887	MHP7448_0157	MHJ_0153	MHR_0568	MYM_0613	MOS_656	VBIMycHyo71610_0577	MFC_01374	MYF_02315	TRUE	TRUE	TRUE	TRUE
	R061	DCTP-DEAM-RXN	3.5.4.13	Nucleotide Metabolism	Enzymatic Rxn	0	(1) WATER + (1) DCTP => (1) AMMONIA + (1) DUTP	MHP168_146	MHP168L_146	mhp225	MHL_2887	MHP7448_0157	MHJ_0153	MHR_0568	MYM_0613	MOS_656	VBIMycHyo71610_0042	MFC_01374	MYF_02315	TRUE	TRUE	TRUE	TRUE
	R062	DEOXYADENOSINE-KINASE-RXN	2.7.1.76	Nucleotide Metabolism	Enzymatic Rxn	0	(1) DEOXYADENOSINE + (1) ATP => (1) PROTON + (1) DAMP + (1) ADP	Added	Added	Added	Added	Added	Added	Added	Added	Added	Added	Added	Added	TRUE	TRUE	TRUE	TRUE
	R063	DEOXYADENPHOSPHOR-RXN	2.4.2.1	Nucleotide Metabolism	Enzymatic Rxn	1	(1) ADENINE + (1) DEOXY_D_RIBOSE_1_PHOSPHATE <=> (1) DEOXYADENOSINE + (1) Pi	MHP168_087	MHP168L_087	mhp297	MHL_2846	MHP7448_0084	MHJ_0080	MHR_0566	MYM_0610	MOS_653	VBIMycHyo71610_0039	MFC_01198	MYF_00405	TRUE	TRUE	TRUE	TRUE
	R064	DEOXYADENYLATE-KINASE-RXN	2.7.4.11	Nucleotide Metabolism	Enzymatic Rxn	0	(1) ATP + (1) DAMP => (1) ADP + (1) DADP	MHP168_129	MHP168L_129	mhp208	MHL_0660	MHP7448_0174	MHJ_0170	MHR_0382	MYM_0398	MOS_428	VBIMycHyo71610_0103	MFC_00213	MYF_02410	TRUE	TRUE	TRUE	TRUE
	R065	DEOXYCYTIDINE-KINASE-RXN	2.7.1.74	Nucleotide Metabolism	Enzymatic Rxn	0	(1) DEOXYCYTIDINE + (1) ATP => (1) DCMP + (1) ADP + (1) PROTON	Added	Added	Added	Added	Added	Added	Added	Added	Added	Added	Added	Added	TRUE	TRUE	TRUE	TRUE
	R066	DEOXYGUANOSINE-KINASE-RXN	2.7.1.113	Nucleotide Metabolism	Enzymatic Rxn	1	(1) DEOXYGUANOSINE + (1) ATP <=> (1) PROTON + (1) DGMP + (1) ADP	Added	Added	Added	Added	Added	Added	Added	Added	Added	Added	Added	Added	TRUE	TRUE	TRUE	TRUE
	R067	DEOXYGUANPHOSPHOR-RXN	2.4.2.1	Nucleotide Metabolism	Enzymatic Rxn	1	(1) DEOXYGUANOSINE + (1) Pi <=> (1) GUANINE + (1) DEOXY_D_RIBOSE_1_PHOSPHATE	MHP168_087	MHP168L_087	mhp297	MHL_2846	MHP7448_0084	MHJ_0080	MHR_0566	MYM_0610	MOS_653	VBIMycHyo71610_0039	MFC_01198	MYF_00405	TRUE	TRUE	TRUE	TRUE
	R068	DEOXYINOPHOSPHOR-RXN	2.4.2.1	Nucleotide Metabolism	Enzymatic Rxn	1	(1) DEOXYINOSINE + (1) Pi <=> (1) HYPOXANTHINE + (1) DEOXY_D_RIBOSE_1_PHOSPHATE	MHP168_087	MHP168L_087	mhp297	MHL_2846	MHP7448_0084	MHJ_0080	MHR_0566	MYM_0610	MOS_653	VBIMycHyo71610_0039	MFC_01198	MYF_00405	TRUE	TRUE	TRUE	TRUE
	R071	DGDPKIN-RXN	2.7.4.6	Nucleotide Metabolism	Enzymatic Rxn	0	(1) DGDP + (1) ATP => (1) DGTP + (1) ADP	MHP168_129	MHP168L_129	mhp208	MHL_0660	MHP7448_0174	MHJ_0170	MHR_0382	MYM_0398	MOS_428	VBIMycHyo71610_0103	MFC_00213	MYF_02410	TRUE	TRUE	TRUE	TRUE
	R073	DTDPKIN-RXN	2.7.4.6	Nucleotide Metabolism	Enzymatic Rxn	0	(1) TDP + (1) ATP => (1) TTP + (1) ADP	MHP168_129	MHP168L_129	mhp208	MHL_0660	MHP7448_0174	MHJ_0170	MHR_0382	MYM_0398	MOS_428	VBIMycHyo71610_0103	MFC_00213	MYF_02410	TRUE	TRUE	TRUE	TRUE
	R074	DTMPKI-RXN	2.7.4.9	Nucleotide Metabolism	Enzymatic Rxn	0	(1) ATP + (1) TMP => (1) ADP + (1) TDP	MHP168_280	MHP168L_280	mhp120	MHL_3188	MHP7448_0259	MHJ_0251	MHR_0104	MYM_0106	MOS_116	VBIMycHyo71610_0330	MFC_00659	MYF_01870	TRUE	TRUE	TRUE	TRUE
	R075	DUDPKIN-RXN	2.7.4.6	Nucleotide Metabolism	Enzymatic Rxn	0	(1) DUDP + (1) ATP => (1) DUTP + (1) ADP	MHP168_129	MHP168L_129	mhp208	MHL_0660	MHP7448_0174	MHJ_0170	MHR_0382	MYM_0398	MOS_428	VBIMycHyo71610_0103	MFC_00213	MYF_02410	TRUE	TRUE	TRUE	TRUE
	R076	DURIDKI-RXN	2.7.1.21	Nucleotide Metabolism	Enzymatic Rxn	0	(1) DEOXYURIDINE + (1) ATP => (1) PROTON + (1) DUMP + (1) ADP	MHP168_618	MHP168L_618	mhp627	MHL_2289	MHP7448_0608	MHJ_0610	MHR_0620	MYM_0659	MOS_705	VBIMycHyo71610_0057	MFC_00381	MYF_02925	TRUE	TRUE	TRUE	TRUE
	R077	DUTP-PYROP-RXN	3.6.1.23	Nucleotide Metabolism	Enzymatic Rxn	1	(1) DUTP + (1) WATER <=> (1) PROTON + (1) DUMP + (1) PPI	MHP168_099	MHP168L_099	mhp284	MHL_2858	MHP7448_0095	MHJ_0092	MHR_0590	MYM_0634	MOS_682	VBIMycHyo71610_0365	MFC_01350	MYF_00510	TRUE	TRUE	TRUE	TRUE
	R085	GDPKIN-RXN	2.7.4.6	Nucleotide Metabolism	Enzymatic Rxn	0	(1) GDP + (1) ATP => (1) GTP + (1) ADP	MHP168_129	MHP168L_129	mhp208	MHL_0660	MHP7448_0174	MHJ_0170	MHR_0382	MYM_0398	MOS_428	VBIMycHyo71610_0103	MFC_00213	MYF_02410	TRUE	TRUE	TRUE	TRUE
	R086	GDPREDUCT-RXN	1.17.4.1	Nucleotide Metabolism	Enzymatic Rxn	0	(1) GDP + (1) Red_Thioredoxin => (1) DGDP + (1) Ox_Thioredoxin + (1) WATER	MHP168_240&MHP168_241&MHP168_242	MHP168L_240&MHP168L_241&MHP168L_242	mhp156&mhp157&mhp158	MHL_3154&MHL_3155&MHL_3160	MHP7448_0221&MHP7448_0222&MHP7448_0223	MHJ_0215&MHJ_0216&MHJ_0217	MHR_0662&MHR_0663&MHR_0664	MYM_0720&MYM_0721&MYM_0722	MOS_766&MOS_767&MOS_768	VBIMycHyo71610_0664&VBIMycHyo71610_0665&VBIMycHyo71610_0666	MFC_00115&MFC_00116&MFC_01367	MYF_02105&MYF_02110&MYF_02115	TRUE	TRUE	TRUE	TRUE
	R097	GMKALT-RXN	2.7.4.13	Nucleotide Metabolism	Enzymatic Rxn	0	(1) DGMP + (1) ATP => (1) DGDP + (1) ADP	MHP168_129	MHP168L_129	mhp208	MHL_0660	MHP7448_0174	MHJ_0170	MHR_0382	MYM_0398	MOS_428	VBIMycHyo71610_0103	MFC_00213	MYF_02410	TRUE	TRUE	TRUE	TRUE
	R098	GUANPRIBOSYLTRAN-RXN	2.4.2.7	Nucleotide Metabolism	Enzymatic Rxn	1	(1) GUANINE + (1) PRPP <=> (1) GMP + (1) PPI	MHP168_283	MHP168L_283	mhp117	MHL_1019	MHP7448_0262	MHJ_0254	MHR_0107	MYM_0109	MOS_119	VBIMycHyo71610_0327	MFC_00653	MYF_01885	TRUE	TRUE	TRUE	TRUE
	R099	GUANYL-KIN-RXN	2.7.4.8	Nucleotide Metabolism	Enzymatic Rxn	0	(1) GMP + (1) ATP => (1) GDP + (1) ADP	MHP168_150	MHP168L_150	mhp229	MHL_2881	MHP7448_0153	MHJ_0149	MHR_0426	MYM_0441	MOS_474	VBIMycHyo71610_0207	MFC_00178	MYF_02295	TRUE	TRUE	TRUE	TRUE
	R103	HYPOXANPRIBOSYLTRAN-RXN	2.4.2.8	Nucleotide Metabolism	Enzymatic Rxn	1	(1) HYPOXANTHINE + (1) PRPP <=> (1) IMP + (1) PPI	MHP168_283	MHP168L_283	mhp117	MHL_1019	MHP7448_0262	MHJ_0254	MHR_0107	MYM_0109	MOS_119	VBIMycHyo71610_0327	MFC_00653	MYF_01885	TRUE	TRUE	TRUE	TRUE
	R104	IMP-DEHYDROG-RXN	1.1.1.205	Nucleotide Metabolism	Enzymatic Rxn	0	(1) IMP + (1) WATER + (1) NAD => (1) XANTHOSINE_5_P + (1) NADH + (1) PROTON	Added	Added	Added	Added	Added	Added	Added	Added	Added	Added	Added	Added	TRUE	TRUE	TRUE	TRUE
	R105	INOPHOSPHOR-RXN	2.4.2.1	Nucleotide Metabolism	Enzymatic Rxn	0	(1) INOSINE + (1) Pi => (1) HYPOXANTHINE + (1) RIBOSE_1P	MHP168_087	MHP168L_087	mhp297	MHL_2846	MHP7448_0084	MHJ_0080	MHR_0566	MYM_0610	MOS_653	VBIMycHyo71610_0039	MFC_01198	MYF_00405	TRUE	TRUE	TRUE	TRUE
	R177	RXN-12002	2.7.4.22	Nucleotide Metabolism	Enzymatic Rxn	1	(1) ATP + (1) UMP <=> (1) ADP + (1) UDP	MHP168_546	MHP168L_546	mhp552	MHL_3128	MHP7448_0535	MHJ_0536	MHR_0596	MYM_0641	MOS_689	VBIMycHyo71610_0372	MFC_00542	MYF_00745	TRUE	TRUE	TRUE	TRUE
	R182	RXN-14025	3.1.3.5	Nucleotide Metabolism	Enzymatic Rxn	0	(1) UMP + (1) WATER => (1) URIDINE + (1) Pi	MHP168_639	MHP168L_639	mhp651	MHL_2405	MHP7448_0630	MHJ_0631	MHR_0049	MYM_0051	MOS_057	VBIMycHyo71610_0435	MFC_00947	MYF_03020	TRUE	TRUE	TRUE	TRUE
	R183	RXN-14026	3.1.3.5	Nucleotide Metabolism	Enzymatic Rxn	0	(1) CMP + (1) WATER => (1) CYTIDINE + (1) Pi	MHP168_639	MHP168L_639	mhp651	MHL_2405	MHP7448_0630	MHJ_0631	MHR_0049	MYM_0051	MOS_057	VBIMycHyo71610_0435	MFC_00947	MYF_03020	TRUE	TRUE	TRUE	TRUE
	R185	RXN-14074	2.7.4.4	Nucleotide Metabolism	Enzymatic Rxn	1	(1) GDP + (1) ADP <=> (1) GTP + (1) AMP	MHP168_129	MHP168L_129	mhp208	MHL_0660	MHP7448_0174	MHJ_0170	MHR_0382	MYM_0398	MOS_428	VBIMycHyo71610_0103	MFC_00213	MYF_02410	TRUE	TRUE	TRUE	TRUE
	R186	RXN-14122	2.7.4.13	Nucleotide Metabolism	Enzymatic Rxn	1	(1) ATP + (1) DUMP <=> (1) ADP + (1) DUDP	MHP168_546	MHP168L_546	mhp552	MHL_3128	MHP7448_0535	MHJ_0536	MHR_0596	MYM_0641	MOS_689	VBIMycHyo71610_0372	MFC_00542	MYF_00745	TRUE	TRUE	TRUE	TRUE
	R189	RXN-14187	3.6.1.6	Nucleotide Metabolism	Enzymatic Rxn	0	(1) DCDP + (1) WATER => (1) DCMP + (1) PI + (1) PROTON	Added	Added	Added	Added	Added	Added	Added	Added	Added	Added	Added	Added	TRUE	TRUE	TRUE	TRUE
	R194	RXN-7607	3.1.3.5	Nucleotide Metabolism	Enzymatic Rxn	0	(1) IMP + (1) WATER => (1) INOSINE + (1) Pi	MHP168_639	MHP168L_639	mhp651	MHL_2405	MHP7448_0630	MHJ_0631	MHR_0049	MYM_0051	MOS_057	VBIMycHyo71610_0435	MFC_00947	MYF_03020	TRUE	TRUE	TRUE	TRUE
	R195	RXN-7609	3.1.3.5	Nucleotide Metabolism	Enzymatic Rxn	0	(1) GMP + (1) WATER => (1) GUANOSINE + (1) Pi	MHP168_639	MHP168L_639	mhp651	MHL_2405	MHP7448_0630	MHJ_0631	MHR_0049	MYM_0051	MOS_057	VBIMycHyo71610_0435	MFC_00947	MYF_03020	TRUE	TRUE	TRUE	TRUE
	R197	RXN-7913	2.7.4.25	Nucleotide Metabolism	Enzymatic Rxn	0	(1) ATP + (1) DCMP => (1) ADP + (1) DCDP	MHP168_071	MHP168L_071	mhp074	MHL_2753	MHP7448_0069	MHJ_0065	MHR_0067	MYM_0071	MOS_076	VBIMycHyo71610_0415	MFC_01174	MYF_00330	TRUE	TRUE	TRUE	TRUE
	R201	RXN0-5199	2.4.2.1	Nucleotide Metabolism	Enzymatic Rxn	1	(1) GUANOSINE + (1) Pi <=> (1) GUANINE + (1) RIBOSE_1P	MHP168_087	MHP168L_087	mhp297	MHL_2846	MHP7448_0084	MHJ_0080	MHR_0566	MYM_0610	MOS_653	VBIMycHyo71610_0039	MFC_01198	MYF_00405	TRUE	TRUE	TRUE	TRUE
	R203	RXN0-5292	3.1.3.89	Nucleotide Metabolism	Enzymatic Rxn	0	(1) DCMP + (1) WATER => (1) DEOXYCYTIDINE + (1) Pi	MHP168_639	MHP168L_639	mhp651	MHL_2405	MHP7448_0630	MHJ_0631	MHR_0049	MYM_0051	MOS_057	VBIMycHyo71610_0435	MFC_00947	MYF_03020	TRUE	TRUE	TRUE	TRUE
	R214	THYKI-RXN	2.7.1.21	Nucleotide Metabolism	Enzymatic Rxn	0	(1) THYMIDINE + (1) ATP => (1) PROTON + (1) TMP + (1) ADP	MHP168_618	MHP168L_618	mhp627	MHL_2289	MHP7448_0608	MHJ_0610	MHR_0620	MYM_0659	MOS_705	VBIMycHyo71610_0057	MFC_00381	MYF_02925	TRUE	TRUE	TRUE	TRUE
	R215	THYM-PHOSPH-RXN	2.4.2.2	Nucleotide Metabolism	Enzymatic Rxn	1	(1) Pi + (1) THYMIDINE <=> (1) DEOXY_D_RIBOSE_1_PHOSPHATE + (1) THYMINE	MHP168_086	MHP168L_086	mhp298	MHL_2991	MHP7448_0083	MHJ_0079	MHR_0565	MYM_0609	MOS_653	VBIMycHyo71610_0038	MFC_01196	MYF_00400	TRUE	TRUE	TRUE	TRUE
	R216	THYMIDYLATESYN-RXN	2.1.1.45	Nucleotide Metabolism	Enzymatic Rxn	1	(1) METHYLENE_THF + (1) DUMP <=> (1) TMP + (1) DIHYDROFOLATE							MHR_0661	MYM_0719	MOS_765	VBIMycHyo71610_0663			FALSE	TRUE	FALSE	TRUE
	R223	UDPKIN-RXN	2.7.4.6	Nucleotide Metabolism	Enzymatic Rxn	0	(1) UDP + (1) ATP => (1) UTP + (1) ADP	MHP168_129	MHP168L_129	mhp208	MHL_0660	MHP7448_0174	MHJ_0170	MHR_0382	MYM_0398	MOS_428	VBIMycHyo71610_0103	MFC_00213	MYF_02410	TRUE	TRUE	TRUE	TRUE
	R224	UDPREDUCT-RXN	1.17.4.1	Nucleotide Metabolism	Enzymatic Rxn	0	(1) UDP + (1) Red_Thioredoxin => (1) DUDP + (1) Ox_Thioredoxin + (1) WATER	MHP168_240&MHP168_241&MHP168_242	MHP168L_240&MHP168L_241&MHP168L_242	mhp156&mhp157&mhp158	MHL_3154&MHL_3155&MHL_3160	MHP7448_0221&MHP7448_0222&MHP7448_0223	MHJ_0215&MHJ_0216&MHJ_0217	MHR_0662&MHR_0663&MHR_0664	MYM_0720&MYM_0721&MYM_0722	MOS_766&MOS_767&MOS_768	VBIMycHyo71610_0664&VBIMycHyo71610_0665&VBIMycHyo71610_0666	MFC_00115&MFC_00116&MFC_01367	MYF_02105&MYF_02110&MYF_02115	TRUE	TRUE	TRUE	TRUE
	R225	URA-PHOSPH-RXN	2.4.2.2	Nucleotide Metabolism	Enzymatic Rxn	1	(1) DEOXYURIDINE + (1) Pi <=> (1) DEOXY_D_RIBOSE_1_PHOSPHATE + (1) URACIL	MHP168_086	MHP168L_086	mhp298	MHL_2991	MHP7448_0083	MHJ_0079	MHR_0565	MYM_0609	MOS_653	VBIMycHyo71610_0038	MFC_01196	MYF_00400	TRUE	TRUE	TRUE	TRUE
	R226	URACIL-PRIBOSYLTRANS-RXN	2.4.2.9	Nucleotide Metabolism	Enzymatic Rxn	1	(1) PRPP + (1) URACIL <=> (1) PPI + (1) UMP	MHP168_536	MHP168L_536	mhp543	MHL_1964	MHP7448_0526	MHJ_0527	MHR_0563	MYM_0607	MOS_650	VBIMycHyo71610_0036	MFC_00527	MYF_00790	TRUE	TRUE	TRUE	TRUE
	R227	URPHOS-RXN	2.4.2.2	Nucleotide Metabolism	Enzymatic Rxn	1	(1) Pi + (1) URIDINE <=> (1) RIBOSE_1P + (1) URACIL	MHP168_086	MHP168L_086	mhp298	MHL_2991	MHP7448_0083	MHJ_0079	MHR_0565	MYM_0609	MOS_653	VBIMycHyo71610_0038	MFC_01196	MYF_00400	TRUE	TRUE	TRUE	TRUE
	R229	XANTHOSINEPHOSPHORY-RXN	2.4.2.1	Nucleotide Metabolism	Enzymatic Rxn	1	(1) XANTHOSINE + (1) Pi <=> (1) RIBOSE_1P + (1) XANTHINE	MHP168_087	MHP168L_087	mhp297	MHL_2846	MHP7448_0084	MHJ_0080	MHR_0566	MYM_0610	MOS_653	VBIMycHyo71610_0039	MFC_01198	MYF_00405	TRUE	TRUE	TRUE	TRUE
	R230	XMPXAN-RXN	3.1.3.5	Nucleotide Metabolism	Enzymatic Rxn	0	(1) XANTHOSINE_5_P + (1) WATER => (1) XANTHOSINE + (1) Pi	MHP168_639	MHP168L_639	mhp651	MHL_2405	MHP7448_0630	MHJ_0631	MHR_0049	MYM_0051	MOS_057	VBIMycHyo71610_0435	MFC_00947	MYF_03020	TRUE	TRUE	TRUE	TRUE
	EX_004	EXCHANGE-ADENINE		Nucleotide Metabolism	Exchange Rxn	1	(1) ADENINE_e <=> (1) ADENINE_b	Added	Added	Added	Added	Added	Added	Added	Added	Added	Added	Added	Added	TRUE	TRUE	TRUE	TRUE
	EX_019	EXCHANGE-CYTIDINE		Nucleotide Metabolism	Exchange Rxn	1	(1) CYTIDINE_e <=> (1) CYTIDINE_b	Added	Added	Added	Added	Added	Added	Added	Added	Added	Added	Added	Added	TRUE	TRUE	TRUE	TRUE
	EX_039	EXCHANGE-GUANINE		Nucleotide Metabolism	Exchange Rxn	1	(1) GUANINE_e <=> (1) GUANINE_b	Added	Added	Added	Added	Added	Added	Added	Added	Added	Added	Added	Added	TRUE	TRUE	TRUE	TRUE
	EX_042	EXCHANGE-HYPOXANTHINE		Nucleotide Metabolism	Exchange Rxn	1	(1) HYPOXANTHINE_e <=> (1) HYPOXANTHINE_b	Added	Added	Added	Added	Added	Added	Added	Added	Added	Added	Added	Added	TRUE	TRUE	TRUE	TRUE
	EX_044	EXCHANGE-INOSINE		Nucleotide Metabolism	Exchange Rxn	1	(1) INOSINE_e <=> (1) INOSINE_b	Added	Added	Added	Added	Added	Added	Added	Added	Added	Added	Added	Added	TRUE	TRUE	TRUE	TRUE
	EX_094	EXCHANGE-THYMINE		Nucleotide Metabolism	Exchange Rxn	1	(1) THYMINE_e <=> (1) THYMINE_b	Added	Added	Added	Added	Added	Added	Added	Added	Added	Added	Added	Added	TRUE	TRUE	TRUE	TRUE
	EX_098	EXCHANGE-URACIL		Nucleotide Metabolism	Exchange Rxn	1	(1) URACIL_e <=> (1) URACIL_b	Added	Added	Added	Added	Added	Added	Added	Added	Added	Added	Added	Added	TRUE	TRUE	TRUE	TRUE
	T009	TRANS-Adenine-ABC		Nucleotide Metabolism	Transport Rxn	0	(1) ADENINE_e + (1) PROTON_e => (1) ADENINE + (1) PROTON	MHP168_614&MHP168_615&MHP168_616	MHP168L_614&MHP168L_615&MHP168L_616	mhp623&mhp624&mhp625	MHL_2283&MHL_2971&MHL_2997	MHP7448_0605&MHP7448_0606&MHP7448_0604	MHJ_0606&MHJ_0607&MHJ_0608	MHR_0073&MHR_0074&MHR_0075&MHR_0076	MYM_0078&MYM_0079&MYM_0080&MYM_0081	MOS_083&MOS_084&MOS_085&MOS_086	VBIMycHyo71610_0405&VBIMycHyo71610_0406&VBIMycHyo71610_0407&VBIMycHyo71610_0408	MFC_00383&MFC_00385&MFC_00386&MFC_00388	MYF_02910&MYF_02915&MYF_02920&MYF_02905	TRUE	TRUE	TRUE	TRUE
	T024	TRANS-Cytidine-ABC		Nucleotide Metabolism	Transport Rxn	0	(1) PROTON_e + (1) CYTIDINE_e => (1) PROTON + (1) CYTIDINE	MHP168_614&MHP168_615&MHP168_616	MHP168L_614&MHP168L_615&MHP168L_616	mhp623&mhp624&mhp625	MHL_2283&MHL_2971&MHL_2997	MHP7448_0605&MHP7448_0606&MHP7448_0604	MHJ_0606&MHJ_0607&MHJ_0608	MHR_0073&MHR_0074&MHR_0075&MHR_0076	MYM_0078&MYM_0079&MYM_0080&MYM_0081	MOS_083&MOS_084&MOS_085&MOS_086	VBIMycHyo71610_0405&VBIMycHyo71610_0406&VBIMycHyo71610_0407&VBIMycHyo71610_0408	MFC_00383&MFC_00385&MFC_00386&MFC_00388	MYF_02910&MYF_02915&MYF_02920&MYF_02905	TRUE	TRUE	TRUE	TRUE
	T049	TRANS-Guanine-ABC		Nucleotide Metabolism	Transport Rxn	0	(1) GUANINE_e => (1) GUANINE	MHP168_614&MHP168_615&MHP168_616	MHP168L_614&MHP168L_615&MHP168L_616	mhp623&mhp624&mhp625	MHL_2283&MHL_2971&MHL_2997	MHP7448_0605&MHP7448_0606&MHP7448_0604	MHJ_0606&MHJ_0607&MHJ_0608	MHR_0073&MHR_0074&MHR_0075&MHR_0076	MYM_0078&MYM_0079&MYM_0080&MYM_0081	MOS_083&MOS_084&MOS_085&MOS_086	VBIMycHyo71610_0405&VBIMycHyo71610_0406&VBIMycHyo71610_0407&VBIMycHyo71610_0408	MFC_00383&MFC_00385&MFC_00386&MFC_00388	MYF_02910&MYF_02915&MYF_02920&MYF_02905	TRUE	TRUE	TRUE	TRUE
	T050	TRANS-Hipoxanthine-ABC		Nucleotide Metabolism	Transport Rxn	0	(1) HYPOXANTHINE_e => (1) HYPOXANTHINE	MHP168_614&MHP168_615&MHP168_616	MHP168L_614&MHP168L_615&MHP168L_616	mhp623&mhp624&mhp625	MHL_2283&MHL_2971&MHL_2997	MHP7448_0605&MHP7448_0606&MHP7448_0604	MHJ_0606&MHJ_0607&MHJ_0608	MHR_0073&MHR_0074&MHR_0075&MHR_0076	MYM_0078&MYM_0079&MYM_0080&MYM_0081	MOS_083&MOS_084&MOS_085&MOS_086	VBIMycHyo71610_0405&VBIMycHyo71610_0406&VBIMycHyo71610_0407&VBIMycHyo71610_0408	MFC_00383&MFC_00385&MFC_00386&MFC_00388	MYF_02910&MYF_02915&MYF_02920&MYF_02905	TRUE	TRUE	TRUE	TRUE
	T055	TRANS-Inosine-ABC		Nucleotide Metabolism	Transport Rxn	0	(1) PROTON_e + (1) INOSINE_e => (1) PROTON + (1) INOSINE	MHP168_614&MHP168_615&MHP168_616	MHP168L_614&MHP168L_615&MHP168L_616	mhp623&mhp624&mhp625	MHL_2283&MHL_2971&MHL_2997	MHP7448_0605&MHP7448_0606&MHP7448_0604	MHJ_0606&MHJ_0607&MHJ_0608	MHR_0073&MHR_0074&MHR_0075&MHR_0076	MYM_0078&MYM_0079&MYM_0080&MYM_0081	MOS_083&MOS_084&MOS_085&MOS_086	VBIMycHyo71610_0405&VBIMycHyo71610_0406&VBIMycHyo71610_0407&VBIMycHyo71610_0408	MFC_00383&MFC_00385&MFC_00386&MFC_00388	MYF_02910&MYF_02915&MYF_02920&MYF_02905	TRUE	TRUE	TRUE	TRUE
	T107	TRANS-Thymine-ABC		Nucleotide Metabolism	Transport Rxn	0	(1) THYMINE_e => (1) THYMINE	MHP168_614&MHP168_615&MHP168_616	MHP168L_614&MHP168L_615&MHP168L_616	mhp623&mhp624&mhp625	MHL_2283&MHL_2971&MHL_2997	MHP7448_0605&MHP7448_0606&MHP7448_0604	MHJ_0606&MHJ_0607&MHJ_0608	MHR_0073&MHR_0074&MHR_0075&MHR_0076	MYM_0078&MYM_0079&MYM_0080&MYM_0081	MOS_083&MOS_084&MOS_085&MOS_086	VBIMycHyo71610_0405&VBIMycHyo71610_0406&VBIMycHyo71610_0407&VBIMycHyo71610_0408	MFC_00383&MFC_00385&MFC_00386&MFC_00388	MYF_02910&MYF_02915&MYF_02920&MYF_02905	TRUE	TRUE	TRUE	TRUE
	T114	TRANS-Uracil-ABC		Nucleotide Metabolism	Transport Rxn	1	(1) PROTON_e + (1) URACIL_e <=> (1) PROTON + (1) URACIL	MHP168_614&MHP168_615&MHP168_616	MHP168L_614&MHP168L_615&MHP168L_616	mhp623&mhp624&mhp625	MHL_2283&MHL_2971&MHL_2997	MHP7448_0605&MHP7448_0606&MHP7448_0604	MHJ_0606&MHJ_0607&MHJ_0608	MHR_0073&MHR_0074&MHR_0075&MHR_0076	MYM_0078&MYM_0079&MYM_0080&MYM_0081	MOS_083&MOS_084&MOS_085&MOS_086	VBIMycHyo71610_0405&VBIMycHyo71610_0406&VBIMycHyo71610_0407&VBIMycHyo71610_0408	MFC_00383&MFC_00385&MFC_00386&MFC_00388	MYF_02910&MYF_02915&MYF_02920&MYF_02905	TRUE	TRUE	TRUE	TRUE
	R087	GLUC1PURIDYLTRANS-RXN	2.7.7.9	Nucleotide Sugar Metabolism	Enzymatic Rxn	1	(1) UDP_GLC + (1) PPI <=> (1) GLC_1_P + (1) UTP + (1) PROTON													FALSE	FALSE	FALSE	TRUE
	R222	UDPGLUCEPIM-RXN	5.1.3.2	Nucleotide Sugar Metabolism	Enzymatic Rxn	1	(1) UDP_GLC <=> (1) UDP_GAL													FALSE	FALSE	FALSE	TRUE
	R002	1TRANSKETO-RXN	2.2.1.1	Pentose Phosphate	Enzymatic Rxn	1	(1) RIBOSE_5P + (1) XYLULOSE_5_P <=> (1) D_SEDOHEPTULOSE_7_P + (1) GAP	MHP168_438	MHP168L_438	mhp431	MHL_3228	MHP7448_0428	MHJ_0426	MHR_0365	MYM_0220	MOS_405	VBIMycHyo71610_0286	MFC_00692	MYF_01770	TRUE	TRUE	TRUE	TRUE
	R009	2TRANSKETO-RXN	2.2.1.1	Pentose Phosphate	Enzymatic Rxn	1	(1) ERYTHROSE_4P + (1) XYLULOSE_5_P <=> (1) FRUCTOSE_6_P + (1) GAP	MHP168_438	MHP168L_438	mhp431	MHL_3228	MHP7448_0428	MHJ_0426	MHR_0365	MYM_0220	MOS_405	VBIMycHyo71610_0286	MFC_00692	MYF_01770	TRUE	TRUE	TRUE	TRUE
	R161	PPENTOMUT-RXN	5.4.2.7	Pentose Phosphate	Enzymatic Rxn	1	(1) RIBOSE_1P <=> (1) RIBOSE_5P	MHP168_142	MHP168L_142	mhp221	MHL_3164	MHP7448_0161	MHJ_0157	MHR_0309	MYM_0272	MOS_346	VBIMycHyo71610_0581	MFC_00193	MYF_02335	TRUE	TRUE	TRUE	TRUE
	R164	PRPPSYN-RXN	2.7.6.1	Pentose Phosphate	Enzymatic Rxn	0	(1) RIBOSE_5P + (1) ATP => (1) PROTON + (1) PRPP + (1) AMP	MHP168_664	MHP168L_664	mhp675	MHL_2474	MHP7448_0654	MHJ_0654	MHR_0117	MYM_0119	MOS_129	VBIMycHyo71610_0317	MFC_00882	MYF_03145	TRUE	TRUE	TRUE	TRUE
	R169	R10-RXN	4.1.2.43	Pentose Phosphate	Enzymatic Rxn	0	(1) RIBULOSE_5P + (1) FORMALDEHYDE => (1) HEXULOSE_6_P	MHP168_450	MHP168L_450	mhp441	MHL_2900	MHP7448_0438	MHJ_0436	MHR_0456	MYM_0481	MOS_516	VBIMycHyo71610_0128	MFC_00718	MYF_01725	TRUE	TRUE	TRUE	TRUE
	R170	RIB5PISOM-RXN	5.3.1.6	Pentose Phosphate	Enzymatic Rxn	1	(1) RIBULOSE_5P <=> (1) RIBOSE_5P	MHP168_586	MHP168L_586	mhp594	MHL_2163	MHP7448_0577	MHJ_0578	MHR_0641	MYM_0696	MOS_742	VBIMycHyo71610_0639	MFC_01341	MYF_02780	TRUE	TRUE	TRUE	TRUE
	R172	RIBOKIN-RXN	2.7.1.15	Pentose Phosphate	Enzymatic Rxn	0	(2) ATP + (2) RIBOSE => (2) PROTON + (2) ADP + (2) RIBOSE_5P	Added	Added	Added	Added	Added	Added	Added	Added	Added	Added	Added	Added	TRUE	TRUE	TRUE	TRUE
	R217	TRANSALDOL-RXN	2.2.1.2	Pentose Phosphate	Enzymatic Rxn	1	(1) GAP + (1) D_SEDOHEPTULOSE_7_P <=> (1) FRUCTOSE_6_P + (1) ERYTHROSE_4P	Added	Added	Added	Added	Added	Added	Added	Added	Added	Added	Added	Added	TRUE	TRUE	TRUE	TRUE
	EX_024	EXCHANGE-FORMALDEHYDE		Pentose Phosphate	Exchange Rxn	1	(1) FORMALDEHYDE_e <=> (1) FORMALDEHYDE_b	Added	Added	Added	Added	Added	Added	Added	Added	Added	Added	Added	Added	TRUE	TRUE	TRUE	TRUE
	EX_081	EXCHANGE-RIBOSE		Pentose Phosphate	Exchange Rxn	0	(1) RIBOSE_e => (1) RIBOSE_b	Added	Added	Added	Added	Added	Added	Added	Added	Added	Added	Added	Added	TRUE	TRUE	TRUE	TRUE
	T029	TRANS-Formaldehyde		Pentose Phosphate	Transport Rxn	0	(1) PROTON_e + (1) FORMALDEHYDE_e => (1) PROTON + (1) FORMALDEHYDE	Added	Added	Added	Added	Added	Added	Added	Added	Added	Added	Added	Added	TRUE	TRUE	TRUE	TRUE
	T094	TRANS-Ribose-ABC		Pentose Phosphate	Transport Rxn	0	(2) ATP + (2) WATER + (2) RIBOSE_e => (2) Pi + (2) ADP + (2) RIBOSE	MHP168_393&MHP168_394&MHP168_395&MHP168_396	MHP168L_393&MHP168L_394&MHP168L_395&MHP168L_396	mhp379&mhp380&mhp381&mhp382	MHL_3378&MHL_2871&MHL_2636&MHL_3046	MHP7448_0369&MHP7448_0370&MHP7448_0371&MHP7448_0368	MHJ_0364&MHJ_0365&MHJ_0366&MHJ_0367	MHR_0064&MHR_0065&MHR_0066&MHR_0063	MYM_0066&MYM_0067&MYM_0068&MYM_0069	MOS_071&MOS_072&MOS_073&MOS_074	VBIMycHyo71610_0417&VBIMycHyo71610_0418&VBIMycHyo71610_0419&VBIMycHyo71610_0420	MFC_00726&MFC_00727&MFC_00736&MFC_00737	MYF_01550&MYF_01540&MYF_01545&MYF_01555	TRUE	TRUE	TRUE	TRUE
	R007	2OXOGLUTARATEDEH-RXN	1.2.4.2	Pyruvate Metabolism	Enzymatic Rxn	1	(1) _2_KETOGLUTARATE + (1) CO_A + (1) NAD <=> (1) SUC_COA + (1) CARBON_DIOXIDE + (1) NADH	MHP168_185&MHP168_186&MHP168_513&MHP168_514	MHP168L_185&MHP168L_186&MHP168L_513&MHP168L_514	mhp264&mhp265&mhp503&mhp504	MHL_0518&MHL_3177&MHL_3167&MHL_1873	MHP7448_0115&MHP7448_0116&MHP7448_0506&MHP7448_0507	MHJ_0111&MHJ_0112&MHJ_0503&MHJ_0504	MHR_0514&MHR_0515&MHR_0516&MHR_0517	MYM_0543&MYM_0544&MYM_0545&MYM_0546	MOS_584&MOS_585&MOS_586&MOS_587	VBIMycHyo71610_0535&VBIMycHyo71610_0536&VBIMycHyo71610_0537&VBIMycHyo71610_0538	MFC_00042&MFC_00043&MFC_00582&MFC_00585	MYF_00635&MYF_00640&MYF_00890&MYF_00895	TRUE	TRUE	TRUE	TRUE
	R024	ACETALD-DEHYDROG-RXN	1.2.1.10	Pyruvate Metabolism	Enzymatic Rxn	0	(1) ACETALD + (1) CO_A + (1) NAD => (1) ACETYL_COA + (1) NADH + (1) PROTON	MHP168_314	MHP168L_314		MHL_2773	MHP7448_0321	MHJ_0313							TRUE	FALSE	FALSE	TRUE
	R025	ACETATEKIN-RXN	2.7.2.1	Pyruvate Metabolism	Enzymatic Rxn	1	(1) ADP + (1) ACETYL_P <=> (1) ATP + (1) ACET	MHP168_515	MHP168L_515	mhp505	MHL_1876	MHP7448_0508	MHJ_0505	MHR_0301	MYM_0280	MOS_338	VBIMycHyo71610_0589	MFC_00041	MYF_00885	TRUE	TRUE	TRUE	TRUE
	R033	ALCOHOL-DEHYDROG-RXN	1.1.1.1	Pyruvate Metabolism	Enzymatic Rxn	1	(1) ETOH + (1) NAD <=> (1) ACETALD + (1) NADH + (1) PROTON	MHP168_314	MHP168L_314		MHL_2773	MHP7448_0321	MHJ_0313							TRUE	FALSE	FALSE	TRUE
	R038	ASPAMINOTRANS-RXN	2.6.1.1	Pyruvate Metabolism	Enzymatic Rxn	1	(1) _2_KETOGLUTARATE + (1) ASP <=> (1) OXALACETIC_ACID + (1) GLT	Activity+	Activity+	Activity+	Activity+	Activity+	Activity+	Added	Added	Added	Added	Added	Added	TRUE	TRUE	TRUE	TRUE
	R083	FUMHYDR-RXN	4.2.1.2	Pyruvate Metabolism	Enzymatic Rxn	0	(1) MAL => (1) FUM + (1) WATER	Added	Added	Added	Added	Added	Added	Added	Added	Added	Added	Added	Added	TRUE	TRUE	TRUE	TRUE
	R108	L-LACTATE-DEHYDROGENASE-RXN	1.1.1.27	Pyruvate Metabolism	Enzymatic Rxn	0	(1) PYRUVATE + (1) NADH + (1) PROTON => (1) LACTATE + (1) NAD	MHP168_167|MHP168_481	MHP168L_167|MHP168L_481	mhp245|mhp469	MHL_2863|MHL_2639	MHP7448_0471|MHP7448_0137	MHJ_0133|MHJ_0468	MHR_0023|MHR_0431	MYM_0027|MYM_0454	MOS_028|MOS_427	VBIMycHyo71610_0201|VBIMycHyo71610_0712	MFC_00136|MFC_01326	MYF_02205|MYF_01145	TRUE	TRUE	TRUE	TRUE
	R112	MALATE-DEH-RXN	1.1.1.37	Pyruvate Metabolism	Enzymatic Rxn	0	(1) PROTON + (1) OXALACETIC_ACID + (1) NADH => (1) MAL + (1) NAD	MHP168_167|MHP168_481	MHP168L_167|MHP168L_481	mhp245|mhp469	MHL_2863|MHL_2639	MHP7448_0471|MHP7448_0137	MHJ_0133|MHJ_0468	MHR_0023|MHR_0431	MYM_0027|MYM_0454	MOS_028|MOS_427	VBIMycHyo71610_0201|VBIMycHyo71610_0712	MFC_00136|MFC_01326	MYF_02205|MYF_01145	TRUE	TRUE	TRUE	TRUE
	R157	PHOSACETYLTRANS-RXN	2.3.1.8	Pyruvate Metabolism	Enzymatic Rxn	0	(1) Pi + (1) ACETYL_COA => (1) ACETYL_P + (1) CO_A	MHP168_516	MHP168L_516	mhp506	MHL_1877	MHP7448_0509	MHJ_0506	MHR_0300	MYM_0281	MOS_337	VBIMycHyo71610_0590	MFC_00039	MYF_00880	TRUE	TRUE	TRUE	TRUE
	R166	PYRUVATE-CARBOXYLASE-RXN	6.4.1.1	Pyruvate Metabolism	Enzymatic Rxn	1	(1) PYRUVATE + (1) CARBON_DIOXIDE + (1) ATP <=> (1) Pi + (1) ADP + (1) OXALACETIC_ACID	MHP168_185&MHP168_186&MHP168_513&MHP168_514	MHP168L_185&MHP168L_186&MHP168L_513&MHP168L_514	mhp264&mhp265&mhp503&mhp504	MHL_0518&MHL_3177&MHL_3167&MHL_1873	MHP7448_0115&MHP7448_0116&MHP7448_0506&MHP7448_0507	MHJ_0111&MHJ_0112&MHJ_0503&MHJ_0504	MHR_0514&MHR_0515&MHR_0516&MHR_0517	MYM_0543&MYM_0544&MYM_0545&MYM_0546	MOS_584MOS_585MOS_586MOS_587	VBIMycHyo71610_0535&VBIMycHyo71610_0536&VBIMycHyo71610_0537&VBIMycHyo71610_0538	MFC_00042&MFC_00043&MFC_00582&MFC_00585	MYF_00635&MYF_00640&MYF_00890&MYF_00895	TRUE	TRUE	TRUE	TRUE
	R167	PYRUVDEH-RXN	1.2.1.-	Pyruvate Metabolism	Enzymatic Rxn	0	(1) PYRUVATE + (1) CO_A + (1) NAD => (1) ACETYL_COA + (1) CARBON_DIOXIDE + (1) NADH	MHP168_185&MHP168_186&MHP168_513&MHP168_514	MHP168L_185&MHP168L_186&MHP168L_513&MHP168L_514	mhp264&mhp265&mhp503&mhp504	MHL_0518&MHL_3177&MHL_3167&MHL_1873	MHP7448_0115&MHP7448_0116&MHP7448_0506&MHP7448_0507	MHJ_0111&MHJ_0112&MHJ_0503&MHJ_0504	MHR_0514&MHR_0515&MHR_0516&MHR_0517	MYM_0543&MYM_0544&MYM_0545&MYM_0546	MOS_584MOS_585MOS_586MOS_587	VBIMycHyo71610_0535&VBIMycHyo71610_0536&VBIMycHyo71610_0537&VBIMycHyo71610_0538	MFC_00042&MFC_00043&MFC_00582&MFC_00585	MYF_00635&MYF_00640&MYF_00890&MYF_00895	TRUE	TRUE	TRUE	TRUE
	R168	PYRUVFORMLY-RXN	2.3.1.54	Pyruvate Metabolism	Enzymatic Rxn	0	(1) PYRUVATE + (1) CO_A => (1) FORMATE + (1) ACETYL_COA	Added	Added	Added	Added	Added	Added	Added	Added	Added	Added	Added	Added	TRUE	TRUE	TRUE	TRUE
	R211	SUCCCOASYN-RXN	6.2.1.5	Pyruvate Metabolism	Enzymatic Rxn	0	(1) SUC_COA + (1) ADP + (1) Pi => (1) SUC + (1) CO_A + (1) ATP	Added	Added	Added	Added	Added	Added	Added	Added	Added	Added	Added	Added	TRUE	TRUE	TRUE	TRUE
	EX_001	EXCHANGE-2_KETOGLUTARATE		Pyruvate Metabolism	Exchange Rxn	1	(1) _2_KETOGLUTARATE_e <=> (1) _2_KETOGLUTARATE_b	Added	Added	Added	Added	Added	Added	Added	Added	Added	Added	Added	Added	TRUE	TRUE	TRUE	TRUE
	EX_003	EXCHANGE-ACET		Pyruvate Metabolism	Exchange Rxn	1	(1) ACET_e <=> (1) ACET_b	Added	Added	Added	Added	Added	Added	Added	Added	Added	Added	Added	Added	TRUE	TRUE	TRUE	TRUE
	EX_021	EXCHANGE-ETOH		Pyruvate Metabolism	Exchange Rxn	1	(1) ETOH_e <=> (1) ETOH_b	Added	Added	Added	Added	Added	Added	Added	Added	Added	Added	Added	Added	TRUE	TRUE	TRUE	TRUE
	EX_025	EXCHANGE-FORMATE		Pyruvate Metabolism	Exchange Rxn	1	(1) FORMATE_e <=> (1) FORMATE_b	Added	Added	Added	Added	Added	Added	Added	Added	Added	Added	Added	Added	TRUE	TRUE	TRUE	TRUE
	EX_027	EXCHANGE-FUM		Pyruvate Metabolism	Exchange Rxn	1	(1) FUM_e <=> (1) FUM_b	Added	Added	Added	Added	Added	Added	Added	Added	Added	Added	Added	Added	TRUE	TRUE	TRUE	TRUE
	EX_047	EXCHANGE-LAC		Pyruvate Metabolism	Exchange Rxn	1	(1) LACTATE_e <=> (1) LACTATE_b	Added	Added	Added	Added	Added	Added	Added	Added	Added	Added	Added	Added	TRUE	TRUE	TRUE	TRUE
	EX_079	EXCHANGE-PYRUVATE		Pyruvate Metabolism	Exchange Rxn	1	(1) PYRUVATE_e <=> (1) PYRUVATE_b	Added	Added	Added	Added	Added	Added	Added	Added	Added	Added	Added	Added	TRUE	TRUE	TRUE	TRUE
	EX_088	EXCHANGE-SUC		Pyruvate Metabolism	Exchange Rxn	1	(1) SUC_e <=> (1) SUC_b	Added	Added	Added	Added	Added	Added	Added	Added	Added	Added	Added	Added	TRUE	TRUE	TRUE	TRUE
	T006	TRANS-2ketoglutarate		Pyruvate Metabolism	Transport Rxn	0	(1) PROTON_e + (1) _2_KETOGLUTARATE_e => (1) PROTON + (1) _2_KETOGLUTARATE	Added	Added	Added	Added	Added	Added	Added	Added	Added	Added	Added	Added	TRUE	TRUE	TRUE	TRUE
	T008	TRANS-Acetate-Proton-Efflux		Pyruvate Metabolism	Transport Rxn	1	(1) ACET + (1) PROTON <=> (1) ACET_e + (1) PROTON_e	Added	Added	Added	Added	Added	Added	Added	Added	Added	Added	Added	Added	TRUE	TRUE	TRUE	TRUE
	T026	TRANS-Ethanol-Proton-Efflux		Pyruvate Metabolism	Transport Rxn	1	(1) PROTON + (1) ETOH <=> (1) PROTON_e + (1) ETOH_e	Added	Added	Added	Added	Added	Added	Added	Added	Added	Added	Added	Added	TRUE	TRUE	TRUE	TRUE
	T030	TRANS-Formate-Proton-Efflux		Pyruvate Metabolism	Transport Rxn	1	(1) PROTON + (1) FORMATE <=> (1) PROTON_e + (1) FORMATE_e	Added	Added	Added	Added	Added	Added	Added	Added	Added	Added	Added	Added	TRUE	TRUE	TRUE	TRUE
	T032	TRANS-Fumarate-Proton-Efflux		Pyruvate Metabolism	Transport Rxn	1	(1) PROTON + (1) FUM <=> (1) PROTON_e + (1) FUM_e	Added	Added	Added	Added	Added	Added	Added	Added	Added	Added	Added	Added	TRUE	TRUE	TRUE	TRUE
	T058	TRANS-Lactate-Proton-Efflux		Pyruvate Metabolism	Transport Rxn	0	(1) LACTATE + (1) PROTON => (1) LACTATE_e + (1) PROTON_e	Added	Added	Added	Added	Added	Added	Added	Added	Added	Added	Added	Added	TRUE	TRUE	TRUE	TRUE
	T092	TRANS-Pyruvate-Proton-Efflux		Pyruvate Metabolism	Transport Rxn	0	(1) PYRUVATE => (1) PYRUVATE_e	Added	Added	Added	Added	Added	Added	Added	Added	Added	Added	Added	Added	TRUE	TRUE	TRUE	TRUE
	T100	TRANS-Succinate-Proton-Efflux		Pyruvate Metabolism	Transport Rxn	1	(1) SUC + (1) PROTON <=> (1) PROTON_e + (1) SUC_e	Added	Added	Added	Added	Added	Added	Added	Added	Added	Added	Added	Added	TRUE	TRUE	TRUE	TRUE

## Sheet: S2b
	Met ID	Met Name	Abbr	Other Names	Charged Formula	Charge	Neutral Formula	KEGG ID	CAS number	CheBI	Compartment	Boundary Condition
	_10_FORMYL_THF	10-formyl-tetrahydrofolate	10fthf		C20H21N7O7	-2	C20H23N7O7	C00234			Cytosol	FALSE
	_2_KETOGLUTARATE	2-oxoglutarate	akg		C5H4O5	-2	C5H6O5	C00026	328-50-7		Cytosol	FALSE
	_2_KETOGLUTARATE_b	2-oxoglutarate	akg		C5H4O5	-2	C5H6O5	C00026	328-50-7		Extracellular	TRUE
	_2_KETOGLUTARATE_e	2-oxoglutarate	akg		C5H4O5	-2	C5H6O5	C00026	328-50-7		Extracellular	FALSE
	_2_PG	2-phospho-D-glycerate	2pg	D-Glycerate 2-phosphate	C3H4O7P	-3		C00631			Cytosol	FALSE
	_23_DIOXO_L_GULONATE	2,3-dioxo-L-gulonate	23doguln		C6H7O7	-1		C04575			Cytosol	FALSE
	_23_DIPHOSPHOGLYCERATE	2,3-diphospho-D-glycerate	23dpg		C3H3O10P2	-5	C3H8O10P2	C01159			Cytosol	FALSE
	_3_5_ADP	adenosine 3',5'-bisphosphate	pap		C10H11N5O10P2	-4		C00054	1053-73-2		Cytosol	FALSE
	_3_KETO_L_GULONATE	3-keto-L-gulonate	3dhguln	3-Dehydro-L-gulonate	C6H9O7	-1	C6H10O7	C00618			Cytosol	FALSE
	_3_KETO_L_GULONATE_6_PHOSPHATE	3-keto-L-gulonate 6-phosphate	3dhgulnp		C6H8O10P	-3		C14899			Cytosol	FALSE
	_4_P_PANTOTHENATE	D-4'-phosphopantothenate	4ppan		C9H15NO8P	-3		C03492			Cytosol	FALSE
	_5_DEOXY_D_GLUCURONATE	5-deoxy-D-glucuronate	5ddglcua		C6H9O6	-1	C6H10O6	C16737			Cytosol	FALSE
	ACET	acetate	ac		C2H3O2	-1	C2H4O2	C00033	71-50-1		Cytosol	FALSE
	ACET_b	acetate	ac		C2H3O2	-1	C2H4O2	C00033	71-50-1		Extracellular	TRUE
	ACET_e	acetate	ac		C2H3O2	-1	C2H4O2	C00033	71-50-1		Extracellular	FALSE
	ACETALD	acetaldehyde	acald		C2H4O	0		C00084	75-07-0		Cytosol	FALSE
	ACETYL_COA	acetyl-CoA	accoa		C23H34N7O17P3S	-4	C23H38N7O17P3S	C00024	72-89-9		Cytosol	FALSE
	ACETYL_P	acetyl phosphate	actp		C2H3O5P	-2	C2H5O5P	C00227	19926-71-7		Cytosol	FALSE
	ACP	a holo-[acyl-carrier protein]	ACP	acyl carrier protein	C11H21N2O7PRS	-1	Cytosol	C00229			Cytosol	FALSE
	ACYL_SN_GLYCEROL_3P	a 1-acyl-sn-glycerol 3-phosphate	1ag3p		C4H6O7PR	-2	C4H8O7PR	C00681			Cytosol	FALSE
	ADENINE	adenine	ade		C5H5N5	0		C00147	73-24-5		Cytosol	FALSE
	ADENINE_b	adenine	ade		C5H5N5	0		C00147	73-24-5		Extracellular	TRUE
	ADENINE_e	adenine	ade		C5H5N5	0		C00147	73-24-5		Extracellular	FALSE
	ADENOSINE	adenosine	adn		C10H13N5O4	0		C00212	58-61-7		Cytosol	FALSE
	ADENOSYL_HOMO_CYS	S-adenosyl-L-homocysteine	ahcys		C14H20N6O5S	0	C14H20N6O5S	C00021	979-92-0		Cytosol	FALSE
	ADP	ADP	adp		C10H12N5O10P2	-3	C10H15N5O10P2	C00008	58-64-0		Cytosol	FALSE
	ALA_tRNAs	tRNAala	trnaala					C01635			Cytosol	FALSE
	AMMONIA	ammonia	nh3		H4N	0	H3N	C00014			Cytosol	FALSE
	AMMONIA_b	ammonium	nh4		H4N	1	H3N	C01342	14798-03-9		Extracellular	TRUE
	AMMONIA_e	ammonium	nh4		H4N	1	H3N	C01342	14798-03-9		Extracellular	FALSE
	AMMONIUM	ammonium	nh4		H4N	1	H3N	C01342	14798-03-9		Cytosol	FALSE
	AMP	AMP	amp		C10H12N5O7P	-2	C10H14N5O7P	C00020	61-19-8		Cytosol	FALSE
	apo_ACP	an apo-[acp]	apoACP					C03688			Cytosol	FALSE
	ARG	L-arginine	arg-L		C6H15N4O2	1	C6H14N4O2	C00062	74-79-3		Cytosol	FALSE
	Arg_Arg	dipeptide Arg-Arg	Arg-Arg		C12H26N8O3	0				73406	Cytosol	FALSE
	Arg_Arg_e	dipeptide Arg-Arg	Arg-Arg		C12H26N8O3	0				73406	Extracellular	FALSE
	ARG_b	L-arginine	arg-L		C6H15N4O2	1	C6H14N4O2	C00062	74-79-3		Extracellular	TRUE
	ARG_e	L-arginine	arg-L		C6H15N4O2	1	C6H14N4O2	C00062	74-79-3		Extracellular	FALSE
	ARG_tRNAs	tRNAarg	trnaarg					C01636			Cytosol	FALSE
	ASCORBATE	L-ascorbate	ascb-L		C6H8O6	0	Extra-organism, Periplasm	C00072	50-81-7		Cytosol	FALSE
	ASCORBATE_b	L-ascorbate	ascb-L		C6H8O6	0	Extra-organism, Periplasm	C00072	50-81-7		Extracellular	TRUE
	ASCORBATE_e	L-ascorbate	ascb-L		C6H8O6	0	Extra-organism, Periplasm	C00072	50-81-7		Extracellular	FALSE
	ASN	L-asparagine	asn-L		C4H8N2O3	0	C4H8N2O3	C00152	70-47-3		Cytosol	FALSE
	ASN_tRNAs	tRNAasn	trnaasn					C01637			Cytosol	FALSE
	ASP	L-aspartate	asp-L		C4H6NO4	-1	C4H7NO4	C00049	56-84-8		Cytosol	FALSE
	Asp_Asp	dipeptide Asp-Asp	Asp-Asp		C8H12N2O7	0				73446	Cytosol	FALSE
	Asp_Asp_e	dipeptide Asp-Asp	Asp-Asp		C8H12N2O7	0				73446	Extracellular	FALSE
	ASP_b	L-aspartate	asp-L		C4H6NO4	-1	C4H7NO4	C00049	56-84-8		Extracellular	TRUE
	ASP_e	L-aspartate	asp-L		C4H6NO4	-1	C4H7NO4	C00049	56-84-8		Extracellular	FALSE
	ASP_tRNAs	tRNAasp	trnaasp					C01638			Cytosol	FALSE
	ATP	ATP	atp		C10H12N5O13P3	-4	C10H16N5O13P3	C00002			Cytosol	FALSE
	BIOMASS_b	Biomass	biomass								Extracellular	TRUE
	BIOMASS_e	Biomass	biomass								Extracellular	FALSE
	CA2	Ca2+	ca2	Calcium	Ca	2		C00076	7440-70-2		Cytosol	FALSE
	CA2_b	Ca2+	ca2	Calcium	Ca	2		C00076	7440-70-2		Extracellular	TRUE
	CA2_e	Ca2+	ca2	Calcium	Ca	2		C00076	7440-70-2		Extracellular	FALSE
	CARBON_DIOXIDE	CO2	co2	Carbon dioxide	CO2	0		C00011	124-38-9		Cytosol	FALSE
	CARBON_DIOXIDE_b	CO2	co2	Carbon dioxide	CO2	0		C00011	124-38-9		Extracellular	TRUE
	CARBON_DIOXIDE_e	CO2	co2	Carbon dioxide	CO2	0		C00011	124-38-9		Extracellular	FALSE
	CARDIOLIPIN	a cardiolipin	clpn		C13H16O17P2R4	-2		C05980			Cytosol	FALSE
	CDP	CDP	cdp		C9H12N3O11P2	-3	C9H15N3O11P2	C00112	63-38-7		Cytosol	FALSE
	CDP_CHOLINE	CDP-choline	cdpcho		C14H25N4O11P2	-1	C14H26N4O11P2	C00307			Cytosol	FALSE
	CDPDIACYLGLYCEROL	a CDP-diacylglycerol	cdpdag		C14H17N3O15P2R2	-2	C14H19N3O15P2R2	C00269			Cytosol	FALSE
	Charged_ALA_tRNAs	L-alanyl-tRNAala	alatrna		C3H6NOR	1		C00886			Cytosol	FALSE
	Charged_ARG_tRNAs	L-arginyl-tRNAarg	argtrna		C6H14N4OR	2		C02163			Cytosol	FALSE
	Charged_ASN_tRNAs	L-asparaginyl-tRNAasn	asntrna		C4H7N2O2R	1		C03402			Cytosol	FALSE
	Charged_ASP_tRNAs	L-aspartyl-tRNAasp	asptrna		C4H5NO3R	0		C02984			Cytosol	FALSE
	Charged_CYS_tRNAs	L-cysteinyl-tRNAcys	cystrna		C3H6NOSR	1		C03125			Cytosol	FALSE
	Charged_GLN_tRNAs	L-glutaminyl-tRNAgln	glntrna		C5H9N2O2R	1		C02282			Cytosol	FALSE
	Charged_GLT_tRNAs	L-glutamyl-tRNAGlu	glutrna		C5H7NO3R	0	C5H7NO3R	C02987			Cytosol	FALSE
	Charged_GLY_tRNAs	glycyl-tRNAgly	glytrna		C2H4NOR	1		C02412			Cytosol	FALSE
	Charged_HIS_tRNAs	L-histidyl-tRNAhis	histrna		C6H8N3OR	1		C02988			Cytosol	FALSE
	Charged_ILE_tRNAs	L-isoleucyl-tRNAile	iletrna		C6H12NOR	1		C03127			Cytosol	FALSE
	Charged_LEU_tRNAs	L-leucyl-tRNAleu	leutrna		C6H12NOR	1		C02047			Cytosol	FALSE
	Charged_LYS_tRNAs	L-lysyl-tRNAlys	lystrna		C6H14N2OR	2		C01931			Cytosol	FALSE
	Charged_MET_tRNAs	L-methionyl-tRNAmet	mettrna		C5H10NOSR	1		C02430			Cytosol	FALSE
	Charged_PHE_tRNAs	L-phenylalanyl-tRNAphe	phetrna		C9H10NOR	1		C03511			Cytosol	FALSE
	Charged_PRO_tRNAs	L-prolyl-tRNApro	protrna		C5H8NOR	1		C02702			Cytosol	FALSE
	Charged_SER_tRNAs	L-seryl-tRNAser	sertrna		C3H6NO2R	1		C02553			Cytosol	FALSE
	Charged_THR_tRNAs	L-threonyl-tRNAthr	thrtrna		C4H8NO2R	1		C02992			Cytosol	FALSE
	Charged_TRP_tRNAs	L-tryptophanyl-tRNAtrp	trptrna		C11H11N2OR	1		C03512			Cytosol	FALSE
	Charged_TYR_tRNAs	L-tyrosyl-tRNAtyr	tyrtrna		C9H10NO2R	1		C02839			Cytosol	FALSE
	Charged_VAL_tRNAs	L-valyl-tRNAval	valtrna		C5H10NOR	1		C02554			Cytosol	FALSE
	CHOLESTEROL_b	Cholesterol	cho		C27H46O	0		C00187			Extracellular	TRUE
	CHOLESTEROL_e	Cholesterol	cho		C27H46O	0		C00187			Extracellular	FALSE
	CHOLINE	choline	chol		C5H14NO	1		C00114	123-41-1		Cytosol	FALSE
	CHOLINE_b	choline	chol		C5H14NO	1		C00114	123-41-1		Extracellular	TRUE
	CHOLINE_e	choline	chol		C5H14NO	1		C00114	123-41-1		Extracellular	FALSE
	CL	chloride	cl		Cl	-1		C00115			Cytosol	FALSE
	CL_b	chloride	cl		Cl	-1		C00115			Extracellular	TRUE
	CL_e	chloride	cl		Cl	-1		C00115			Extracellular	FALSE
	CMP	CMP	cmp		C9H12N3O8P	-2	C9H14N3O8P	C00055			Cytosol	FALSE
	CO_A	coenzyme A	coa		C21H32N7O16P3S	-4	C21H36N7O16P3S	C00010	85-61-0		Cytosol	FALSE
	COBALT	Co2+	cobalt2	Cobalt ion	Co	2		C00175	7440-48-4		Cytosol	FALSE
	COBALT_b	Co2+	cobalt2	Cobalt ion	Co	2		C00175	7440-48-4		Extracellular	TRUE
	COBALT_e	Co2+	cobalt2	Cobalt ion	Co	2		C00175	7440-48-4		Extracellular	FALSE
	CTP	CTP	ctp		C9H12N3O14P3	-4	C9H16N3O14P3	C00063	65-47-4		Cytosol	FALSE
	CU2	Cu2+	cu2	Copper ion	Cu	2		C00070			Cytosol	FALSE
	CU2_b	Cu2+	cu2	Copper ion	Cu	2		C00070			Extracellular	TRUE
	CU2_e	Cu2+	cu2	Copper ion	Cu	2		C00070			Extracellular	FALSE
	CYS	L-cysteine	cys-L		C3H7NO2S	0	C3H7NO2S	C00097	52-90-4		Cytosol	FALSE
	CYS_b	L-cysteine	cys-L		C3H7NO2S	0	C3H7NO2S	C00097	52-90-4		Extracellular	TRUE
	Cys_Cys	dipeptide Cys-Cys	Cys-Cys		C6H12N2O3S2	0				46761	Cytosol	FALSE
	Cys_Cys_e	dipeptide Cys-Cys	Cys-Cys		C6H12N2O3S2	0				46761	Extracellular	FALSE
	CYS_e	L-cysteine	cys-L		C3H7NO2S	0	C3H7NO2S	C00097	52-90-4		Extracellular	FALSE
	CYS_tRNAs	tRNAcys	trnacys					C01639			Cytosol	FALSE
	CYTIDINE	cytidine	cytd		C9H13N3O5	0		C00475	65-46-3		Cytosol	FALSE
	CYTIDINE_b	cytidine	cytd		C9H13N3O5	0		C00475	65-46-3		Extracellular	TRUE
	CYTIDINE_e	cytidine	cytd		C9H13N3O5	0		C00475	65-46-3		Extracellular	FALSE
	D_GLUCOSAMINE_6_P	D-glucosamine 6-phosphate	gam6p		C6H13NO8P	-1	C6H14NO8P	C00352	3616-42-0		Cytosol	FALSE
	D_SEDOHEPTULOSE_7_P	D-sedoheptulose 7-phosphate	s7p	Sedoheptulose 7-phosphate	C7H13O10P	-2	C7H15O10P	C00281			Cytosol	FALSE
	DADP	dADP	dadp		C10H12N5O9P2	-3	C10H15N5O9P2	C00206			Cytosol	FALSE
	DAMP	dAMP	damp		C10H12N5O6P	-2	C10H14N5O6P	C00360	653-63-4		Cytosol	FALSE
	DATP	dATP	datp		C10H12N5O12P3	-4	C10H16N5O12P3	C00131	1927-31-7		Cytosol	FALSE
	DCDP	dCDP	dcdp		C9H12N3O10P2	-3	C9H15N3O10P2	C00705			Cytosol	FALSE
	DCMP	dCMP	dcmp		C9H12N3O7P	-2	C9H14N3O7P	C00239	1032-65-1		Cytosol	FALSE
	DCTP	dCTP	dctp		C9H12N3O13P3	-4	C9H16N3O13P3	C00458	2056-98-6		Cytosol	FALSE
	DEAMINO_NAD	nicotinate adenine dinucleotide	dnad	Deamino-NAD+	C21H24N6O15P2	-2	C21H27N6O15P2	C00857			Cytosol	FALSE
	DEHYDRO_DEOXY_D_GULONATE_6P	5-dehydro-2-deoxy-D-gluconate 6-phosphate	ddgnt6p		C6H8O9P	-3		C06893			Cytosol	FALSE
	DEHYDROASCORBATE	dehydroascorbate (bicyclic form)	dasccyc		C6H8O7	0					Cytosol	FALSE
	DEOXY_D_RIBOSE_1_PHOSPHATE	2-deoxy-alpha-D-ribose 1-phosphate	2dr1p	2-Deoxy-D-ribose 1-phosphate	C5H9O7P	-2		C00672			Cytosol	FALSE
	DEOXY_DEHYDRO_D_GULONATE	2-deoxy-5-dehydro-D-gluconate	ddgnt		C6H9O6	-1	C6H10O6	C06892			Cytosol	FALSE
	DEOXY_RIBOSE_5P	2-deoxy-D-ribose 5-phosphate	2dr5p	2-Deoxy-D-ribose 5-phosphate	C5H9O7P	-2		C00673	102916-66-5		Cytosol	FALSE
	DEOXYADENOSINE	2'-deoxyadenosine	dad-2	Deoxyadenosine	C10H13N5O3	0		C00559	958-09-8		Cytosol	FALSE
	DEOXYCYTIDINE	2'-deoxycytidine	dcyt	Deoxycytidine	C9H13N3O4	0		C00881	951-77-9		Cytosol	FALSE
	DEOXYGUANOSINE	2'-deoxyguanosine	dgsn	Deoxyguanosine	C10H13N5O4	0		C00330	961-07-9		Cytosol	FALSE
	DEOXYINOSINE	2'-deoxyinosine	din	Deoxyinosine	C10H12N4O4	0		C05512	890-38-0		Cytosol	FALSE
	DEOXYURIDINE	2'-deoxyuridine	duri	Deoxyuridine	C9H12N2O5	0		C00526	951-78-0		Cytosol	FALSE
	DEPHOSPHO_COA	3'-dephospho-CoA	dpcoa	Dephospho-CoA	C21H33N7O13P2S	-2		C00882			Cytosol	FALSE
	DGDG	diglucosyl-1,2 diacylglycerol	d12dg	diglucosyl-1,2 diacylglycerol	C4636H8672O1500	0		C06040			Extracellular	FALSE
	DGDP	dGDP	dgdp		C10H12N5O10P2	-3		C00361			Cytosol	FALSE
	DGMP	dGMP	dgmp		C10H12N5O7P	-2	C10H14N5O7P	C00362	902-04-5		Cytosol	FALSE
	DGTP	dGTP	dgtp		C10H12N5O13P3	-4	C10H16N5O13P3	C00286	2564-35-4		Cytosol	FALSE
	DIACYLGLYCEROL	a 1,2-diacyl-sn-glycerol	12dgr	1,2-Diacylglycerol	C5H6O5R2	0		C00641			Cytosol	FALSE
	DIHYDROFOLATE	7,8-dihydrofolate	dhf		C19H19N7O6	-2	C19H21N7O6	C00415	4033-27-6		Cytosol	FALSE
	DIHYDROXY_ACETONE_PHOSPHATE	dihydroxyacetone phosphate	dhap		C3H5O6P	-2	C3H7O6P	C00111	57-04-5		Cytosol	FALSE
	DIHYDROXYACETONE	dihydroxyacetone	dha		C3H6O3	0		C00184	96-26-4		Cytosol	FALSE
	DIHYDROXYACETONE_b	dihydroxyacetone	dha		C3H6O3	0		C00184	96-26-4		Extracellular	TRUE
	DIHYDROXYACETONE_e	dihydroxyacetone	dha		C3H6O3	0		C00184	96-26-4		Extracellular	FALSE
	DIHYDROXYPENTANEDIONE	autoinducer 2	ai2		C5H8O4	0		C11838			Cytosol	FALSE
	DIHYDROXYPENTANEDIONE_b	autoinducer 2	ai2		C5H8O4	0		C11838			Extracellular	TRUE
	DIHYDROXYPENTANEDIONE_e	autoinducer 2	ai2		C5H8O4	0		C11838			Extracellular	FALSE
	DPG	1,3-bisphospho-D-glycerate	13dpg	3-Phospho-D-glyceroyl phosphate	C3H4O10P2	-4		C00236			Cytosol	FALSE
	DUDP	dUDP	dudp		C9H11N2O11P2	-3	C9H14N2O11P2	C01346			Cytosol	FALSE
	DUMP	dUMP	dump		C9H11N2O8P	-2	C9H13N2O8P	C00365	964-26-1		Cytosol	FALSE
	DUTP	dUTP	dutp		C9H11N2O14P3	-4	C9H15N2O14P3	C00460			Cytosol	FALSE
	ERYTHROSE_4P	D-erythrose 4-phosphate	e4p		C4H7O7P	-2	C4H9O7P	C00279	585-18-2		Cytosol	FALSE
	ETOH	ethanol	etoh		C2H6O	0		C00469	64-17-5		Cytosol	FALSE
	ETOH_b	ethanol	etoh		C2H6O	0		C00469	64-17-5		Extracellular	TRUE
	ETOH_e	ethanol	etoh		C2H6O	0		C00469	64-17-5		Extracellular	FALSE
	FAD	FAD	fad	Flavin adenine dinucleotide oxidized	C27H31N9O15P2	-2	C27H33N9O15P2	C00016	146-14-5		Cytosol	FALSE
	FE2	Fe2+	fe2		Fe	2		C14818			Cytosol	FALSE
	FE2_b	Fe2+	fe2		Fe	2		C14818			Extracellular	TRUE
	FE2_e	Fe2+	fe2		Fe	2		C14818			Extracellular	FALSE
	FE3	Fe3+	fe3		Fe	3		C14819			Cytosol	FALSE
	FMN	FMN	fmn		C17H19N4O9P	-2	C17H21N4O9P	C00061	146-17-8		Cytosol	FALSE
	FOLATE	folate	fol		C19H18N7O6	-1	C19H19N7O6	C00504			Cytosol	FALSE
	FOLATE_b	folate	fol		C19H18N7O6	-1	C19H19N7O6	C00504			Extracellular	TRUE
	FOLATE_e	folate	fol		C19H18N7O6	-1	C19H19N7O6	C00504			Extracellular	FALSE
	FORMALDEHYDE	formaldehyde	fald		CH2O	0		C00067	50-00-0		Cytosol	FALSE
	FORMALDEHYDE_b	formaldehyde	fald		CH2O	0		C00067	50-00-0		Extracellular	TRUE
	FORMALDEHYDE_e	formaldehyde	fald		CH2O	0		C00067	50-00-0		Extracellular	FALSE
	FORMATE	formate	for		CH1O2	-1		C00058	64-18-6		Cytosol	FALSE
	FORMATE_b	formate	for		CH1O2	-1		C00058	64-18-6		Extracellular	TRUE
	FORMATE_e	formate	for		CH1O2	-1		C00058	64-18-6		Extracellular	FALSE
	FRUCTOSE	D-Fructose	fru	D-Fructose	C6H12O6	0	Extra-organism, Cytosol, Periplasm	C00095	57-48-7		Cytosol	FALSE
	FRUCTOSE_1_P	D-Fructose 1-phosphate	f1p	D-Fructose 1-phosphate	C6H11O9P	-2	C6H13O9P	C02976	15978-08-2		Cytosol	FALSE
	FRUCTOSE_16_DIPHOSPHATE	D-fructose 1,6-bisphosphate	fdp		C6H10O12P2	-4	C6H14O12P2	C00354	488-69-7		Cytosol	FALSE
	FRUCTOSE_6_P	D-Fructose 6-phosphate	f6p	D-Fructose 6-phosphate	C6H11O9P	-2	C6H13O9P	C00085	643-13-0		Cytosol	FALSE
	FRUCTOSE_b	D-Fructose	fru	D-Fructose	C6H12O6	0	Extra-organism, Cytosol, Periplasm	C00095	57-48-7		Extracellular	TRUE
	FRUCTOSE_e	D-Fructose	fru	D-Fructose	C6H12O6	0	Extra-organism, Cytosol, Periplasm	C00095	57-48-7		Extracellular	FALSE
	FUM	fumarate	fum		C4H2O4	-2		C00122	110-17-8		Cytosol	FALSE
	FUM_b	fumarate	fum		C4H2O4	-2		C00122	110-17-8		Extracellular	TRUE
	FUM_e	fumarate	fum		C4H2O4	-2		C00122	110-17-8		Extracellular	FALSE
	G3P	3-phospho-D-glycerate	3pg	3-Phospho-D-glycerate	C3H4O7P	-3	C3H7O7P	C00197			Cytosol	FALSE
	GALACTOSE	D-Galactose	gal	D-Galactose	C6H12O6	0		C00124	59-23-4		Cytosol	FALSE
	GALACTOSE_b	D-Galactose	gal	D-Galactose	C6H12O6	0		C00124	59-23-4		Extracellular	TRUE
	GALACTOSE_e	D-Galactose	gal	D-Galactose	C6H12O6	0		C00124	59-23-4		Extracellular	FALSE
	GAP	D-glyceraldehyde 3-phosphate	g3p		C3H5O6P	-2	C3H7O6P	C00661	142-10-9		Cytosol	FALSE
	GDP	GDP	gdp		C10H12N5O11P2	-3	C10H15N5O11P2	C00035	146-91-8		Cytosol	FALSE
	GLC	D-Glucose	glc-D	D-Glucose	C6H12O6	0		C00031	50-99-7		Cytosol	FALSE
	GLC_1_P	D-Glucose 1-phosphate	g1p	D-Glucose 1-phosphate	C6H11O9P	-2	C6H13O9P	C00103	59-56-3		Cytosol	FALSE
	GLC_6_P	D-Glucose 6-phosphate	g6p	D-Glucose 6-phosphate	C6H11O9P	-2	C6H13O9P	C00092	56-73-5		Cytosol	FALSE
	GLC_b	D-Glucose	glc-D	D-Glucose	C6H12O6	0		C00031	50-99-7		Extracellular	TRUE
	GLC_e	D-Glucose	glc-D	D-Glucose	C6H12O6	0		C00031	50-99-7		Extracellular	FALSE
	GLN	L-glutamine	gln-L		C5H10N2O3	0	C5H10N2O3	C00064	56-85-9		Cytosol	FALSE
	GLN_b	L-glutamine	gln-L		C5H10N2O3	0	C5H10N2O3	C00064	56-85-9		Extracellular	TRUE
	GLN_e	L-glutamine	gln-L		C5H10N2O3	0	C5H10N2O3	C00064	56-85-9		Extracellular	FALSE
	Gln_Gln	dipeptide Gln-Gln	Gln-Gln		C10H18N4O5	0				73846	Cytosol	FALSE
	Gln_Gln_e	dipeptide Gln-Gln	Gln-Gln		C10H18N4O5	0				73846	Extracellular	FALSE
	GLN_tRNAs	tRNAgln	trnagln					C01640			Cytosol	FALSE
	GLT	L-glutamate	glu-L		C5H8NO4	-1	C5H9NO4	C00025	56-86-0		Cytosol	FALSE
	GLT_b	L-glutamate	glu-L		C5H8NO4	-1	C5H9NO4	C00025	56-86-0		Extracellular	TRUE
	GLT_e	L-glutamate	glu-L		C5H8NO4	-1	C5H9NO4	C00025	56-86-0		Extracellular	FALSE
	Glt_Glt	dipeptide Glt-Glt	Glt-Glt		C10H17N3O6	0				5390	Cytosol	FALSE
	Glt_Glt_e	dipeptide Glt-Glt	Glt-Glt		C10H17N3O6	0				5390	Extracellular	FALSE
	GLT_tRNAs	tRNAGlu	trnaglu					C01641			Cytosol	FALSE
	GLUCOSAMINE_b	D-glucosamine	gam		C6H14NO5	1	C6H13NO5	C00329	3416-24-8		Extracellular	TRUE
	GLUCOSAMINE_e	D-glucosamine	gam		C6H14NO5	1	C6H13NO5	C00329	3416-24-8		Extracellular	FALSE
	GLY	glycine	gly		C2H5NO2	0	C2H5NO2	C00037	56-40-6		Cytosol	FALSE
	GLY_b	glycine	gly		C2H5NO2	0	C2H5NO2	C00037	56-40-6		Extracellular	TRUE
	GLY_e	glycine	gly		C2H5NO2	0	C2H5NO2	C00037	56-40-6		Extracellular	FALSE
	Gly_Gly	dipeptide Gly-Gly	Gly-Gly		C4H8N2O3	0		C02037		17201	Cytosol	FALSE
	Gly_Gly_e	dipeptide Gly-Gly	Gly-Gly		C4H8N2O3	0		C02037		17201	Extracellular	FALSE
	GLY_tRNAs	tRNAgly	trnagly					C01642			Cytosol	FALSE
	GLYCERALD	D-glyceraldehyde	glyald		C3H6O3	0		C00577	453-17-8		Cytosol	FALSE
	GLYCERALD_b	D-glyceraldehyde	glyald		C3H6O3	0		C00577	453-17-8		Extracellular	TRUE
	GLYCERALD_e	D-glyceraldehyde	glyald		C3H6O3	0		C00577	453-17-8		Extracellular	FALSE
	GLYCERO_PHOSPHOCHOLINE	Glycerophosphocholine	gpc		C8H21NO6P	1	C8H20NO6P	C00670
	GLYCERO_PHOSPHOCHOLINE_b	Glycerophosphocholine	gpc		C8H21NO6P	1	C8H20NO6P	C00670
	GLYCERO_PHOSPHOCHOLINE_e	Glycerophosphocholine	gpc		C8H21NO6P	1	C8H20NO6P	C00670
	GLYCEROL	glycerol	glyc		C3H8O3	0		C00116	56-81-5		Cytosol	FALSE
	GLYCEROL_3P	sn-glycerol 3-phosphate	glyc3p		C3H7O6P	-2	C3H9O6P	C00093			Cytosol	FALSE
	GLYCEROL_3P_b	sn-glycerol-3-phosphate	glyc3p		C3H7O6P	-2	C3H9O6P	C00093			Extracellular	TRUE
	GLYCEROL_3P_e	sn-glycerol-3-phosphate	glyc3p		C3H7O6P	-2	C3H9O6P	C00093			Extracellular	FALSE
	GLYCEROL_b	glycerol	glyc		C3H8O3	0		C00116	56-81-5		Extracellular	TRUE
	GLYCEROL_e	glycerol	glyc		C3H8O3	0		C00116	56-81-5		Extracellular	FALSE
	GLYCEROPHOSPHOGLYCEROL	glycerophosphoglycerol	g3pg		C6H14O8P	-1		C03274	11034-93-8		Cytosol	FALSE
	GLYCEROPHOSPHOGLYCEROL_b	glycerophosphoglycerol	g3pg		C6H14O8P	-1		C03274	11034-93-8		Extracellular	TRUE
	GLYCEROPHOSPHOGLYCEROL_e	glycerophosphoglycerol	g3pg		C6H14O8P	-1		C03274	11034-93-8		Extracellular	FALSE
	GMP	GMP	gmp		C10H12N5O8P	-2		C00144	85-32-5		Cytosol	FALSE
	GTP	GTP	gtp		C10H12N5O14P3	-4	C10H16N5O14P3	C00044	86-01-1		Cytosol	FALSE
	GUANINE	guanine	gua		C5H5N5O	0		C00242	73-40-5		Cytosol	FALSE
	GUANINE_b	guanine	gua		C5H5N5O	0		C00242	73-40-5		Extracellular	TRUE
	GUANINE_e	guanine	gua		C5H5N5O	0		C00242	73-40-5		Extracellular	FALSE
	GUANOSINE	guanosine	gsn		C10H13N5O5	0		C00387	118-00-3		Cytosol	FALSE
	HEXULOSE_6_P	hexulose 6-phosphate	h6p		C6H11O9P	-2		C06019			Cytosol	FALSE
	HIS	L-histidine	his-L		C6H9N3O2	0	C6H9N3O2	C00135	71-00-1		Cytosol	FALSE
	HIS_b	L-histidine	his-L		C6H9N3O2	0	C6H9N3O2	C00135	71-00-1		Extracellular	TRUE
	HIS_e	L-histidine	his-L		C6H9N3O2	0	C6H9N3O2	C00135	71-00-1		Extracellular	FALSE
	His_His	dipeptide His-His	His-His		C12H16N6O3	0				74051	Cytosol	FALSE
	His_His_e	dipeptide His-His	His-His		C12H16N6O3	0				74051	Extracellular	FALSE
	HIS_tRNAs	tRNAhis	trnahis					C01643			Cytosol	FALSE
	HOMO_CYS	L-homocysteine	hcys-L		C4H9NO2S	0		C00155	6027-13-0		Cytosol	FALSE
	HYDROGEN_PEROXIDE	hydrogen peroxide	h2o2		H2O2	0		C00027	7722-84-1		Cytosol	FALSE
	HYDROGEN_PEROXIDE_b	hydrogen peroxide	h2o2		H2O2	0		C00027	7722-84-1		Extracellular	TRUE
	HYDROGEN_PEROXIDE_e	hydrogen peroxide	h2o2		H2O2	0		C00027	7722-84-1		Extracellular	FALSE
	HYPOXANTHINE	hypoxanthine	hxan		C5H4N4O	0		C00262	68-94-0		Cytosol	FALSE
	HYPOXANTHINE_b	hypoxanthine	hxan		C5H4N4O	0		C00262	68-94-0		Extracellular	TRUE
	HYPOXANTHINE_e	hypoxanthine	hxan		C5H4N4O	0		C00262	68-94-0		Extracellular	FALSE
	ILE	L-isoleucine	ile-L		C6H13NO2	0	C6H13NO2	C00407	73-32-5		Cytosol	FALSE
	ILE_b	L-isoleucine	ile-L		C6H13NO2	0	C6H13NO2	C00407	73-32-5		Extracellular	TRUE
	ILE_e	L-isoleucine	ile-L		C6H13NO2	0	C6H13NO2	C00407	73-32-5		Extracellular	FALSE
	Ile_Ile	dipeptide Ile-Ile	Ile-Ile		C12H24N2O3	0				74067	Cytosol	FALSE
	Ile_Ile_e	dipeptide Ile-Ile	Ile-Ile		C12H24N2O3	0				74067	Extracellular	FALSE
	ILE_tRNAs	tRNAile	trnaile					C01644			Cytosol	FALSE
	IMP	IMP	imp		C10H11N4O8P	-2	C10H13N4O8P	C00130	131-99-7		Cytosol	FALSE
	INOSINE	inosine	ins		C10H12N4O5	0		C00294	58-63-9		Cytosol	FALSE
	INOSINE_b	inosine	ins		C10H12N4O5	0		C00294	58-63-9		Extracellular	TRUE
	INOSINE_e	inosine	ins		C10H12N4O5	0		C00294	58-63-9		Extracellular	FALSE
	ISOMALTOSE	isomaltose	isomal		C12H22O11	0		C00252			Cytosol	FALSE
	ISOMALTOSE_b	isomaltose	isomal		C12H22O11	0		C00252			Cytosol	TRUE
	ISOMALTOSE_e	isomaltose	isomal		C12H22O11	0		C00252			Cytosol	FALSE
	K	K+	k	Potassium	K	1		C00238			Cytosol	FALSE
	K_b	K+	k	Potassium	K	1		C00238			Extracellular	TRUE
	K_e	K+	k	Potassium	K	1		C00238			Extracellular	FALSE
	L_1_PHOSPHATIDYL_GLYCEROL	an L-1-phosphatidyl-glycerol	pg		C8H12O10PR2	-1		C00344			Cytosol	FALSE
	L_1_PHOSPHATIDYL_GLYCEROL_P	an L-1-phosphatidylglycerol-phosphate	pglyp	Phosphatidylglycerophosphate	C8H11O13P2R2	-3	C8H14O13P2R2	C03892			Cytosol	FALSE
	L_ALANINE	L-alanine	ala-L		C3H7NO2	0	C3H7NO2	C00041	56-41-7		Cytosol	FALSE
	L_ASCORBATE_6_PHOSPHATE	L-ascorbate 6-phosphate	asc6p		C6H6O9P	-3		C16186			Cytosol	FALSE
	L_ASPARTYL_tRNAAsn	L-aspartyl-tRNAasn	asptrnaasn			0		C06113			Cytosol	FALSE
	L_DEHYDRO_ASCORBATE	L-dehydro-ascorbate	dasc		C6H6O6	0		C05422			Cytosol	FALSE
	L_GLUTAMYL_tRNAGln	L-glutamyl-tRNAGln	glttrnagln			0		C06112			Cytosol	FALSE
	L_PHOSPHATIDATE	a 1,2-diacyl-sn-glycerol 3-phosphate	12dag3p		C5H5O8PR2	-2	C5H7O8PR2	C00416			Cytosol	FALSE
	L_RIBULOSE_5_P	L-ribulose 5-phosphate	ru5p-L		C5H9O8P	-2	C5H11O8P	C01101	4151-19-3		Cytosol	FALSE
	L_XYLULOSE_5_P	L-xylulose -5-phosphate	xu5p-L		C5H9O8P	-2	C5H11O8P	C03291			Cytosol	FALSE
	LACTATE	L-Lactate	lac-L		C3H5O3	-1	C3H6O3	C00186	79-33-4		Cytosol	FALSE
	LACTATE_b	Lactate	lac-L	L-Lactate	C3H5O3	-1	C3H6O3	C00186	79-33-4		Extracellular	TRUE
	LACTATE_e	Lactate	lac-L	L-Lactate	C3H5O3	-1	C3H6O3	C00186	79-33-4		Extracellular	FALSE
	LACTOSE	alpha-lactose	lcts	Lactose	C12H22O11	0		C00243	63-42-3		Cytosol	FALSE
	LACTOSE_b	alpha-lactose	lcts	Lactose	C12H22O11	0		C00243	63-42-3		Extracellular	TRUE
	LACTOSE_e	alpha-lactose	lcts	Lactose	C12H22O11	0		C00243	63-42-3		Extracellular	FALSE
	LAURIC_ACID	Lauric Acid	laurac		C11H23	0		C02679			Cytosol	FALSE
	LAURIC_ACID_b	Lauric Acid	laurac		C11H23	0		C02679			Extracellular	TRUE
	LAURIC_ACID_e	Lauric Acid	laurac		C11H23	0		C02679			Extracellular	FALSE
	LEU	L-leucine	leu-L		C6H13NO2	0	C6H13NO2	C00123	61-90-5		Cytosol	FALSE
	LEU_b	L-leucine	leu-L		C6H13NO2	0	C6H13NO2	C00123	61-90-5		Extracellular	TRUE
	LEU_e	L-leucine	leu-L		C6H13NO2	0	C6H13NO2	C00123	61-90-5		Extracellular	FALSE
	Leu_Leu	dipeptide Leu-Leu	Leu-Leu		C12H24N2O3	0				73531	Cytosol	FALSE
	Leu_Leu_e	dipeptide Leu-Leu	Leu-Leu		C12H24N2O3	0				73531	Extracellular	FALSE
	LEU_tRNAs	tRNAleu	trnaleu					C01645			Cytosol	FALSE
	LINOLEIC_ACID	Linoleic Acid	linolac		C17H31	0		C01595			Cytosol	FALSE
	LINOLEIC_ACID_b	Linoleic Acid	linolac		C17H31	0		C01595			Extracellular	TRUE
	LINOLEIC_ACID_e	Linoleic Acid	linolac		C17H31	0		C01595			Extracellular	FALSE
	Long_Chain_Acyl_CoAs	a long-chain acyl-CoA	lcacylcoa		C23H38N7O17P3SR	0		C02843			Cytosol	FALSE
	Long_Chain_Acyl_CoAs_b	a long-chain acyl-CoA	lcacylcoa		C23H38N7O17P3SR	0		C02843			Extracellular	TRUE
	Long_Chain_Acyl_CoAs_e	a long-chain acyl-CoA	lcacylcoa		C23H38N7O17P3SR	0		C02843			Extracellular	FALSE
	Long_Chain_Fatty_Acids	a long-chain fatty-acid	fa		R	0		C00638			Cytosol	FALSE
	LYS	L-lysine	lys-L		C6H15N2O2	1	C6H14N2O2	C00047	56-87-1		Cytosol	FALSE
	LYS_b	L-lysine	lys-L		C6H15N2O2	1	C6H14N2O2	C00047	56-87-1		Extracellular	TRUE
	LYS_e	L-lysine	lys-L		C6H15N2O2	1	C6H14N2O2	C00047	56-87-1		Extracellular	FALSE
	Lys_Lys	dipeptide Lys-Lys	Lys-Lys		C12H26N4O3	0				74564	Cytosol	FALSE
	Lys_Lys_e	dipeptide Lys-Lys	Lys-Lys		C12H26N4O3	0				74564	Extracellular	FALSE
	LYS_tRNAs	tRNAlys	trnalys					C01646			Cytosol	FALSE
	MAL	L-Malate	mal-L		C4H4O5	-2		C00149	97-67-6		Cytosol	FALSE
	MALONATE_S_ALD	malonate semialdehyde	msa		C3H3O3	-1	C3H4O3	C00222			Cytosol	FALSE
	MALTOSE	Maltose	malt	Maltose	C12H22O11	0		C00208	69-79-4		Cytosol	FALSE
	MALTOSE_e	maltose	malt		C12H22O11	0		C00208	69-79-4		Extracellular	FALSE
	MANNITOL_1P	D-mannitol 1-phosphate	mnl1p		C6H13O9P	-2		C00644			Cytosol	FALSE
	MANNITOL_b	D-mannitol	mnl		C6H14O6	0		C00392	69-65-8		Extracellular	TRUE
	MANNITOL_e	D-mannitol	mnl		C6H14O6	0		C00392	69-65-8		Extracellular	FALSE
	MANNOSE_6P	D-Mannose 6-phosphate	man6p		C6H11O9P	-2		C00275			Cytosol	FALSE
	MANNOSE_b	D-Mannose	man		C6H12O6	0		C00159			Extracellular	TRUE
	MANNOSE_e	D-Mannose	man		C6H12O6	0		C00159			Extracellular	FALSE
	MET	L-methionine	met-L		C5H11NO2S	0	C5H11NO2S	C00073	63-68-3		Cytosol	FALSE
	MET_b	L-methionine	met-L		C5H11NO2S	0	C5H11NO2S	C00073	63-68-3		Extracellular	TRUE
	MET_e	L-methionine	met-L		C5H11NO2S	0	C5H11NO2S	C00073	63-68-3		Extracellular	FALSE
	Met_Met	dipeptide Met-Met	Met-Met		C10H20N2O3S2	0				74707	Cytosol	FALSE
	Met_Met_e	dipeptide Met-Met	Met-Met		C10H20N2O3S2	0				74707	Extracellular	FALSE
	MET_tRNAs	tRNAmet	trnamet					C01647			Cytosol	FALSE
	METHYLENE_THF	5,10-methylenetetrahydrofolate	mlthf		C20H21N7O6	-2	C20H23N7O6	C00143			Cytosol	FALSE
	MG2	Mg2+	mg2	Magnesium	Mg	2	Mg	C00305			Cytosol	FALSE
	MG2_b	Mg2+	mg2	Magnesium	Mg	2	Mg	C00305			Extracellular	TRUE
	MG2_e	Mg2+	mg2	Magnesium	Mg	2	Mg	C00305			Extracellular	FALSE
	MGDG	monoglucosyl-1,2 diacylglycerol	m12dg		C4036H7672O1000	0		C04046			Extracellular	FALSE
	MN2	Mn2+	mn2		Mn	2		C00034			Cytosol	FALSE
	MN2_b	Mn2+	mn2		Mn	2		C00034			Extracellular	TRUE
	MN2_e	Mn2+	mn2		Mn	2		C00034			Extracellular	FALSE
	MOLYBDATE	molybdate	mobd		MoO4	-2	H2MoO4	C06232			Cytosol	FALSE
	MOLYBDATE_b	molybdate	mobd		MoO4	-2	H2MoO4	C06232			Extracellular	TRUE
	MOLYBDATE_e	molybdate	mobd		MoO4	-2	H2MoO4	C06232			Extracellular	FALSE
	MYO_INOSITOL	myo-inositol	inost		C6H12O6	0		C00137	87-89-8		Cytosol	FALSE
	MYO_INOSITOL_b	myo-inositol	inost		C6H12O6	0		C00137	87-89-8		Extracellular	TRUE
	MYO_INOSITOL_e	myo-inositol	inost		C6H12O6	0		C00137	87-89-8		Extracellular	FALSE
	MYRISTIC_ACID	Myristic Acid	myrac		C14H27	0		C06424			Cytosol	FALSE
	MYRISTIC_ACID_b	Myristic Acid	myrac		C14H27	0		C06424			Extracellular	TRUE
	MYRISTIC_ACID_e	Myristic Acid	myrac		C14H27	0		C06424			Extracellular	FALSE
	N_ACETYL_D_GLUCOSAMINE_6_P	N-acetyl-D-glucosamine 6-phosphate	acgam6p		C8H14NO9P	-2	C8H16NO9P	C00357	102029-88-9		Cytosol	FALSE
	N_ACETYL_D_GLUCOSAMINE_b	N-acetyl-D-glucosamine	acgam		C8H15NO6	0		C00140	7512-17-6		Extracellular	TRUE
	N_ACETYL_D_GLUCOSAMINE_e	N-acetyl-D-glucosamine	acgam		C8H15NO6	0		C00140	7512-17-6		Extracellular	FALSE
	N_ACETYL_D_MANNOSAMINE	N-acetyl-D-mannosamine	acmana		C8H15NO6	0		C00645	3615-17-6		Cytosol	FALSE
	N_ACETYL_D_MANNOSAMINE_6P	N-acetyl-D-mannosamine-6-phosphate	acmanap		C8H14NO9P	-2		C04257	157296-99-6		Cytosol	FALSE
	N_ACETYLNEURAMINATE	N-acetylneuraminate	acnam		C11H18NO9	-1		C00270	131-48-6		Cytosol	FALSE
	N_ACETYLNEURAMINATE_b	N-acetylneuraminate	acnam		C11H18NO9	-1		C00270	131-48-6		Extracellular	TRUE
	N_ACETYLNEURAMINATE_e	N-acetylneuraminate	acnam		C11H18NO9	-1		C00270	131-48-6		Extracellular	FALSE
	NA	Na+	na1	Sodium	Na	1		C01330	7440-23-5		Cytosol	FALSE
	NA_e	Na+	na1	Sodium	Na	1		C01330	7440-23-5		Extracellular	FALSE
	NAD	NAD+	nad	Nicotinamide adenine dinucleotide	C21H26N7O14P2	-1	C21H28N7O14P2	C00003	53-84-9		Cytosol	FALSE
	NADH	NADH	nadh	Nicotinamide adenine dinucleotide - reduced	C21H27N7O14P2	-2	C21H29N7O14P2	C00004	58-68-4		Cytosol	FALSE
	NADP	NADP+	nadp	Nicotinamide adenine dinucleotide phosphate	C21H25N7O17P3	-3		C00006	53-59-8		Cytosol	FALSE
	NADPH	NADPH	nadph	Nicotinamide adenine dinucleotide phosphate - reduced	C21H26N7O17P3	-4	C21H30N7O17P3	C00005	2646-71-1		Cytosol	FALSE
	NIACINAMIDE	nicotinamide	ncam		C6H6N2O	0		C00153	98-92-0		Cytosol	FALSE
	NIACINAMIDE_b	nicotinamide	ncam		C6H6N2O	0		C00153	98-92-0		Extracellular	TRUE
	NIACINAMIDE_e	nicotinamide	ncam		C6H6N2O	0		C00153	98-92-0		Extracellular	FALSE
	NIACINE	nicotinate	nac		C6H4NO2	-1	C6H5NO2	C00253	59-67-6		Cytosol	FALSE
	NIACINE_b	nicotinate	nac		C6H4NO2	-1	C6H5NO2	C00253	59-67-6		Extracellular	TRUE
	NIACINE_e	nicotinate	nac		C6H4NO2	-1	C6H5NO2	C00253	59-67-6		Extracellular	FALSE
	NICOTINAMIDE_NUCLEOTIDE	beta-nicotinamide D-ribonucleotide	nmn		C11H14N2O8P	-2		C00455			Cytosol	FALSE
	NICOTINATE_NUCLEOTIDE	beta-nicotinate D-ribonucleotide	nicrnt	Nicotinate D-ribonucleotide	C11H12NO9P	-2		C01185			Cytosol	FALSE
	OH	OH-	oh	hydroxide ion	HO	-1		C01328			Cytosol	FALSE
	OLEIC_ACID	Oleic Acid	oleac		C17H33	0		C00712			Cytosol	FALSE
	OLEIC_ACID_b	Oleic Acid	oleac		C17H33	0		C00712			Extracellular	TRUE
	OLEIC_ACID_e	Oleic Acid	oleac		C17H33	0		C00712			Extracellular	FALSE
	Ox_Thioredoxin	an oxidized thioredoxin	trdox		C6H7NO2S2R2	0		C00343			Cytosol	FALSE
	OXALACETIC_ACID	oxaloacetate	oaa		C4H2O5	-2		C00036	328-42-7		Cytosol	FALSE
	OXYGEN_MOLECULE	oxygen	o2		O2	0		C00007	7782-44-7		Cytosol	FALSE
	OXYGEN_MOLECULE_b	oxygen	o2		O2	0		C00007	7782-44-7		Extracellular	TRUE
	OXYGEN_MOLECULE_e	oxygen	o2		O2	0		C00007	7782-44-7		Extracellular	FALSE
	PALMITIC_ACID	Palmitic Acid	palac		C15H31	0		C00249			Cytosol	FALSE
	PALMITIC_ACID_b	Palmitic Acid	palac		C15H31	0		C00249			Extracellular	TRUE
	PALMITIC_ACID_e	Palmitic Acid	pala		C15H31	0		C00249			Extracellular	FALSE
	PALMITOLEIC_ACID	Palmitoleic Acid	poleac		C15H29	0		C08362			Cytosol	FALSE
	PALMITOLEIC_ACID_b	Palmitoleic Acid	poleac		C15H29	0		C08362			Extracellular	TRUE
	PALMITOLEIC_ACID_e	Palmitoleic Acid	poleac		C15H29	0		C08362			Extracellular	FALSE
	PANTETHEINE_P	4'-phosphopantetheine	pan4p	Pantetheine 4'-phosphate	C11H21N2O7PS	-2		C01134			Cytosol	FALSE
	PANTETHEINE_P_b	4'-phosphopantetheine	pan4p	Pantetheine 4'-phosphate	C11H21N2O7PS	-2		C01134			Extracellular	TRUE
	PANTETHEINE_P_e	4'-phosphopantetheine	pan4p	Pantetheine 4'-phosphate	C11H21N2O7PS	-2		C01134			Extracellular	FALSE
	PANTOTHENATE	(R)-pantothenate	pnto-R		C9H16NO5	-1	C9H17NO5	C00864	79-83-4		Cytosol	FALSE
	PANTOTHENATE_b	(R)-pantothenate	pnto-R		C9H16NO5	-1	C9H17NO5	C00864	79-83-4		Extracellular	TRUE
	PANTOTHENATE_e	(R)-pantothenate	pnto-R		C9H16NO5	-1	C9H17NO5	C00864	79-83-4		Extracellular	FALSE
	PHE	L-phenylalanine	phe-L		C9H11NO2	0	C9H11NO2	C00079	63-91-2		Cytosol	FALSE
	PHE_b	L-phenylalanine	phe-L		C9H11NO2	0	C9H11NO2	C00079	63-91-2		Extracellular	TRUE
	PHE_e	L-phenylalanine	phe-L		C9H11NO2	0	C9H11NO2	C00079	63-91-2		Extracellular	FALSE
	Phe_Phe	dipeptide Phe-Phe	Phe-Phe		C18H20N2O3	0				72723	Cytosol	FALSE
	Phe_Phe_e	dipeptide Phe-Phe	Phe-Phe		C18H20N2O3	0				72723	Extracellular	FALSE
	PHE_tRNAs	tRNAphe	trnaphe					C01648			Cytosol	FALSE
	PHOSPHATIDYLCHOLINE	a phosphatidylcholine	pc		C10H18NO8PR2	-1		C00157			Cytosol	FALSE
	PHOSPHO_ENOL_PYRUVATE	phosphoenolpyruvate	pep		C3H2O6P	-3	C3H5O6P	C00074	138-08-9		Cytosol	FALSE
	PHOSPHORYL_CHOLINE	phosphocholine	cholp		C5H13NO4P	-2		C00588			Cytosol	FALSE
	Pi	phosphate	pi		HO4P	-2	H3O4P	C00009	14265-44-2		Cytosol	FALSE
	Pi_b	phosphate	pi		HO4P	-2	H3O4P	C00009	14265-44-2		Extracellular	TRUE
	Pi_e	phosphate	pi		HO4P	-2	H3O4P	C00009	14265-44-2		Extracellular	FALSE
	PPI	diphosphate	ppi		HO7P2	-3	H4O7P2	C00013			Cytosol	FALSE
	PRO	L-proline	pro-L		C5H9NO2	0	C5H9NO2	C00148	147-85-3		Cytosol	FALSE
	PRO_b	L-proline	pro-L		C5H9NO2	0	C5H9NO2	C00148	147-85-3		Extracellular	TRUE
	PRO_e	L-proline	pro-L		C5H9NO2	0	C5H9NO2	C00148	147-85-3		Extracellular	FALSE
	Pro_Pro	dipeptide Pro-Pro	Pro-Pro		C10H16N2O3	0				73646	Cytosol	FALSE
	Pro_Pro_e	dipeptide Pro-Pro	Pro-Pro		C10H16N2O3	0				73646	Extracellular	FALSE
	PRO_tRNAs	tRNApro	trnapro					C01649			Cytosol	FALSE
	PROTEINS_b	Environmental_Proteins			R	0				36080	Extracellular	TRUE
	PROTEINS_e	Environmental_Proteins			R	0				36080	Extracellular	FALSE
	PROTON	H+	h		H	1		C00080	12408-02-5		Cytosol	FALSE
	PROTON_b	H+	h		H	1		C00080	12408-02-5		Extracellular	TRUE
	PROTON_e	H+	h		H	1		C00080	12408-02-5		Extracellular	FALSE
	PRPP	5-phospho-alpha-D-ribose 1-diphosphate	prpp		C5H8O14P3	-5	C5H13O14P3	C00119			Cytosol	FALSE
	PUTRESCINE	putrescine	ptrc		C4H14N2	2	C4H12N2	C00134	110-60-1		Cytosol	FALSE
	PUTRESCINE_b	putrescine	ptrc		C4H14N2	2	C4H12N2	C00134	110-60-1		Extracellular	TRUE
	PUTRESCINE_e	putrescine	ptrc		C4H14N2	2	C4H12N2	C00134	110-60-1		Extracellular	FALSE
	PYRIDOXAL	pyridoxal	pydx		C8H9NO3	0	C8H9NO3	C00250	66-72-8		Cytosol	FALSE
	PYRIDOXAL_b	pyridoxal	pydx		C8H9NO3	0	C8H9NO3	C00250	66-72-8		Extracellular	TRUE
	PYRIDOXAL_e	pyridoxal	pydx		C8H9NO3	0	C8H9NO3	C00250	66-72-8		Extracellular	FALSE
	PYRIDOXAL_PHOSPHATE	pyridoxal 5'-phosphate	pydx5p		C8H8NO6P	-2	C8H10NO6P	C00018	54-47-7		Cytosol	FALSE
	PYRUVATE	pyruvate	pyr		C3H3O3	-1	C3H4O3	C00022	127-17-3		Cytosol	FALSE
	PYRUVATE_b	pyruvate	pyr		C3H3O3	-1	C3H4O3	C00022	127-17-3		Extracellular	TRUE
	PYRUVATE_e	pyruvate	pyr		C3H3O3	-1	C3H4O3	C00022	127-17-3		Extracellular	FALSE
	R_4_PHOSPHOPANTOTHENOYL_L_CYSTEINE	R-4'-phosphopantothenoyl-L-cysteine	4ppcys		C12H20N2O9PS	-3		C04352			Cytosol	FALSE
	Red_Thioredoxin	a reduced thioredoxin	trdrd		C6H9NO2S2R2	0		C00342			Cytosol	FALSE
	RIBOFLAVIN	riboflavin	ribflv		C17H20N4O6	0		C00255	83-88-5		Cytosol	FALSE
	RIBOFLAVIN_b	riboflavin	ribflv		C17H20N4O6	0		C00255	83-88-5		Extracellular	TRUE
	RIBOFLAVIN_e	riboflavin	ribflv		C17H20N4O6	0		C00255	83-88-5		Extracellular	FALSE
	RIBOSE	Ribose	rib		C5H10O5	0		C00121			Cytosol	FALSE
	RIBOSE_1P	alpha-D-ribose-1-phosphate	rib1p		C5H9O8P	-2		C00620			Cytosol	FALSE
	RIBOSE_5P	D-ribose 5-phosphate	rib5p		C5H9O8P	-2		C00117			Cytosol	FALSE
	RIBOSE_b	Ribose	rib		C5H10O5	0		C00121			Extracellular	TRUE
	RIBOSE_e	Ribose	rib		C5H10O5	0		C00121			Extracellular	FALSE
	RIBULOSE_5P	D-ribulose 5-phosphate	ru5p-D		C5H9O8P	-2	C5H11O8P	C00199	4151-19-3		Cytosol	FALSE
	S_ADENOSYLMETHIONINE	S-adenosyl-L-methionine	amet		C15H23N6O5S	1	C15H23N6O5S	C00019	29908-03-0		Cytosol	FALSE
	S_RYBOSYL_L_HOMOCYSTEINE	S-ribosyl-L-homocysteine	rhcys		C9H17NO6S	0		C03539	37558-16-0		Cytosol	FALSE
	S_RYBOSYL_L_HOMOCYSTEINE_b	S-ribosyl-L-homocysteine	rhcys		C9H17NO6S	0		C03539	37558-16-0		Extracellular	TRUE
	S_RYBOSYL_L_HOMOCYSTEINE_e	S-ribosyl-L-homocysteine	rhcys		C9H17NO6S	0		C03539	37558-16-0		Extracellular	FALSE
	SCYLLO_INOSOSE	scyllo-inosose	scyino		C6H10O6	0		C00691			Cytosol	FALSE
	SER	L-serine	ser-L		C3H7NO3	0	C3H7NO3	C00065	56-45-1		Cytosol	FALSE
	SER_b	L-serine	ser-L		C3H7NO3	0	C3H7NO3	C00065	56-45-1		Extracellular	TRUE
	SER_e	L-serine	ser-L		C3H7NO3	0	C3H7NO3	C00065	56-45-1		Extracellular	FALSE
	Ser_Ser	dipeptide Ser-Ser	Ser-Ser		C6H12N2O5	0				73653	Cytosol	FALSE
	Ser_Ser_e	dipeptide Ser-Ser	Ser-Ser		C6H12N2O5	0				73653	Extracellular	FALSE
	SER_tRNAs	tRNAser	trnaser					C01650			Cytosol	FALSE
	SPERMIDINE	spermidine	spmd		C7H22N3	3	C7H19N3	C00315	124-20-9		Cytosol	FALSE
	SPERMIDINE_b	spermidine	spmd		C7H22N3	3	C7H19N3	C00315	124-20-9		Extracellular	TRUE
	SPERMIDINE_e	spermidine	spmd		C7H22N3	3	C7H19N3	C00315	124-20-9		Extracellular	FALSE
	SPM_b	Sphingomyelin	spm		C39H79N2O6P			C00550			Extracellular	TRUE
	SPM_e	Sphingomyelin	spm		C39H79N2O6P			C00550			Extracellular	FALSE
	STARCH_b	starch	starch		C12H20O10	0		C00369			Extracellular	TRUE
	STARCH_e	starch	starch		C12H20O10	0		C00369			Extracellular	FALSE
	STEARIC_ACID	Stearic Acid	steac		C17H35	0		C01530			Cytosol	FALSE
	STEARIC_ACID_b	Stearic Acid	steac		C17H35	0		C01530			Extracellular	TRUE
	STEARIC_ACID_e	Stearic Acid	steac		C17H35	0		C01530			Extracellular	FALSE
	SUC	succinate	succ		C4H4O4	-2		C00042	110-15-6		Cytosol	FALSE
	SUC_b	succinate	succ		C4H4O4	-2		C00042	110-15-6		Extracellular	TRUE
	SUC_COA	succinyl-CoA	succoa		C25H35N7O19P3S	-5	C25H40N7O19P3S	C00091	604-98-8		Cytosol	FALSE
	SUC_e	succinate	succ		C4H4O4	-2		C00042	110-15-6		Extracellular	FALSE
	SUCROSE	sucrose	sucr		C12H22O11	0		C00089	57-50-1		Cytosol	FALSE
	SUCROSE_b	sucrose	sucr		C12H22O11	0		C00089	57-50-1		Extracellular	TRUE
	SUCROSE_e	sucrose	sucr		C12H22O11	0		C00089	57-50-1		Extracellular	FALSE
	SULFATE	sulfate	so4		O4S	-2	H2O4S	C00059	7664-93-9		Cytosol	FALSE
	SULFATE_b	sulfate	so4		O4S	-2	H2O4S	C00059	7664-93-9		Extracellular	TRUE
	SULFATE_e	sulfate	so4		O4S	-2	H2O4S	C00059	7664-93-9		Extracellular	FALSE
	Sulfurated_Sulfur_Acceptors	a sulfurated [sulfur carrier]	s-carrier-S								Cytosol	FALSE
	SUPER_OXIDE	superoxide	o2s	Superoxide anion	O2	-1		C00704			Cytosol	FALSE
	SUPER_OXIDE_b	superoxide	o2s	Superoxide anion	O2	-1		C00704			Extracellular	TRUE
	SUPER_OXIDE_e	superoxide	o2s	Superoxide anion	O2	-1		C00704			Extracellular	FALSE
	TDP	dTDP	dtdp		C10H13N2O11P2	-3	C10H16N2O11P2	C00363			Cytosol	FALSE
	THcHDO	3D-(3,5/4)-trihydroxycyclohexane-1,2-dione	thchdo		C6H8O5	0		C04287			Cytosol	FALSE
	THF	tetrahydrofolate	thf	5,6,7,8-Tetrahydrofolate	C19H21N7O6	-2	C19H23N7O6	C00101	135-16-0		Cytosol	FALSE
	THIAMINE_PYROPHOSPHATE	thiamin diphosphate	thmpp		C12H16N4O7P2S	-2	C12H19N4O7P2S	C00068	154-87-0		Cytosol	FALSE
	THIAMINE_PYROPHOSPHATE_b	thiamin diphosphate	thmpp		C12H16N4O7P2S	-2	C12H19N4O7P2S	C00068	154-87-0		Extracellular	TRUE
	THIAMINE_PYROPHOSPHATE_e	thiamin diphosphate	thmpp		C12H16N4O7P2S	-2	C12H19N4O7P2S	C00068	154-87-0		Extracellular	FALSE
	THR	L-threonine	thr-L		C4H9NO3	0	C4H9NO3	C00188	72-19-5		Cytosol	FALSE
	THR_b	L-threonine	thr-L		C4H9NO3	0	C4H9NO3	C00188	72-19-5		Extracellular	TRUE
	THR_e	L-threonine	thr-L		C4H9NO3	0	C4H9NO3	C00188	72-19-5		Extracellular	FALSE
	Thr_Thr	dipeptide Thr-Thr	Thr-Thr		C8H16N2O5	0				73665	Cytosol	FALSE
	Thr_Thr_e	dipeptide Thr-Thr	Thr-Thr		C8H16N2O5	0				73665	Extracellular	FALSE
	THR_tRNAs	tRNAthr	trnathr					C01651			Cytosol	FALSE
	THYMIDINE	thymidine	thymd		C10H14N2O5	0		C00214	50-89-5		Cytosol	FALSE
	THYMINE	thymine	thym		C5H6N2O2	0		C00178	65-71-4		Cytosol	FALSE
	THYMINE_b	thymine	thym		C5H6N2O2	0		C00178	65-71-4		Extracellular	TRUE
	THYMINE_e	thymine	thym		C5H6N2O2	0		C00178	65-71-4		Extracellular	FALSE
	TMP	dTMP	dtmp		C10H13N2O8P	-2	C10H15N2O8P	C00364	365-07-1		Cytosol	FALSE
	TREHALOSE	trehalose	tre		C12H22O11	0		C01083	99-20-7		Cytosol	FALSE
	TREHALOSE_6P	alpha,alpha-trehalose 6-phosphate	tre6p		C12H21O14P	-2		C00689	4484-88-2		Cytosol	FALSE
	TREHALOSE_b	alpha,alpha-trehalose	tre	Trehalose	C12H22O11	0		C01083	99-20-7		Extracellular	TRUE
	TREHALOSE_e	alpha,alpha-trehalose	tre	Trehalose	C12H22O11	0		C01083	99-20-7		Extracellular	FALSE
	TRP	L-tryptophan	trp-L		C11H12N2O2	0	C11H12N2O2	C00078	73-22-3		Cytosol	FALSE
	TRP_b	L-tryptophan	trp-L		C11H12N2O2	0	C11H12N2O2	C00078	73-22-3		Extracellular	TRUE
	TRP_e	L-tryptophan	trp-L		C11H12N2O2	0	C11H12N2O2	C00078	73-22-3		Extracellular	FALSE
	TRP_tRNAs	tRNAtrp	trnatrp					C01652			Cytosol	FALSE
	Trp_Trp	dipeptide Trp-Trp	Trp-Trp		C22H22N4O3	0				74876	Cytosol	FALSE
	Trp_Trp_e	dipeptide Trp-Trp	Trp-Trp		C22H22N4O3	0				74876	Extracellular	FALSE
	TTP	dTTP	dttp		C10H13N2O14P3	-4	C10H17N2O14P3	C00459			Cytosol	FALSE
	TYR	L-tyrosine	tyr-L		C9H11NO3	0	C9H11NO3	C00082	60-18-4		Cytosol	FALSE
	TYR_b	L-tyrosine	tyr-L		C9H11NO3	0	C9H11NO3	C00082	60-18-4		Extracellular	TRUE
	TYR_e	L-tyrosine	tyr-L		C9H11NO3	0	C9H11NO3	C00082	60-18-4		Extracellular	FALSE
	TYR_tRNAs	tRNAtyr	trnatyr					C00787			Cytosol	FALSE
	Tyr_Tyr	dipeptide Tyr-Tyr	Tyr-Tyr		C18H20N2O5	0				60987	Cytosol	FALSE
	Tyr_Tyr_e	dipeptide Tyr-Tyr	Tyr-Tyr		C18H20N2O5	0				60987	Extracellular	FALSE
	UDP	UDP	udp		C9H11N2O12P2	-3	C9H14N2O12P2	C00015	58-98-0		Cytosol	FALSE
	UDP_GAL	UDP-D-galactose	udpgal		C15H22N2O17P2	-2	C15H24N2O17P2	C00052			Cytosol	FALSE
	UDP_GLC	UDP-D-glucose	udpg		C15H22N2O17P2	-2	C15H24N2O17P2	C00029			Cytosol	FALSE
	UMP	UMP	ump		C9H11N2O9P	-2	C9H13N2O9P	C00105	58-97-9		Cytosol	FALSE
	Unsulfurated_Sulfur_Acceptors	an unsulfurated [sulfur carrier]	s-carrier								Cytosol	FALSE
	URACIL	uracil	ura		C4H4N2O2	0		C00106	66-22-8		Cytosol	FALSE
	URACIL_b	uracil	ura		C4H4N2O2	0		C00106	66-22-8		Extracellular	TRUE
	URACIL_e	uracil	ura		C4H4N2O2	0		C00106	66-22-8		Extracellular	FALSE
	URIDINE	uridine	uri		C9H12N2O6	0		C00299	58-96-8		Cytosol	FALSE
	UTP	UTP	utp		C9H11N2O15P3	-4	C9H15N2O15P3	C00075	63-39-8		Cytosol	FALSE
	VAL	L-valine	val-L		C5H11NO2	0	C5H11NO2	C00183	72-18-4		Cytosol	FALSE
	VAL_b	L-valine	val-L		C5H11NO2	0	C5H11NO2	C00183	72-18-4		Extracellular	TRUE
	VAL_e	L-valine	val-L		C5H11NO2	0	C5H11NO2	C00183	72-18-4		Extracellular	FALSE
	VAL_tRNAs	tRNAval	trnaval					C01653			Cytosol	FALSE
	Val_Val	dipeptide Val-Val	Val-Val		C10H20N2O3	0				73704	Cytosol	FALSE
	Val_Val_e	dipeptide Val-Val	Val-Val		C10H20N2O3	0				73704	Extracellular	FALSE
	WATER	H2O	h2o		H2O	0		C00001	7732-18-5		Cytosol	FALSE
	WATER_b	H2O	h2o		H2O	0		C00001	7732-18-5		Extracellular	TRUE
	WATER_e	H2O	h2o		H2O	0		C00001	7732-18-5		Extracellular	FALSE
	XANTHINE	xanthine	xan		C5H4N4O2	0		C00385	69-89-6		Cytosol	FALSE
	XANTHOSINE	xanthosine	xtsn		C10H12N4O6	0		C01762	146-80-5		Cytosol	FALSE
	XANTHOSINE_5_P	XMP	xmp	Xanthosine 5'-phosphate	C10H11N4O9P	-2		C00655	523-98-8		Cytosol	FALSE
	XYLULOSE_5_P	D-xylulose 5-phosphate	xu5p-D		C5H9O8P	-2	C5H11O8P	C00231			Cytosol	FALSE
	ZN2	Zn2+	zn2	Zinc	Zn	2		C00038	7440-66-6		Cytosol	FALSE
	ZN2_b	Zn2+	zn2	Zinc	Zn	2		C00038	7440-66-6		Extracellular	TRUE
	ZN2_e	Zn2+	zn2	Zinc	Zn	2		C00038	7440-66-6		Extracellular	FALSE

## Sheet: S2c
STATUS	Rxn Name	EC	Equation	Transport Rxn	Not Metabolic	Duplicate Rxn	Orphan Rxn	Enzyme in Multiple Rxns	Spontaneous Rxn	Generic Rxn	Not present in Mycoplasmas	Deleted to correct DEM	Observation	Validated Rxn Name
VALIDATED	2.4.1.46-RXN	2.4.1.46	1 UDP_GAL + 1 DIACYLGLYCEROL => 1 MGDG + 1 UDP + 1 PROTON				TRUE							2.4.1.46-RXN
VALIDATED	2OXOGLUTARATEDEH-RXN	1.2.4.2	1 _2_KETOGLUTARATE + 1 CO_A + 1 NAD <=> 1 SUC_COA + 1 CARBON_DIOXIDE + 1 NADH			TRUE								2OXOGLUTARATEDEH-RXN
EXCLUDED	2OXOGLUTDECARB-RXN		1 Oxo_glutarate_dehydrogenase_lipoyl + 1 PROTON + 1 _2_KETOGLUTARATE => 1 CARBON_DIOXIDE + 1 Oxo_glutarate_dehydro_suc_DH_lipoyl			TRUE							Subreaction of 2OXOGLUTARATEDEH-RXN	2OXOGLUTARATEDEH-RXN
EXCLUDED	RXN-7716		1 NAD + 1 Oxo_glutarate_dehydrogenase_DH_lipoyl => 1 NADH + 1 Oxo_glutarate_dehydrogenase_lipoyl + 1 PROTON			TRUE							Subreaction of 2OXOGLUTARATEDEH-RXN	2OXOGLUTARATEDEH-RXN
EXCLUDED	RXN0-1147		1 Oxo_glutarate_dehydrogenase_DH_lipoyl + 1 SUC_COA => 1 CO_A + 1 Oxo_glutarate_dehydro_suc_DH_lipoyl			TRUE							Subreaction of 2OXOGLUTARATEDEH-RXN	2OXOGLUTARATEDEH-RXN
EXCLUDED	RXN-1823	3.2.1.1	1 Starch + 1 WATER => 1 Large_branched_glucans			TRUE		TRUE		TRUE				3.2.1.1-RXN
EXCLUDED	RXN-1824	3.2.1.41	1 Large_branched_glucans + 1 WATER => 1 Long_linear_glucans			TRUE		TRUE		TRUE				3.2.1.1-RXN
EXCLUDED	RXN-1825	3.2.1.-	1 Long_linear_glucans + 1 WATER => 1 Short_glucans			TRUE		TRUE		TRUE				3.2.1.1-RXN
VALIDATED	3.6.3.15-RXN	3.6.3.15	1 NA + 1 ATP + 1 WATER <=> 1 NA_e + 1 ADP + 1 Pi + 1 PROTON				TRUE							3.6.3.15-RXN
VALIDATED	3.6.5.3-RXN	3.6.5.3	1 GTP + 1 WATER => 1 PROTON + 1 GDP + 1 Pi			TRUE		TRUE						3.6.5.3-RXN
EXCLUDED	3.6.5.4-RXN	3.6.5.4	1 GTP + 1 WATER => 1 GDP + 1 PROTON + 1 Pi			TRUE		TRUE						3.6.5.3-RXN
EXCLUDED	2.7.1.90-RXN		1 FRUCTOSE_6P + 1 PPI => 1 FRUCTOSE_16_DIPHOSPHATE + 1 PROTON + 1 Pi			TRUE						TRUE	DEM: FRUCTOSE-6P	6PFRUCTPHOS-RXN
VALIDATED	ACNEULY-RXN		1 N_ACETYLNEURAMINATE => 1 N_ACETYL_D_MANNOSAMINE + 1 PYRUVATE					TRUE						ACNEULY-RXN
EXCLUDED	RXN-15313		1 CPD0-1123 => 1 N_ACETYL_D_MANNOSAMINE + 1 PYRUVATE					TRUE				TRUE	Instance Rxn of ACNEULY-RXN; DEM: CPD0-1123	ACNEULY-RXN
EXCLUDED	ADENOSINE-NUCLEOSIDASE-RXN		1 ADENOSINE + 1 WATER => 1 ADENINE + 1 D_Ribofuranose			TRUE		TRUE				TRUE	DEM: D_Ribofuranose	ADENPHOSPHOR-RXN
EXCLUDED	PNP-RXN	2.4.2.1	1 Pi + 1 Purine_Ribonucleosides => 1 Purine_Bases + 1 RIBOSE_1P					TRUE		TRUE				ADENPHOSPHOR-RXN/DEOXYADENPHOSPHOR-RXN/DEOXYGUANPHOSPHOR-RXN/DEOXYINOPHOSPHOR-RXN/INOPHOSPHOR-RXN/RXN0-5199/XANTHOSINEPHOSPHORY-RXN
EXCLUDED	RXN-14029	2.4.2.1	1 Pi + 1 Purine_Deoxyribonucleosides => 1 DEOXY_D_RIBOSE_1_PHOSPHATE + 1 Purine_Bases					TRUE		TRUE				ADENPHOSPHOR-RXN/DEOXYADENPHOSPHOR-RXN/DEOXYGUANPHOSPHOR-RXN/DEOXYINOPHOSPHOR-RXN/INOPHOSPHOR-RXN/RXN0-5199/XANTHOSINEPHOSPHORY-RXN
VALIDATED	ADPREDUCT-RXN	1.17.4.1	1 ADP + 1 Red_Thioredoxin => 1 DADP + 1 Ox_Thioredoxin + 1 WATER			TRUE		TRUE						ADPREDUCT-RXN
EXCLUDED	RXN0-747	1.17.4.1	1 ADP + 1 Reduced_NrdH_Proteins => 1 DADP + 1 Oxidized_NrdH_Proteins + 1 WATER			TRUE		TRUE						ADPREDUCT-RXN
EXCLUDED	ALCOHOL-DEHYDROG-GENERIC-RXN	1.1.1.1	1 NAD + 1 Primary_Alcohols => 1 Aldehydes + 1 NADH + 1 PROTON					TRUE		TRUE				ALCOHOL-DEHYDROG-RXN
VALIDATED	ALCOHOL-DEHYDROG-RXN	1.1.1.1	1 ETOH + 1 NAD <=> 1 ACETALD + 1 NADH + 1 PROTON			TRUE		TRUE						ALCOHOL-DEHYDROG-RXN
EXCLUDED	RXN-12448	1.1.1.1	1 NAD + 1 Secondary_Alcohols => 1 LONG_CHAIN_KETONE + 1 NADH + 1 PROTON					TRUE		TRUE				ALCOHOL-DEHYDROG-RXN
EXCLUDED	5-NUCLEOTID-RXN	3.1.3.5	1 Ribonucleoside_Monophosphates + 1 WATER => 1 Pi + 1 Ribonucleosides							TRUE				AMP-DEPHOSPHORYLATION-RXN/RXN-14025/RXN-14026/RXN-7607/RXN-7609/XMPXAN-RXN
VALIDATED	ASPAMINOTRANS-RXN	2.6.1.1	1 _2_KETOGLUTARATE + 1 ASP <=> 1 OXALACETIC_ACID + 1 GLT				TRUE							ASPAMINOTRANS-RXN
EXCLUDED	3.2.1.23-RXN	3.2.1.23	1 Beta_D_Galactosides + 1 WATER => 1 GALACTOSE + 1 Non_Galactosylated_Galactose_Acceptors							TRUE				BETAGALACTOSID-RXN
VALIDATED	CDPREDUCT-RXN	1.17.4.1	1 CDP + 1 Red_Thioredoxin => 1 DCDP + 1 Ox_Thioredoxin + 1 WATER			TRUE								CDPREDUCT-RXN
EXCLUDED	RIBONUCLEOSIDE-DIP-REDUCTI-RXN	1.17.4.1	1 Deoxy_Ribonucleoside_Diphosphates + 1 Ox_Thioredoxin + 1 WATER => 1 Red_Thioredoxin + 1 Ribonucleoside_Diphosphates			TRUE				TRUE				CDPREDUCT-RXN/ADPREDUCT-RXN/UDPREDUCT-RXN/GDPREDUCT-RXN
VALIDATED	CMPKI-RXN	2.7.4.25	1 ATP + 1 CMP <=> 1 ADP + 1 CDP			TRUE								CMPKI-RXN
EXCLUDED	RXN-11832	2.7.4.25	1 ATP + 1 CMP => 1 ADP + 1 CDP			TRUE								CMPKI-RXN
VALIDATED	DEOXYADENOSINE-KINASE-RXN	2.7.1.76	1 DEOXYADENOSINE + 1 ATP => 1 PROTON + 1 DAMP + 1 ADP				TRUE							DEOXYADENOSINE-KINASE-RXN
VALIDATED	DEOXYCYTIDINE-KINASE-RXN	2.7.1.74	1 DEOXYCYTIDINE + 1 ATP => 1 DCMP + 1 ADP + 1 PROTON				TRUE							DEOXYCYTIDINE-KINASE-RXN
VALIDATED	DEOXYGUANOSINE-KINASE-RXN	2.7.1.113	1 DEOXYGUANOSINE + 1 ATP <=> 1 PROTON + 1 DGMP + 1 ADP				TRUE							DEOXYGUANOSINE-KINASE-RXN
EXCLUDED	1.11.1.15-RXN		1 Alkyl_Hydro_Peroxides + 2 PROT_CYS => 1 Alcohols + 1 Protein_Disulfides + 1 WATER		TRUE					TRUE				Excluded
EXCLUDED	1.17.4.2-RXN	1.17.4.2	1 Deoxy_Ribonucleoside_Triphosphates + 1 Ox_Thioredoxin + 1 WATER => 1 Red_Thioredoxin + 1 Ribonucleoside_Triphosphates				TRUE			TRUE				Excluded
EXCLUDED	1.2.1.27-RXN		1 CO-A + 1 CPD-12179 + 1 NAD + 1 WATER => 1 HCO3 + 1 NADH + 1 PROPIONYL-COA + 1 PROTON					TRUE				TRUE	DEM: CPD-12179; HCO3; PROPIONYL-COA	Excluded
EXCLUDED	1.2.1.9-RXN	1.2.1.9	1 GAP + 1 NADP + 1 WATER => 1 G3P + 1 NADPH + 2 PROTON				TRUE							Excluded
EXCLUDED	1.5.1.20-RXN	1.5.1.20	1 METHYLENE_THF + 1 NADH + 1 PROTON => 1 NAD + 1 _5_METHYL_THF				TRUE							Excluded
EXCLUDED	1.8.1.4-RXN		1 Dihydro_Lipoyl_Proteins + 1 NAD => 1 Lipoyl_Protein_N6_lipoyllysine + 1 NADH + 1 PROTON		TRUE					TRUE				Excluded
EXCLUDED	1.8.4.12-RXN		1 Protein_L_methionine_R_S_oxides + 1 Red_Thioredoxin => 1 Ox_Thioredoxin + 1 Protein_L_methionine + 1 WATER		TRUE					TRUE				Excluded
EXCLUDED	1.8.4.13-RXN		1 MET + 1 Ox_Thioredoxin + 1 WATER => 1 CPD-8989 + 1 Red_Thioredoxin			TRUE		TRUE					Tyr-tRNA-ligase enzyme	Excluded
EXCLUDED	2.1.1.72-RXN		1 DNA_Adenines + 1 S_ADENOSYLMETHIONINE => 1 ADENOSYL_HOMO_CYS + 1 DNA_6_Methyl_Amino_Purines + 1 PROTON		TRUE									Excluded
EXCLUDED	2.5.1.63-RXN	2.5.1.63	1 F_ + 1 S_ADENOSYLMETHIONINE => 1 CPD-5923 + 1 MET				TRUE							Excluded
EXCLUDED	2.7.7.13-RXN		1 GTP + 1 MANNOSE_1P + 1 PROTON => 1 GDP_MANNOSE + 1 PPI				TRUE							Excluded
EXCLUDED	2.8.3.9-RXN	2.8.3.9	1 ACETOACETYL_COA + 1 BUTYRIC_ACID => 1 BUTYRYL_COA + 1 _3_KETOBUTYRATE				TRUE							Excluded
EXCLUDED	3.1.13.1-RXN		1 RNASE_II_DEGRADATION_SUBSTRATE_MRNA + 1 WATER => 1 Nucleoside_Monophosphates		TRUE		TRUE							Excluded
EXCLUDED	3.1.21.1-RXN		1 Double_Stranded_DNAs + 1 WATER => 1 _5_phosphodinucleotides + 1 _5_phosphooligonucleotides		TRUE					TRUE				Excluded
EXCLUDED	3.1.21.2-RXN		1 Single_Stranded_DNAs + 1 WATER => 1 _5_phosphooligonucleotides		TRUE					TRUE				Excluded
EXCLUDED	3.1.21.3-RXN		1 ATP + 1 DNA_N + 1 WATER => 1 ADP + 1 Double_Stranded_DNA_with_terminal_PO4s + 1 Pi		TRUE					TRUE				Excluded
EXCLUDED	3.1.21.4-RXN		1 DNA_N + 1 WATER => 1 Double_Stranded_DNA_with_terminal_PO4s		TRUE					TRUE				Excluded
EXCLUDED	3.1.21.7-RXN		1 DNA_N + 1 WATER => 1 _3_Hydroxy_Terminated_DNAs + 1 _5_Phospho_terminated_DNAs		TRUE					TRUE				Excluded
EXCLUDED	3.1.22.4-RXN		1 DNA_Combined_With_Exogenous_DNA + 1 WATER => 1 Resolution_of_Recombinational_Junction		TRUE					TRUE				Excluded
EXCLUDED	3.1.26.3-RXN		1 RNASE_III_MRNA_PROCESSING_SUBSTRATE + 2 WATER => 1 RNASE_III_PROCESSING_PRODUCT_MRNA + 2 ssRNAs		TRUE					TRUE				Excluded
EXCLUDED	3.1.26.4-RXN		1 RNA_DNA_hybrids + 1 WATER => 1 DNA_Holder + 1 Nucleoside_Monophosphates		TRUE					TRUE				Excluded
EXCLUDED	3.1.26.5-RXN		1 CPD0-2352 + 1 WATER => 1 CPD0-2353 + 1 ssRNAs		TRUE					TRUE				Excluded
EXCLUDED	3.1.31.1-RXN		1 Polynucleotide_Holder + 1 WATER => 1 _3_Prime_Ribonucleoside_Monophosphates + 1 _3_phosphooligonucleotides		TRUE					TRUE				Excluded
EXCLUDED	3.2.1.141-RXN	3.2.1.141	1 MALTOOLIGOSYLTREHALOSE + 1 WATER => 1 Maltodextrins + 1 TREHALOSE					TRUE				TRUE	DEM: MALTOOLIGOSYLTREHALOSE; Maltodextrins	Excluded
EXCLUDED	3.2.2.23-RXN		1 DNA_containing_diamino_hydro_formamidops + 1 WATER => 1 AP_Site_Created + 1 CPD-16491		TRUE					TRUE				Excluded
EXCLUDED	3.4.11.1-RXN		1 Peptides_holder + 1 WATER => 1 Amino_Acids_20 + 1 Peptides_holder		TRUE					TRUE				Excluded
EXCLUDED	3.4.11.10-RXN		1 Peptides_holder + 1 WATER => 1 Amino_Acids_20 + 1 Peptides_holder		TRUE					TRUE				Excluded
EXCLUDED	3.4.11.18-RXN		1 Protein_With_N_Terminal_Met + 1 WATER => 1 MET + 1 Peptides_holder		TRUE					TRUE				Excluded
EXCLUDED	3.4.11.9-RXN		1 Peptides_holder + 1 WATER => 1 Amino_Acids_20 + 1 Peptides_holder		TRUE					TRUE				Excluded
EXCLUDED	3.4.13.9-RXN		1 Dipeptides_With_Proline_Carboxy + 1 WATER => 1 Amino_Acids_20 + 1 PRO		TRUE					TRUE				Excluded
EXCLUDED	3.4.21.113-RXN		1 MONOMER_12970 => 1 MONOMER_12971 + 1 MONOMER_12972 + 1 MONOMER_12973 + 1 MONOMER_12974 + 1 MONOMER_12975		TRUE					TRUE				Excluded
EXCLUDED	3.4.21.53-RXN		1 General_Protein_Substrates + 1 WATER => 1 Peptides_holder + 1 Peptides_holder		TRUE					TRUE				Excluded
EXCLUDED	3.4.21.62-RXN		1 General_Protein_Substrates => 1 Peptides + 1 Peptides		TRUE					TRUE				Excluded
EXCLUDED	3.4.21.89-RXN		1 Peptides_with_Leader_Sequence + 1 WATER => 1 Leader_Sequences + 1 Peptides_holder		TRUE					TRUE				Excluded
EXCLUDED	3.4.21.92-RXN		1 General_Protein_Substrates => 1 Peptides + 1 Peptides		TRUE					TRUE				Excluded
EXCLUDED	3.4.23.36-RXN		1 Prolipoproteins + 1 WATER => 1 Lipoproteins + 1 cleaved_lipoprotein_signal_peptide		TRUE					TRUE				Excluded
EXCLUDED	3.4.24.13-RXN		1 WATER + 1 immunoglobulin_IgA1_ => 1 fragments_of_immunoglobulin_IgA1_		TRUE					TRUE				Excluded
EXCLUDED	3.4.24.57-RXN		1 O_Sialoglycoproteins + 1 WATER => 1 Peptides_holder		TRUE					TRUE				Excluded
EXCLUDED	3.6.1.24-RXN		1 P_Nitrophenyl_5_Nucleotides + 1 WATER => 1 Nucleoside_Monophosphates + 2 PROTON + 1 P_NITROPHENOL					TRUE		TRUE				Excluded
EXCLUDED	5-FORMYL-THF-CYCLO-LIGASE-RXN	6.3.3.2	1 ATP + 1 _5_FORMYL_THF => 1 ADP + 1 Pi + 1 _5_10_METHENYL_THF				TRUE							Excluded
EXCLUDED	5-METHYLTHIOADENOSINE-PHOSPHORYLASE-RXN		1 Pi + 1 _5-METHYLTHIOADENOSINE => 1 ADENINE + 1 CPD-444					TRUE				TRUE	DEM: CPD-444	Excluded
EXCLUDED	5.4.99.15-RXN	5.4.99.15	1 Maltodextrins => 1 MALTOOLIGOSYLTREHALOSE				TRUE			TRUE				Excluded
EXCLUDED	5.99.1.2-RXN		1 Negatively_super_coiled_DNAs => 1 Relaxed_DNAs		TRUE		TRUE							Excluded
EXCLUDED	5.99.1.3-RXN		1 ATP + 1 Double_Stranded_DNAs => 1 ADP + 1 Negatively_super_coiled_DNAs + 1 Pi		TRUE		TRUE							Excluded
EXCLUDED	6PGLUCONOLACT-RXN		1 D_6_P_GLUCONO_DELTA_LACTONE + 1 WATER => 1 CPD_2961 + 1 PROTON				TRUE							Excluded
EXCLUDED	ACETYL-COA-ACETYLTRANSFER-RXN	2.3.1.9	2 ACETYL_COA => 1 ACETOACETYL_COA + 1 CO_A				TRUE							Excluded
EXCLUDED	ACID-PHOSPHATASE-RXN	3.1.3.2	1 Orthophosphoric_Monoesters + 1 WATER => 1 Alcohols + 1 Pi					TRUE		TRUE				Excluded
EXCLUDED	ACONITATEDEHYDR-RXN		1 CIT => 1 CIS_ACONITATE + 1 WATER				TRUE							Excluded
EXCLUDED	ACONITATEHYDR-RXN		1 CIS_ACONITATE + 1 WATER => 1 THREO_DS_ISO_CITRATE				TRUE							Excluded
EXCLUDED	ADDALT-RXN		1 DEOXYADENOSINE + 1 PROTON + 1 WATER => 1 AMMONIUM + 1 DEOXYINOSINE				TRUE							Excluded
EXCLUDED	ADENODEAMIN-RXN		1 ADENOSINE + 1 PROTON + 1 WATER => 1 AMMONIUM + 1 INOSINE				TRUE							Excluded
EXCLUDED	ADENYLOSUCCINATE-SYNTHASE-RXN		1 GTP + 1 IMP + 1 L_ASPARTATE => 1 ADENYLOSUCC + 1 GDP + 2 PROTON + 1 Pi				TRUE							Excluded
EXCLUDED	ALPHA-AMYL-RXN		1 WATER + 1 _1_4_alpha_D_Glucan => 1 _1_4_alpha_D_Glucan							TRUE				Excluded
EXCLUDED	AMIDASE-RXN		1 Monocarboxylic_Acid_Amides + 1 WATER => 1 AMMONIUM + 1 Monocarboxylates							TRUE				Excluded
EXCLUDED	AMINOCYL-TRNA-HYDROLASE-RXN	3.1.1.29	1 N_Substituted_Aminoacyl_tRNA + 1 WATER => 1 All_tRNAs + 1 N_Substituted_Amino_Acids + 2 PROTON							TRUE				Excluded
EXCLUDED	AMINOPARATHION-PHOSPHATASE-RXN		1 AMINO_PARATHION + 1 WATER => 1 CPD-259 + 1 DIETHYLTHIOPHOSPHATE + 1 PROTON				TRUE							Excluded
EXCLUDED	AMPSYN-RXN		1 ADENYLOSUCC => 1 AMP + 1 FUM				TRUE							Excluded
EXCLUDED	AMYLOMALT-RXN		1 MALTOSE + 1 MALTOTRIOSE => 1 GLC + 1 MALTOTETRAOSE				TRUE							Excluded
EXCLUDED	ARYLDIALKYL-PHOSPHATASE-RXN		1 PARATHION + 1 WATER => 1 DIETHYLTHIOPHOSPHATE + 2 PROTON + 1 P_NITROPHENOL				TRUE							Excluded
EXCLUDED	ARYLDIALKYLPHOSPHATASE-RXN	3.1.8.1	1 Aryl_Dialkyl_Phosphate + 1 WATER => 1 Aryl_Alcohol + 1 Dialkyl_phosphates					TRUE		TRUE				Excluded
EXCLUDED	BUTANAL-DEHYDROGENASE-RXN		1 BUTYRYL_COA + 1 NADH_P_OR_NOP + 1 PROTON => 1 BUTANAL + 1 CO_A + 1 NAD_P_OR_NOP				TRUE							Excluded
EXCLUDED	CITSYN-RXN		1 ACETYL_COA + 1 OXALACETIC_ACID + 1 WATER => 1 CIT + 1 CO_A + 1 PROTON				TRUE							Excluded
EXCLUDED	CYTDEAM-RXN		1 CYTOSINE + 1 WATER => 1 AMMONIA + 1 URACIL				TRUE							Excluded
EXCLUDED	CYTIDINEKIN-RXN		1 CYTIDINE + 1 GTP => 1 CMP + 1 GDP + 1 PROTON				TRUE							Excluded
EXCLUDED	CYTIKIN-RXN		1 ATP + 1 CYTIDINE => 1 ADP + 1 CMP + 1 PROTON				TRUE							Excluded
EXCLUDED	DIHYDROFOLATESYNTH-RXN		1 ATP + 1 GLT + 1 _7_8_DIHYDROPTEROATE => 1 ADP + 1 DIHYDROFOLATE + 1 PROTON + 1 Pi				TRUE							Excluded
EXCLUDED	DLACTDEHYDROGNAD-RXN		1 NADH + 1 PROTON + 1 PYRUVATE => 1 D_LACTATE + 1 NAD			TRUE	TRUE							Excluded
EXCLUDED	DNA-CYTOSINE-5--METHYLTRANSFERASE-RXN	2.1.1.37	1 DNA_Cytosines + 1 S_ADENOSYLMETHIONINE => 1 ADENOSYL_HOMO_CYS + 1 PROTON + 1 _5_Methylcytosine_DNA				TRUE							Excluded
EXCLUDED	DNA-DIRECTED-DNA-POLYMERASE-RXN		1 DNA_N + 1 Deoxy_Ribonucleoside_Triphosphates => 1 DNA_N + 1 PPI		TRUE					TRUE				Excluded
EXCLUDED	DNA-DIRECTED-RNA-POLYMERASE-RXN		1 Nucleoside_Triphosphates + 1 RNA_Holder => 1 PPI + 1 RNA_Holder		TRUE					TRUE				Excluded
EXCLUDED	DNA-LIGASE-ATP-RXN		1 ATP + 1 DEOXYNUCLEOTIDESM + 1 Deoxynucleotides => 1 AMP + 1 Deoxynucleotides + 1 PPI		TRUE					TRUE				Excluded
EXCLUDED	DNA-LIGASE-NAD+-RXN		1 DEOXYNUCLEOTIDESM + 1 DNA_N + 1 NAD => 1 AMP + 1 DEOXYNUCLEOTIDESM + 1 NICOTINAMIDE_NUCLEOTIDE		TRUE					TRUE				Excluded
EXCLUDED	DXS-RXN		1 GAP + 1 PROTON + 1 PYRUVATE => 1 CARBON_DIOXIDE + 1 DEOXYXYLULOSE_5P				TRUE							Excluded
EXCLUDED	ENZRXN-201-RXN		1 BUTANAL + 1 NADPH + 1 PROTON => 1 BUTANOL + 1 NADP				TRUE							Excluded
EXCLUDED	FHLMULTI-RXN		1 FORMATE + 1 PROTON => 1 CARBON_DIOXIDE + 1 HYDROGEN_MOLECULE				TRUE							Excluded
EXCLUDED	FORMYLTHFDEFORMYL-RXN	3.5.1.10	1 WATER + 1 _10_FORMYL_THF => 1 FORMATE + 1 PROTON + 1 THF				TRUE							Excluded
EXCLUDED	GCVP-RXN		1 GLY + 1 PROTEIN_LIPOYLLYSINE => 1 AMINOMETHYLDIHYDROLIPOYL_GCVH + 1 CARBON_DIOXIDE				TRUE							Excluded
EXCLUDED	GCVT-RXN		1 AMINOMETHYLDIHYDROLIPOYL_GCVH + 1 THF => 1 AMMONIUM + 1 DIHYDROLIPOYL_GCVH + 1 METHYLENE_THF			TRUE						TRUE	Incomplete Glycine Cleavage System, Proteins-P/T/L missing	Excluded
EXCLUDED	GLU6PDEHYDROG-RXN		1 GLC_6_P + 1 NADP => 1 D_6_P_GLUCONO_DELTA_LACTONE + 1 NADPH + 1 PROTON				TRUE							Excluded
EXCLUDED	GLUCOSE-1-PHOSPHAT-RXN		1 GLC_1_P + 1 WATER => 1 Glucopyranose + 1 Pi				TRUE							Excluded
EXCLUDED	GLUTAMINE--TRNA-LIGASE-RXN		1 ATP + 1 GLN + 1 GLN_tRNAs + 1 PROTON => 1 AMP + 1 Charged_GLN_tRNAs + 1 PPI				TRUE							Excluded
EXCLUDED	GLYC3PDEHYDROG-RXN		1 GLYCEROL_3P + 1 UBIQUINONE_8 => 1 CPD-9956 + 1 DIHYDROXY_ACETONE_PHOSPHATE				TRUE				TRUE		Quinones: Absent in Mycoplasma	Excluded
EXCLUDED	GLYCDEH-RXN	1.1.1.6	1 GLYCEROL + 1 NAD => 1 DIHYDROXYACETONE + 1 NADH + 1 PROTON				TRUE							Excluded
EXCLUDED	GLYCOPHOSPHORYL-RXN		1 Glycogens + 1 Pi => 1 CPD0-971 + 1 GLC_1_P				TRUE							Excluded
EXCLUDED	GMP-SYN-GLUT-RXN		1 ATP + 1 GLN + 1 WATER + 1 XANTHOSINE_5_PHOSPHATE => 1 AMP + 1 GLT + 1 GMP + 1 PPI + 2 PROTON				TRUE							Excluded
EXCLUDED	GMP-SYN-NH3-RXN		1 AMMONIUM + 1 ATP + 1 XANTHOSINE_5_PHOSPHATE => 1 AMP + 1 GMP + 1 PPI + 2 PROTON				TRUE							Excluded
EXCLUDED	GUANINE-DEAMINASE-RXN		1 GUANINE + 1 PROTON + 1 WATER => 1 AMMONIUM + 1 XANTHINE				TRUE							Excluded
EXCLUDED	HOMOCYSMET-RXN		1 CPD-1302 + 1 HOMO_CYS => 1 CPD-1301 + 1 MET				TRUE							Excluded
EXCLUDED	HOMOCYSMETB12-RXN		1 HOMO_CYS + 1 _5_METHYL_THF => 1 MET + 1 THF				TRUE							Excluded
EXCLUDED	ISOCITDEH-RXN		1 NADP + 1 THREO_DS_ISO_CITRATE => 1 CARBON_DIOXIDE + 1 NADPH + 1 _2_KETOGLUTARATE				TRUE							Excluded
EXCLUDED	KDPGALDOL-RXN		1 _2_KETO_3_DEOXY_6_P_GLUCONATE => 1 GAP + 1 PYRUVATE				TRUE							Excluded
EXCLUDED	KETOLACTOSE-RXN		1 WATER + 1 _3-KETOLACTOSE => 1 CPD-1242 + 1 GLC					TRUE				TRUE	DEM: CPD-1242; _3-KETOLACTOSE	Excluded
EXCLUDED	L-ASPARTATE-OXID-RXN		1 L_ASPARTATE + 1 OXYGEN_MOLECULE => 1 HYDROGEN_PEROXIDE + 1 IMINOASPARTATE + 1 PROTON				TRUE							Excluded
EXCLUDED	L-ASPARTATE-OXID-RXN		1 L_ASPARTATE + 1 OXYGEN_MOLECULE => 1 HYDROGEN_PEROXIDE + 1 IMINOASPARTATE + 1 PROTON				TRUE							Excluded
EXCLUDED	L-LACTATE-DEHYDROGENASE-CYTOCHROME-RXN		2 Cytochromes_C_Oxidized + 1 L_LACTATE => 2 Cytochromes_C_Reduced + 1 PYRUVATE				TRUE				TRUE		Cytochromes: Absent in Mycoplasma	Excluded
EXCLUDED	L-LACTDEHYDROGFMN-RXN		1 Acceptor + 1 L_LACTATE => 1 Donor_H2 + 1 PYRUVATE				TRUE							Excluded
EXCLUDED	LACTOSEPHOSPHO-RXN		1 LACTOSE_OUT + 1 Protein_pi_phospho_L_histidines => 1 LACTOSE_6P + 1 Protein_Histidines					TRUE				TRUE	DEM: LACTOSE_6P	Excluded
EXCLUDED	MALATE-DEHYDROGENASE-NADP+-RXN		1 MAL + 1 NADP => 1 NADPH + 1 OXALACETIC_ACID + 1 PROTON			TRUE	TRUE							Excluded
EXCLUDED	METHENYLTHFCYCLOHYDRO-RXN		1 WATER + 1 _5_10_METHENYL_THF => 1 PROTON + 1 _10_FORMYL_THF				TRUE							Excluded
EXCLUDED	METHYLENETHFDEHYDROG-NADP-RXN		1 METHYLENE_THF + 1 NADP => 1 NADPH + 1 _5_10_METHENYL_THF				TRUE							Excluded
EXCLUDED	METHYLTHIOADENOSINE-NUCLEOSIDASE-RXN		1 WATER + 1 _5-METHYLTHIOADENOSINE => 1 ADENINE + 1 CPD-560					TRUE				TRUE	DEM: _5-METHYLTHIOADENOSINE; CPD-560	Excluded
EXCLUDED	NADNUCLEOSID-RXN		1 NAD + 1 WATER => 1 ADENOSINE_DIPHOSPHATE_RIBOSE + 1 NIACINAMIDE + 1 PROTON				TRUE							Excluded
EXCLUDED	NMNAMIDOHYDRO-RXN		1 NICOTINAMIDE_NUCLEOTIDE + 1 WATER => 1 AMMONIUM + 1 NICOTINATE_NUCLEOTIDE				TRUE							Excluded
EXCLUDED	NQOR-RXN		1 NADH_P_OR_NOP + 1 PROTON + 1 Quinones => 1 NAD_P_OR_NOP + 1 Reduced_Quinones				TRUE				TRUE		Quinones: Absent in Mycoplasma	Excluded
EXCLUDED	PEPTIDYLPROLYL-ISOMERASE-RXN	5.2.1.8	1 CPD-8624 => 1 CPD-8625		TRUE		TRUE							Excluded
EXCLUDED	PHOSPHO-DETHIO-RXN		1 DIETHYLTHIOPHOSPHATE + 1 WATER => 1 DIETHYLPHOSPHATE + 1 HS				TRUE							Excluded
EXCLUDED	PHOSPHOGLUCMUT-RXN		1 GLC_1_P => 1 ALPHA_GLC_6_P				TRUE							Excluded
EXCLUDED	PROTOHEMEFERROCHELAT-RXN		1 FE_2 + 1 PROTOPORPHYRIN_IX => 1 PROTOHEME + 2 PROTON										Heme: Absent in Mycoplasma	Excluded
EXCLUDED	PROTOPORGENOXI-RXN		3 OXYGEN_MOLECULE + 1 PROTOPORPHYRINOGEN => 3 HYDROGEN_PEROXIDE + 1 PROTOPORPHYRIN_IX				TRUE				TRUE		Heme: Absent in Mycoplasma	Excluded
EXCLUDED	PSEUDOURIDINE-KINASE-RXN		1 ATP + 1 CPD-497 => 1 ADP + 1 PROTON + 1 PSEUDOURIDINE_5_P				TRUE							Excluded
EXCLUDED	PTAALT-RXN		1 PROPIONYL_COA + 1 Pi => 1 CO_A + 1 PROPIONYL_P				TRUE							Excluded
EXCLUDED	QUINOLINATE-SYNTHA-RXN		1 DIHYDROXY_ACETONE_PHOSPHATE + 1 IMINOASPARTATE => 1 Pi + 1 QUINOLINATE + 2 WATER				TRUE							Excluded
EXCLUDED	QUINOPRIBOTRANS-RXN		2 PROTON + 1 PRPP + 1 QUINOLINATE => 1 CARBON_DIOXIDE + 1 NICOTINATE_NUCLEOTIDE + 1 PPI				TRUE							Excluded
EXCLUDED	R12-RXN		1 CPD-26 => FRUCTOSE_6_P				TRUE							Excluded
EXCLUDED	R601-RXN		1 FUM_CCO_IN + 1 Menaquinols => 1 Menaquinones + 1 SUC_CCO_IN				TRUE				TRUE		Quinones: Absent in Mycoplasma	Excluded
EXCLUDED	RIBONUCLEOSIDE-DIP-REDUCTII-RXN	1.17.4.1	1 DCDP + 1 Oxidized_NrdH_Proteins + 1 WATER => 1 CDP + 1 Reduced_NrdH_Proteins			TRUE							Incorrect Equation	Excluded
EXCLUDED	RIBOSYLNICOTINAMIDE-KINASE-RXN		1 ATP + 1 NICOTINAMIDE_RIBOSE => 1 ADP + 1 NICOTINAMIDE_NUCLEOTIDE + 1 PROTON				TRUE							Excluded
EXCLUDED	RXN-10015		1 DIHYDROXYPENTANEDIONE => 1 CPD_10773				TRUE							Excluded
EXCLUDED	RXN-10016		1 DIHYDROXYPENTANEDIONE => 1 CPD-10775				TRUE							Excluded
EXCLUDED	RXN-10017		1 CPD-10773 + 1 WATER => 1 CPD-10774						TRUE			TRUE	DEM: CPD-10773; CPD-10774	Excluded
EXCLUDED	RXN-10018		1 CPD_10775 + 1 WATER => 1 CPD_10776				TRUE							Excluded
EXCLUDED	RXN-10639		1 GLC_1_P => 1 CPD_448			TRUE	TRUE							Excluded
EXCLUDED	RXN-10781		1 CPD__45__11671 + 1 NAD => 1 NADH + 1 PROTON + 1 _5__45__HYDROXYINDOLE_ACETALDEHYDE				TRUE							Excluded
EXCLUDED	RXN-10911		1 CPD__45__11878 + 1 NAD => 1 DIHYDROXYPHENYLGLYCOLALDEHYDE + 1 NADH + 1 PROTON				TRUE							Excluded
EXCLUDED	RXN-10915		1 CPD__45__11497 + 1 NAD => 1 CPD__45__11876 + 1 NADH + 1 PROTON				TRUE							Excluded
EXCLUDED	RXN-10981		1 ASCORBATE + 1 Acceptor + 2 PROTON => 1 CPD_318 + 1 Donor_H2				TRUE							Excluded
EXCLUDED	RXN-11039		1 ETOH + 1 Ubiquinones => 1 ACETALD + 1 Ubiquinols				TRUE				TRUE		Quinones: Absent in Mycoplasma	Excluded
EXCLUDED	RXN-11135		1 ATP + 1 Double_helix_DNA + 1 WATER => 1 ADP + 1 PROTON + 1 Pi + 1 Unwound_DNA		TRUE		TRUE							Excluded
EXCLUDED	RXN-11213		1 CH3-MALONATE-S-ALD + 1 CO-A + 1 NAD + 1 WATER => 1 HCO3 + 1 NADH + 1 PROPIONYL-COA + 1 PROTON					TRUE				TRUE	DEM: CH3-MALONATE-S-ALD; HCO3; PROPIONYL-COA	Excluded
EXCLUDED	RXN-11319		1 Donor_H2 + 1 S_ADENOSYLMETHIONINE + 1 TYR => 1 Acceptor + 1 CH33ADO + 1 CPD-108 + 1 CPD-12279 + 1 MET + 2 PROTON				TRUE			TRUE				Excluded
EXCLUDED	RXN-11332	1.1.2.7	2 Cytochromes_CL_Ox + 1 Primary_Alcohols => 1 Aldehydes + 2 Cytochromes_CL_Red				TRUE			TRUE	TRUE		Cytochromes absent in Mycoplasma	Excluded
EXCLUDED	RXN-11333	1.1.2.8	2 Cytochromes_C550_Ox + 1 Primary_Alcohols => 1 Aldehydes + 2 Cytochromes_C550_Red				TRUE			TRUE	TRUE		Cytochromes absent in Mycoplasma	Excluded
EXCLUDED	RXN-11335		1 Oxidized_Azurins + 1 Primary_Alcohols => 1 Aldehydes + 1 Reduced_Azurins				TRUE			TRUE				Excluded
EXCLUDED	RXN-11409		1 CPD-12377 + 1 GTP => 1 CPD-12366 + 1 PROTON						TRUE			TRUE	DEM: CPD-12377; CPD-12366	Excluded
EXCLUDED	RXN-11496		1 PYRUVATE_CCO_IN + 1 Ubiquinones + 1 WATER_CCO_IN => 1 ACET_CCO_IN + 1 CARBON_DIOXIDE_CCO_IN + 1 Ubiquinols				TRUE				TRUE		Quinones: Absent in Mycoplasma	Excluded
EXCLUDED	RXN-11556		1 CDP + 1 Donor_H2 => 1 Acceptor + 1 DCDP + 1 WATER			TRUE	TRUE							Excluded
EXCLUDED	RXN-11578		1 S_ADENOSYLMETHIONINE + 1 _16S_rRNA_guanine_527 => 1 ADENOSYL_HOMO_CYS + 1 _16S_rRNA_N7_methylguanine527		TRUE									Excluded
EXCLUDED	RXN-11592		1 S_ADENOSYLMETHIONINE + 1 _23S_rRNA_pseudouridine1915 => 1 ADENOSYL_HOMO_CYS + 1 PROTON + 1 _23S_rRNA_N3_methylpseudouridine1915		TRUE									Excluded
EXCLUDED	RXN-11598		1 S_ADENOSYLMETHIONINE + 1 _16S_rRNA_uracil1498 => 1 ADENOSYL_HOMO_CYS + 1 PROTON + 1 _16S_rRNA_N3_methyluracil1498		TRUE									Excluded
EXCLUDED	RXN-11633		4 S_ADENOSYLMETHIONINE + 1 _16S_rRNA_adenine1518_adenine1519 => 4 ADENOSYL_HOMO_CYS + 4 PROTON + 1 _16S_rRNA_N6_dimethyladenine1518_1519		TRUE									Excluded
EXCLUDED	RXN-11637		1 S_ADENOSYLMETHIONINE + 1 _16S_rRNA_cytidine1402 => 1 ADENOSYL_HOMO_CYS + 1 PROTON + 1 _16S_rRNA_2_O_methylcytidine1402		TRUE									Excluded
EXCLUDED	RXN-11638		1 S_ADENOSYLMETHIONINE + 1 _16S_rRNA_cytidine1402 => 1 ADENOSYL_HOMO_CYS + 1 PROTON + 1 _16S_rRNA_N4_methylcytidine1402		TRUE									Excluded
EXCLUDED	RXN-11744		1 CPD-12706 => 1 CPD-12707				TRUE							Excluded
EXCLUDED	RXN-11745		1 CPD-12707 => 1 CPD-12708 + 1 DIHYDROXY_ACETONE_PHOSPHATE				TRUE							Excluded
EXCLUDED	RXN-11746		1 CPD-12708 + 1 NAD + 1 WATER => 1 CPD-12709 + 1 NADH + 2 PROTON				TRUE							Excluded
EXCLUDED	RXN-11747		1 CPD-12708 + 1 THR => 1 ACETALD + 1 CPD-12710				TRUE							Excluded
EXCLUDED	RXN-11834		1 _23S_rRNA_uridine2457 => 1 _23S_rRNA_pseudouridine2457		TRUE									Excluded
EXCLUDED	RXN-11835		1 _23S_rRNA_uridine2604 => 1 _23S_rRNA_pseudouridine2604		TRUE									Excluded
EXCLUDED	RXN-11836		1 _23S_rRNA_uridine2605 => 1 _23S_rRNA_pseudouridine2605		TRUE									Excluded
EXCLUDED	RXN-11837		1 _23S_rRNA_uridine1911_1915_1917 => 1 _23S_rRNA_pseudouridine1911_1915_1917		TRUE									Excluded
EXCLUDED	RXN-11838		1 _23S_rRNA_uridine955_2504_2580 => 1 _23S_rRNA_pseudouridine955_2504_2580		TRUE									Excluded
EXCLUDED	RXN-11839		1 tRNA_uridine55 => 1 tRNA_pseudouridine55		TRUE									Excluded
EXCLUDED	RXN-11842		1 tRNA_uridine32 => 1 tRNA_pseudouridine32		TRUE									Excluded
EXCLUDED	RXN-11860		1 Cytidine_34_tRNAs + 1 S_ADENOSYLMETHIONINE => 1 ADENOSYL_HOMO_CYS + 1 PROTON + 1 _2_O_Methylcytidine_34_tRNAs		TRUE					TRUE				Excluded
EXCLUDED	RXN-12086	3.1.1.3	1 TRIBUTYRIN + 1 WATER → _1_2_DIBUTYRIN + BUTANOATE + PROTON					TRUE				TRUE	DEM: TRIBUTYRIN; _1_2_DIBUTYRIN; BUTANOATE	Excluded
EXCLUDED	RXN-12149		1 L_rhamnose => 1 L_RHAMNOFURANOSE						TRUE			TRUE	DEM: L_rhamnose; L_RHAMNOFURANOSE	Excluded
EXCLUDED	RXN-12190		1 Starch + 1 WATER => 1 Glucopyranose + 1 MALTOSE + 1 Maltodextrins					TRUE				TRUE	DEM: Glucopyranose; Maltodextrins	Excluded
EXCLUDED	RXN-12195		1 CTP + 1 WATER => 1 CDP + 1 PROTON + 1 Pi				TRUE							Excluded
EXCLUDED	RXN-12196		1 UTP + 1 WATER => 1 PROTON + 1 Pi + 1 UDP				TRUE							Excluded
EXCLUDED	RXN-12197		1 UDP + 1 WATER => 1 PROTON + 1 Pi + 1 UMP				TRUE							Excluded
EXCLUDED	RXN-12198		1 CDP + 1 WATER => 1 CMP + 1 PROTON + 1 Pi				TRUE							Excluded
EXCLUDED	RXN-12199		1 UTP + 2 WATER => 2 PROTON + 2 Pi + 1 UMP				TRUE							Excluded
EXCLUDED	RXN-12200		1 CTP + 2 WATER => 1 CMP + 2 PROTON + 2 Pi				TRUE							Excluded
EXCLUDED	RXN-12302		1 Pullulans + 1 WATER => 1 MALTOTRIOSE									TRUE	DEM: Pullulans; MALTOTRIOSE	Excluded
EXCLUDED	RXN-12303		1 NADH_P_OR_NOP + 1 PLASTOQUINONE + 1 PROTON => 1 NAD_P_OR_NOP + 1 PLASTOQUINOL_1				TRUE				TRUE		Quinones: Absent in Mycoplasma	Excluded
EXCLUDED	RXN-12458		1 Guanine37_in_tRNA + 1 S_ADENOSYLMETHIONINE => 1 ADENOSYL_HOMO_CYS + 1 PROTON + 1 tRNA_Containing_N1_Methylguanine_37		TRUE		TRUE							Excluded
EXCLUDED	RXN-12459		1 Guanine9_in_tRNA + 1 S_ADENOSYLMETHIONINE => 1 ADENOSYL_HOMO_CYS + 1 PROTON + 1 tRNA_Containing_N1_Methylguanine_9		TRUE		TRUE							Excluded
EXCLUDED	RXN-12480		1 S_ADENOSYLMETHIONINE + 1 Val_tRNA1_Adenine37 => 1 ADENOSYL_HOMO_CYS + 1 PROTON + 1 Val_tRNA1_N6_MeAdenine37		TRUE		TRUE							Excluded
EXCLUDED	RXN-12753		1 NADH + 1 WATER => 1 CPD-653				TRUE							Excluded
EXCLUDED	RXN-12754		1 NADH + 1 WATER => 1 CPD0_2472				TRUE							Excluded
EXCLUDED	RXN-12869		1 CPD_13907 => 1 CPD_13914 + 3 PROTON				TRUE							Excluded
EXCLUDED	RXN-12872		1 CPD_13914 => 1 CPD_13910				TRUE							Excluded
EXCLUDED	RXN-12876		1 ASCORBATE + 2 Cytochromes_C_Oxidized => 2 Cytochromes_C_Reduced + 1 L_DEHYDRO_ASCORBATE + 2 PROTON			TRUE	TRUE				TRUE		Cytochromes: Absent in Mycoplasma	Excluded
EXCLUDED	RXN-13031		1 Lipoyl_Protein_N6_lipoyllysine + 1 WATER => 1 LIPOIC_ACID + 1 Lipoyl_Protein				TRUE						Incomplete Glycine Cleavage System, Proteins-P/T/L missing	Excluded
EXCLUDED	RXN-13032		1 Lipoyl_Protein + 1 PROTEIN_LIPOYLLYSINE => 1 Gcv_H + 1 Lipoyl_Protein_N6_lipoyllysine				TRUE						Incomplete Glycine Cleavage System, Proteins-P/T/L missing	Excluded
EXCLUDED	RXN-13039		1 Gcv_H + 1 LIPOYL_AMP => 1 AMP + 1 PROTEIN_LIPOYLLYSINE + 2 PROTON		TRUE								Incomplete Glycine Cleavage System, Proteins-P/T/L missing	Excluded
EXCLUDED	RXN-13198		1 NAD + 1 PROPANOL => 1 CPD__45__665 + 1 NADH + 1 PROTON				TRUE							Excluded
EXCLUDED	RXN-13329		1 CPD-12279 + 1 WATER => 1 AMMONIA + 1 GLYOX				TRUE							Excluded
EXCLUDED	RXN-13779		1 CPD-8050 + 1 NAD => 1 CPD-14808 + 1 NADH + 1 PROTON				TRUE							Excluded
EXCLUDED	RXN-13872		1 NAD => 1 CPD-14880 + 1 NIACINAMIDE				TRUE							Excluded
EXCLUDED	RXN-13873		1 CPD_14880 + 1 WATER => 1 ADENOSINE_DIPHOSPHATE_RIBOSE + 1 PROTON				TRUE							Excluded
EXCLUDED	RXN-14056		1 CPD-12177 => 1 CH3_MALONATE_S_ALD				TRUE							Excluded
EXCLUDED	RXN-14148		1 CPD-8052 + 1 NAD => 1 CPD-365 + 1 NADH + 1 PROTON				TRUE							Excluded
EXCLUDED	RXN-14178		1 CPD-14808 => 1 CPD-365				TRUE							Excluded
EXCLUDED	RXN-14227	3.1.3.5	1 NICOTINATE_NUCLEOTIDE + 1 WATER => 1 CPD-8259 + 1 Pi					TRUE				TRUE	DEM: CPD-8259	Excluded
EXCLUDED	RXN-14304		1 CH33ADO + 1 Pi => 1 ADENINE + 1 CPD-15199					TRUE				TRUE	DEM: CH33ADO; CPD-15199	Excluded
EXCLUDED	RXN-14380	3.2.1.68	1 Alpha_6_alpha_14_glucans + 1 WATER => 1 Alpha_6_alpha_14_glucans + 1 Malto_Oligosaccharides					TRUE		TRUE				Excluded
EXCLUDED	RXN-14381		1 D_form_FeS_Cluster_Scaffold_Proteins + 1 Persulfurated_L_cysteine_desulfurases => 1 S_CD_Apo_SP_Complex		TRUE		TRUE			TRUE				Excluded
EXCLUDED	RXN-14382		1 Persulfurated_L_cysteine_desulfurases + 1 Sulfur_Carrier_Proteins_ThiI => 1 L_Cysteine_Desulfurases + 1 Sulfurylated_ThiI		TRUE					TRUE				Excluded
EXCLUDED	RXN-14384		1 S_CD_Apo_SP_Complex => 1 CD_S_SP_Complex		TRUE					TRUE				Excluded
EXCLUDED	RXN-14385		1 CD_S_SP_Complex + 1 CYS => 1 L_ALPHA_ALANINE + 1 S_CD_S_SP_Complex		TRUE					TRUE				Excluded
EXCLUDED	RXN-14386		1 S_CD_S_SP_Complex => 1 CD_2S_SP_Complex		TRUE					TRUE				Excluded
EXCLUDED	RXN-14387		1 CD_2S_SP_Complex + 2 FE_3 => 1 CD_SP_2Fe2S_Complex		TRUE		TRUE			TRUE				Excluded
EXCLUDED	RXN-14388		1 CD_SP_2Fe2S_Complex + 1 FeS_Cluster_Co_Chaperones => 1 Co_chaperone_SP_2Fe2S_Complex + 1 L_Cysteine_Desulfurases		TRUE		TRUE			TRUE				Excluded
EXCLUDED	RXN-14389		1 Co_chaperone_SP_2Fe2S_Complex + 1 FeS_Cluster_Chaperones_ATP => 1 Chap_ATP_Co_chaperone_SP_2Fe2S_Complex		TRUE		TRUE			TRUE				Excluded
EXCLUDED	RXN-14390		1 Apo_FeS_cluster_proteins + 1 Chap_ATP_Co_chaperone_SP_2Fe2S_Complex => 1 Chap_ADP_apo_SP_Complex + 1 FeS_Cluster_Co_Chaperones + 1 Pi + 1 _2Fe_2S_proteins		TRUE		TRUE			TRUE				Excluded
EXCLUDED	RXN-14391		1 ATP + 1 Chap_ADP_apo_SP_Complex => 1 ADP + 1 D_form_FeS_Cluster_Scaffold_Proteins + 1 FeS_Cluster_Chaperones_ATP		TRUE		TRUE			TRUE				Excluded
EXCLUDED	RXN-14517		1 Guanine37_in_tRNAPhe + 1 S_ADENOSYLMETHIONINE => 1 ADENOSYL_HOMO_CYS + 1 PROTON + 1 tRNAPhe_Containing_N1_Methylguanine_37		TRUE		TRUE							Excluded
EXCLUDED	RXN-14727	3.5.1.4	1 PROPIONAMIDE + 1 WATER => 1 PROPIONATE + AMMONIUM					TRUE				TRUE	DEM: PROPIONAMIDE; PROPIONATE	Excluded
EXCLUDED	RXN-14730		1 CPD_15586 => 1 AMMONIUM + 1 _2_KETO_3_DEOXY_6_P_GLUCONATE				TRUE							Excluded
EXCLUDED	RXN-14812		1 CPD_15709 => 1 FRUCTOSE_6P			TRUE	TRUE							Excluded
EXCLUDED	RXN-14815		1 MANNOSE_6P => 1 CPD_15711				TRUE							Excluded
EXCLUDED	RXN-14816		1 CPD-1241 => 1 CPD-15712						TRUE			TRUE	DEM: CPD-1241; CPD-15712	Excluded
EXCLUDED	RXN-14882		1 CPD_15818 => 1 D_Ribofuranose			TRUE	TRUE							Excluded
EXCLUDED	RXN-14883		1 CPD_15818 => 1 D_Ribopyranose			TRUE	TRUE							Excluded
EXCLUDED	RXN-14904		1 CPD-10330 => 1 CPD0-1108						TRUE			TRUE	DEM: CPD-10330; CPD0-1108	Excluded
EXCLUDED	RXN-15044		1 DIHYDROXY_ACETONE_PHOSPHATE + 1 OLEOYL_COA => 1 CO_A + 1 CPD-15924				TRUE							Excluded
EXCLUDED	RXN-15046		1 CPD-15924 + 1 NADPH + 1 PROTON => 1 L_1_LYSOPHOSPHATIDATE + 1 NADP				TRUE							Excluded
EXCLUDED	RXN-15085		1 CPD-15972_CCO_OUT + 1 PTS_I_pi_phospho_L_histidines_CCO_IN => 1 CPD-15973_CCO_IN + 1 PTS_I_Histidines_CCO_IN	TRUE		TRUE						TRUE	DEM: CPD-15972_CCO_OUT; CPD-15973_CCO_IN	Excluded
EXCLUDED	RXN-15093		1 D_Galactose_CCO_OUT + 1 PTS_I_pi_phospho_L_histidines_CCO_IN => 1 D_galactose_6_phosphate_CCO_IN + 1 PTS_I_Histidines_CCO_IN	TRUE		TRUE		TRUE				TRUE	DEM: D_galactose_6_phosphate_CCO_IN	Excluded
EXCLUDED	RXN-15095		1 CPD-15990_CCO_OUT + 1 PTS_I_pi_phospho_L_histidines_CCO_IN => 1 CPD-15991_CCO_IN + 1 PTS_I_Histidines_CCO_IN	TRUE				TRUE				TRUE	DEM: CPD-15990_CCO_OUT; CPD-15991_CCO_IN	Excluded
EXCLUDED	RXN-15152		1 CPD-10723_CCO_OUT + 1 PTS_I_pi_phospho_L_histidines_CCO_IN => 1 CPD-16154_CCO_IN + 1 PTS_I_Histidines_CCO_IN	TRUE		TRUE		TRUE				TRUE	DEM: CPD-10723_CCO_OUT; CPD-16154_CCO_IN	Excluded
EXCLUDED	RXN-15158		1 Alpha_lactose_CCO_OUT + 1 PTS_I_pi_phospho_L_histidines_CCO_IN => 1 LACTOSE_6P_CCO_IN + 1 PTS_I_Histidines_CCO_IN	TRUE		TRUE		TRUE				TRUE	DEM: Alpha_lactose_CCO_OUT; LACTOSE_6P_CCO_IN	Excluded
EXCLUDED	RXN-15170		1 ALPHA_D_GALACTOSE_CCO_OUT + 1 PTS_I_pi_phospho_L_histidines_CCO_IN => 1 CPD-1241_CCO_IN + 1 PTS_I_Histidines_CCO_IN	TRUE				TRUE				TRUE	DEM: ALPHA_D_GALACTOSE_CCO_OUT; CPD-1241_CCO_IN	Excluded
EXCLUDED	RXN-15171		1 GALACTOSE_CCO_OUT + 1 PTS_I_pi_phospho_L_histidines_CCO_IN => 1 CPD-15712_CCO_IN + 1 PTS_I_Histidines_CCO_IN	TRUE		TRUE		TRUE				TRUE	DEM: CPD-15712_CCO_IN	Excluded
EXCLUDED	RXN-1602	3.1.1.34	1 WATER + 1 _1_2_Diglycerides => 1 CPD-409 + 1 Fatty_Acids + 1 PROTON					TRUE		TRUE				Excluded
EXCLUDED	RXN-1603		1 CPD_409 => 1 CPD_504				TRUE							Excluded
EXCLUDED	RXN-1961		1 ATP + 1 Cytidine_34_tRNAIle2 + 1 LYS => 1 AMP + 1 Lysidine_tRNA_Ile2 + 1 PPI + 2 PROTON		TRUE		TRUE							Excluded
EXCLUDED	RXN-3341		1 CPD-2961 + 1 NAD => 1 CARBON_DIOXIDE + 1 NADH + 1 RIBULOSE_5P				TRUE							Excluded
EXCLUDED	RXN-4122		1 PROTON + 1 _2R_HYDROPEROXY_FATTY_ACIDS => 1 CARBON_DIOXIDE + 1 Fatty_Aldehydes + 1 WATER						TRUE	TRUE				Excluded
EXCLUDED	RXN-4301	3.2.1.68	1 Glycogens + 1 WATER => 1 Maltodextrins					TRUE				TRUE	DEM: Glycogens; Maltodextrins	Excluded
EXCLUDED	RXN-5424		1 INDOLE__45__3__45__GLYCOL + 1 NAD => 1 NADH + 1 PROTON + 1 _3__45__INDOLYLGLYCOLALDEHYDE				TRUE							Excluded
EXCLUDED	RXN-5721		1 _2_AMINO_3_3_OXOPROP_2_ENYL_BUT_2_ENEDI => 1 QUINOLINATE + 1 WATER				TRUE							Excluded
EXCLUDED	RXN-5841	3.1.3.5	1 NICOTINAMIDE_NUCLEOTIDE + 1 WATER => 1 NICOTINAMIDE_RIBOSE + 1 Pi			TRUE		TRUE				TRUE	DEM: NICOTINAMIDE_RIBOSE	Excluded
EXCLUDED	RXN-7657		1 ISOBUTANOL + 1 NAD => 1 CPD__45__7000 + 1 NADH + 1 PROTON				TRUE							Excluded
EXCLUDED	RXN-7693		1 CPD__45__7032 + 1 NAD => 1 CPD__45__7031 + 1 NADH + 1 PROTON				TRUE							Excluded
EXCLUDED	RXN-7694		1 CPD__45__7033 + 1 NAD => 1 METHYLBUT__45__CPD + 1 NADH + 1 PROTON				TRUE							Excluded
EXCLUDED	RXN-7700		1 CPD__45__7035 + 1 NAD => 1 NADH + 1 PHENYLACETALDEHYDE + 1 PROTON				TRUE							Excluded
EXCLUDED	RXN-7706		1 CPD__45__7037 + 1 NAD => 1 CPD__45__7036 + 1 NADH + 1 PROTON				TRUE							Excluded
EXCLUDED	RXN-7719		1 BCAA_dehydrogenase_DH_lipoyl + 1 NAD => 1 BCAA_dehydrogenase_lipoyl + 1 NADH + 1 PROTON		TRUE								Lipoylation of key enzymes is essential for activation of enzymes	Excluded
EXCLUDED	RXN-7958		1 ATP + 1 PROPIONATE => 1 ADP + 1 PROPIONYL_P				TRUE							Excluded
EXCLUDED	RXN-8629		1 DIHYDROLIPOYL_GCVH + 1 NAD => 1 NADH + 1 PROTEIN_LIPOYLLYSINE + 1 PROTON		TRUE								Lipoylation of key enzymes is essential for activation of enzymes	Excluded
EXCLUDED	RXN-8642		1 OXALO_SUCCINATE + 1 PROTON => 1 CARBON_DIOXIDE + 1 _2_KETOGLUTARATE				TRUE							Excluded
EXCLUDED	RXN-8654		1 ATP + 1 LIPOIC_ACID + 1 PROTON => 1 LIPOYL_AMP + 1 PPI		TRUE		TRUE						Lipoylation of key enzymes is essential for activation of enzymes	Excluded
EXCLUDED	RXN-8655		1 LIPOYL_AMP + 1 Lipoyl_Protein => 1 AMP + 1 Lipoyl_Protein_N6_lipoyllysine + 2 PROTON		TRUE		TRUE						Lipoylation of key enzymes is essential for activation of enzymes	Excluded
EXCLUDED	RXN-8668		1 Protein_L_Methionine_S_Oxides + 1 Red_Thioredoxin => 1 Ox_Thioredoxin + 1 Protein_L_methionine + 1 WATER		TRUE									Excluded
EXCLUDED	RXN-8669		1 MET + 1 Ox_Thioredoxin + 1 WATER => 1 CPD-8989 + 1 Red_Thioredoxin			TRUE		TRUE					Tyr-tRNA-ligase enzyme	Excluded
EXCLUDED	RXN-8746		1 PARAOXON + 1 WATER => 1 DIETHYLPHOSPHATE + 2 PROTON + 1 P_NITROPHENOL				TRUE							Excluded
EXCLUDED	RXN-9788		1 Adenylated_ThiS_Proteins + 1 ThiI_S_sulfanylcysteine => 1 AMP + 1 Sulfur_Carrier_Proteins_ThiI + 1 Thiocarboxyadenylated_ThiS_Proteins		TRUE		TRUE							Excluded
EXCLUDED	RXN-9789		1 ATP + 1 Thi_S => 1 Adenylated_ThiS_Proteins + 1 PPI				TRUE							Excluded
EXCLUDED	RXN-9951		1 NADP + 1 THREO_DS_ISO_CITRATE => 1 NADPH + 1 OXALO_SUCCINATE + 1 PROTON				TRUE							Excluded
EXCLUDED	RXN0-1		1 Acceptor + 1 Deoxy_Ribonucleoside_Diphosphates + 1 WATER => 1 Donor_H2 + 1 Ribonucleoside_Diphosphates				TRUE			TRUE				Excluded
EXCLUDED	RXN0-1141		1 ATP + 1 Apo_GcvH + 1 LIPOIC_ACID + 1 PROTON => 1 AMP + 1 PPI + 1 PROTEIN_LIPOYLLYSINE									TRUE	Incomplete Glycine Cleavage System, Proteins-P/T/L missing	Excluded
EXCLUDED	RXN0-1461		1 COPROPORPHYRINOGEN_III + 1 OXYGEN_MOLECULE + 2 PROTON => 2 CARBON_DIOXIDE + 1 PROTOPORPHYRINOGEN + 2 WATER				TRUE				TRUE		Heme: Absent in Mycoplasma	Excluded
EXCLUDED	RXN0-20		1 L_1_PHOSPHATIDYL_GLYCEROL + 1 Prolipoproteins => 1 Diacylglycerol_Prolipoproteins + 1 SN_GLYCEROL_1_PHOSPHATE		TRUE					TRUE				Excluded
EXCLUDED	RXN0-2023		1 ATP + 1 TusE_S_sulfanylcysteine + 1 tRNA_uridine34 => 1 AMP + 1 PPI + 1 TusE_L_cysteine + 1 tRNA_2_thiouridine34		TRUE									Excluded
EXCLUDED	RXN0-2161		1 ATP + 1 PROTON + 1 SEC_tRNAs + 1 SER => 1 AMP + 1 L_seryl_SEC_tRNAs + 1 PPI				TRUE			TRUE				Excluded
EXCLUDED	RXN0-2584		1 DNA_with_Uracils + 1 WATER => 1 AP_Site_Created + 1 URACIL		TRUE					TRUE				Excluded
EXCLUDED	RXN0-2601		1 Damaged_DNA_Pyrimidine => 1 DNA_containing_a_Apyrimidinic_Sites		TRUE					TRUE				Excluded
EXCLUDED	RXN0-2602		1 Damaged_DNA => 1 AP_Site_Created		TRUE					TRUE				Excluded
EXCLUDED	RXN0-2621		1 CPD-8180 + 1 WATER => 1 CPD-8534		TRUE									Excluded
EXCLUDED	RXN0-3182		1 POLYPEPTIDE => 2 POLYPEPTIDE		TRUE		TRUE			TRUE				Excluded
EXCLUDED	RXN0-361		1 CYTIDINE + 1 WATER => 1 CYTOSINE + 1 RIBOSE				TRUE							Excluded
EXCLUDED	RXN0-4222		1 CPD0-2351 + 1 WATER => 1 CPD0-2354 + 1 Ribonucleoside_Monophosphates		TRUE					TRUE				Excluded
EXCLUDED	RXN0-4261		1 ATP + 1 Supercoiled_Duplex_DNAs => 1 ADP + 1 Pi + 1 Single_Stranded_DNAs		TRUE					TRUE				Excluded
EXCLUDED	RXN0-4961		1 DNA_N + 1 WATER => 1 Nucleoside_Monophosphates		TRUE					TRUE				Excluded
EXCLUDED	RXN0-5021		1 Single_Stranded_DNAs => 1 Short_RNA_Fragments		TRUE					TRUE				Excluded
EXCLUDED	RXN0-5052		1 General_Protein_Substrates + 1 WATER => 1 Amino_Acids_20 + 1 Peptides_holder		TRUE					TRUE				Excluded
EXCLUDED	RXN0-5098		1 ATP + 1 CPD-195 + 1 Lipoyl_Protein => 1 AMP + 1 Octanoylated_domains + 1 PPI					TRUE				TRUE	DEM: CPD-195; Lipoyl_Protein; Octanoylated_domains	Excluded
EXCLUDED	RXN0-5100		1 DNA_Segment_Placeholder => 1 DNA_Segment_in_Reverse_Orientations		TRUE					TRUE				Excluded
EXCLUDED	RXN0-5103		1 General_Protein_Substrates => 1 Peptides + 1 Peptides		TRUE					TRUE				Excluded
EXCLUDED	RXN0-5131		1 IS30_Insertion_Sequences => 1 IS30_with_Integrated_Transposon		TRUE					TRUE				Excluded
EXCLUDED	RXN0-5144		1 S_ADENOSYLMETHIONINE + 1 tRNA_Containing_5AminoMe_2_ThioUrdines => 1 ADENOSYL_HOMO_CYS + 2 PROTON + 1 tRNA_Containing_5MeAminoMe_2_ThioU		TRUE					TRUE				Excluded
EXCLUDED	RXN0-5146		1 CPD0-971 + 1 WATER => 1 CPD0-1027 + 1 MALTOTETRAOSE					TRUE				TRUE	DEM: MALTOTETRAOSE; CPD0-971; CPD0-1027	Excluded
EXCLUDED	RXN0-5181	3.2.1.1	1 WATER + 1 _1_4_alpha_D_Glucan => 1 MALTOHEXAOSE + 1 _1_4_alpha_D_Glucan							TRUE				Excluded
EXCLUDED	RXN0-5182		1 MALTOTETRAOSE + 1 Pi => 1 GLC_1_P + 1 MALTOTRIOSE				TRUE							Excluded
EXCLUDED	RXN0-5183		1 MALTOTRIOSE + 1 WATER => 1 ALPHA_GLUCOSE + 1 MALTOSE				TRUE							Excluded
EXCLUDED	RXN0-5204		1 General_Protein_Substrates + 1 WATER => 1 Amino_Acids_20 + 1 Peptides_holder		TRUE					TRUE				Excluded
EXCLUDED	RXN0-5219		1 AMMONIA + 1 PROTON => 1 AMMONIUM				TRUE							Excluded
EXCLUDED	RXN0-5234		1 ALLO-THR => 1 ACETALD + 1 GLY					TRUE				TRUE	DEM: ALLO-THR	Excluded
EXCLUDED	RXN0-5244		2 E_ + 2 PROTON_CCO_IN + 1 Ubiquinones => 1 Ubiquinols				TRUE				TRUE		Quinones: Absent in Mycoplasma	Excluded
EXCLUDED	RXN0-5245		2 E_ + 1 FUM_CCO_IN + 2 PROTON_CCO_IN => 1 SUC_CCO_IN				TRUE							Excluded
EXCLUDED	RXN0-5258		1 GLYCEROL_3P_CCO_IN + 1 Ubiquinones => 1 DIHYDROXY_ACETONE_PHOSPHATE_CCO_IN + 1 Ubiquinols				TRUE				TRUE		Quinones: Absent in Mycoplasma	Excluded
EXCLUDED	RXN0-5259		1 ETR_Quinones + 2 E_ + 2 PROTON_CCO_IN => 1 ETR_Quinols				TRUE				TRUE		Quinones: Absent in Mycoplasma	Excluded
EXCLUDED	RXN0-5260		1 ETR_Quinones + 1 GLYCEROL_3P_CCO_IN => 1 DIHYDROXY_ACETONE_PHOSPHATE_CCO_IN + 1 ETR_Quinols				TRUE				TRUE		Quinones: Absent in Mycoplasma	Excluded
EXCLUDED	RXN0-5305		1 CPD0-1108 => 1 CPD-15818						TRUE			TRUE	DEM: CPD0-1108; CPD-15818	Excluded
EXCLUDED	RXN0-5468		1 Alkyl_Hydro_Peroxides + 1 Red_Thioredoxin => 1 Alcohols + 1 Ox_Thioredoxin + 1 WATER				TRUE			TRUE				Excluded
EXCLUDED	RXN0-6375		1 ACET_CCO_IN + 1 CARBON_DIOXIDE_CCO_IN + 2 E_ + 2 PROTON_CCO_IN => 1 PYRUVATE_CCO_IN + 1 WATER_CCO_IN				TRUE							Excluded
EXCLUDED	RXN0-6478		1 CPD0_2350 + 1 WATER => 1 CPD0_2350 + 1 CPD0_2351				TRUE							Excluded
EXCLUDED	RXN0-6479		1 CPD0-2351 + 1 WATER => 1 CPD0-2352 + 1 Nucleoside_Monophosphates		TRUE		TRUE			TRUE				Excluded
EXCLUDED	RXN0-6480		1 CPD0-2354 + 1 WATER => 1 ssRNAs + 1 tRNAs		TRUE					TRUE				Excluded
EXCLUDED	RXN0-6481		1 CPD0-2352 + 1 Pi => 1 CPD0-2354 + 1 Ribonucleoside_Diphosphates		TRUE		TRUE			TRUE				Excluded
EXCLUDED	RXN0-6482		1 CPD0-2353 + 1 Pi => 1 Ribonucleoside_Diphosphates + 1 tRNAs		TRUE		TRUE			TRUE				Excluded
EXCLUDED	RXN0-6483		1 CPD0-2352 => 1 CPD0-2354 + 1 Ribonucleoside_Monophosphates		TRUE		TRUE			TRUE				Excluded
EXCLUDED	RXN0-6484		1 CPD0-2353 => 1 Nucleoside_Monophosphates + 1 tRNAs		TRUE		TRUE			TRUE				Excluded
EXCLUDED	RXN0-6485		1 CPD0-2350 + 1 WATER => 1 CPD0-2350 + 1 CPD0-2352		TRUE		TRUE							Excluded
EXCLUDED	RXN0-6515		1 S_ADENOSYLMETHIONINE + 1 _16S_rRNA_guanine_966 => 1 ADENOSYL_HOMO_CYS + 1 PROTON + 1 _16S_rRNA_N2_methylguanine966		TRUE									Excluded
EXCLUDED	RXN0-6524		1 RNASE_II_POLY_A_SUBSTRATE_MRNA + 1 WATER => 1 AMP + 1 RNASE_II_SUBSTRATE_WITH_NO_POLY_A_TAIL		TRUE		TRUE							Excluded
EXCLUDED	RXN0-6525		1 MUTATED_TRNA + 1 WATER => 1 Nucleoside_Monophosphates		TRUE		TRUE							Excluded
EXCLUDED	RXN0-7041		1 PROTON_CCO_OUT + 1 THIAMINE_PYROPHOSPHATE => 1 CPD-611 + 1 PROTON					TRUE				TRUE	DEM: CPD-611	Excluded
EXCLUDED	RXN0-723	1.17.4.2	1 CTP + 1 Reduced_flavodoxins => 1 DCTP + 1 Oxidized_flavodoxins + 1 WATER			TRUE	TRUE	TRUE						Excluded
EXCLUDED	RXN0-724	1.17.4.2	1 Reduced_flavodoxins + 1 UTP => 1 DUTP + 1 Oxidized_flavodoxins + 1 WATER			TRUE	TRUE	TRUE						Excluded
EXCLUDED	RXN0-745	1.17.4.2	1 ATP + 1 Reduced_flavodoxins => 1 DATP + 1 Oxidized_flavodoxins + 1 WATER			TRUE	TRUE	TRUE						Excluded
EXCLUDED	RXN0-746	1.17.4.2	1 GTP + 1 Reduced_flavodoxins => 1 DGTP + 1 Oxidized_flavodoxins + 1 WATER			TRUE	TRUE	TRUE						Excluded
EXCLUDED	RXN0-901		1 NAD + 1 WATER + 1 XANTHINE => 1 NADH + 1 PROTON + 1 URATE				TRUE							Excluded
EXCLUDED	RXN0-949		2 CPD-7046 + 1 Octanoylated_domains + 2 S_ADENOSYLMETHIONINE => 2 CH33ADO + 1 Lipoyl_Protein_N6_lipoyllysine + 2 MET				TRUE							Excluded
EXCLUDED	RXN13N2-11		1 ATP + 1 WATER + 1 XYLOSE_CCO_EXTRACELLULAR => 1 ADP + 1 Pi + 1 XYLOSE			TRUE							Quinones absent in Mycoplasma	Excluded
EXCLUDED	RXN13N2-7		1 ATP + 1 Maltodextrins_CCO_EXTRACELLULAR + 1 WATER => 1 ADP + 1 Maltodextrins + 1 Pi	TRUE				TRUE		TRUE			DEM: Maltodextrins	Excluded
EXCLUDED	RXN3O-4113		1 CPD3O-4151 + 1 NAD => 1 HYDRPHENYLAC-CPD + 1 NADH + 1 PROTON					TRUE				TRUE	DEM: CPD3O-4151; HYDRPHENYLAC-CPD	Excluded
EXCLUDED	RXN66-478		1 NAD + 1 PHYTOL => 1 CPD-14926 + 1 NADH + 1 PROTON					TRUE				TRUE	DEM: PHYTOL; CPD-14926	Excluded
EXCLUDED	RXN66-526		1 D_glucopyranose_6_phosphate + 1 WATER => 1 Glucopyranose + 1 Pi			TRUE	TRUE							Excluded
EXCLUDED	RXNH8B-12		1 ATP + 1 WATER + 1 XYLOSE_CCO_PERI_BAC => 1 ADP + 1 Pi + 1 XYLOSE	TRUE		TRUE		TRUE				TRUE	DEM: XYLOSE	Excluded
EXCLUDED	RXNH8B-6		1 Fructose_CCO_PERI_BAC + 1 PHOSPHO_ENOL_PYRUVATE => 1 Fructose + 1 PYRUVATE	TRUE		TRUE								Excluded
EXCLUDED	RXNH8B-8		1 ATP + 1 OLIGOPEPTIDES_CCO_PERI_BAC + 1 WATER => 1 ADP + 1 OLIGOPEPTIDES + 1 Pi	TRUE		TRUE	TRUE			TRUE				Excluded
EXCLUDED	RXNJ59-10		1 ATP + 1 WATER + 1 XYLOSE_CCO_PERI_BAC => 1 ADP + 1 Pi + 1 XYLOSE	TRUE		TRUE		TRUE				TRUE	DEM: XYLOSE	Excluded
EXCLUDED	RXNJVH-8		1 ATP + 1 OLIGOPEPTIDES_CCO_EXTRACELLULAR + 1 WATER => 1 ADP + 1 OLIGOPEPTIDES + 1 Pi	TRUE		TRUE	TRUE			TRUE				Excluded
EXCLUDED	RXNJVH-9		1 ATP + 1 OLIGOPEPTIDES_CCO_EXTRACELLULAR + 1 WATER => 1 ADP + 1 OLIGOPEPTIDES + 1 Pi	TRUE		TRUE	TRUE			TRUE				Excluded
EXCLUDED	RXNLHI-12		1 ATP + 1 Maltodextrins_CCO_PERI_BAC + 1 WATER => 1 ADP + 1 Maltodextrins + 1 Pi	TRUE				TRUE		TRUE			DEM: Maltodextrins	Excluded
EXCLUDED	RXNLHI-14		1 ATP + 1 Monosaccharides_CCO_PERI_BAC + 1 WATER => 1 ADP + 1 Monosaccharides + 1 Pi	TRUE		TRUE	TRUE			TRUE				Excluded
EXCLUDED	RXNLHI-8		1 ATP + 1 WATER + 1 XYLOSE_CCO_PERI_BAC => 1 ADP + 1 Pi + 1 XYLOSE	TRUE		TRUE		TRUE				TRUE	DEM: XYLOSE	Excluded
EXCLUDED	RXNQT-4142		1 CPDQT-4 + 1 WATER => 1 L_Galactopyranose + 1 Pi									TRUE	DEM: CPDQT-4; L_Galactopyranose	Excluded
EXCLUDED	RXNSRQ-6		1 ATP + 1 WATER + 1 XYLOSE_CCO_PERI_BAC => 1 ADP + 1 Pi + 1 XYLOSE	TRUE		TRUE		TRUE				TRUE	DEM: XYLOSE	Excluded
EXCLUDED	RXNSRQ-9		1 ATP + 1 OLIGOPEPTIDES_CCO_PERI_BAC + 1 WATER => 1 ADP + 1 OLIGOPEPTIDES + 1 Pi	TRUE		TRUE	TRUE			TRUE				Excluded
EXCLUDED	RXNSRR-6		1 ATP + 1 WATER + 1 XYLOSE_CCO_PERI_BAC => 1 ADP + 1 Pi + 1 XYLOSE	TRUE		TRUE								Excluded
EXCLUDED	RXNUOW-3		1 ATP + 1 Monosaccharides_CCO_EXTRACELLULAR + 1 WATER => 1 ADP + 1 Monosaccharides + 1 Pi	TRUE		TRUE	TRUE			TRUE				Excluded
EXCLUDED	RXNUOW-7		1 ATP + 1 Monosaccharides_CCO_EXTRACELLULAR+ 1 WATER => 1 ADP + 1 Monosaccharides + 1 Pi	TRUE		TRUE	TRUE			TRUE				Excluded
EXCLUDED	SUCCINATE-DEHYDROGENASE-UBIQUINONE-RXN		1 SUC_CCO_IN + 1 Ubiquinones => 1 FUM_CCO_IN + 1 Ubiquinols				TRUE				TRUE		Quinones: Absent in Mycoplasma	Excluded
EXCLUDED	SUCROSE-SYNTHASE-RXN		1 PROTON + 1 SUCROSE + 1 UDP => 1 BETA_D_FRUCTOSE + 1 CPD-12575			TRUE	TRUE							Excluded
EXCLUDED	SUGAR-PHOSPHATASE-RXN	3.1.3.23	1 Sugar_Phosphate + 1 WATER => 1 Pi + 1 Sugar				TRUE			TRUE				Excluded
EXCLUDED	THIAZOLSYN2-RXN		1 CPD-12279 + 1 DEOXYXYLULOSE_5P + 1 Thiocarboxyadenylated_ThiS_Proteins => 1 CPD-13575 + 1 Thi_S + 2 WATER				TRUE							Excluded
EXCLUDED	TRANS-RXN13N2-6		1 Hexose_phosphates_CCO_EXTRACELLULAR => 1 Hexose_phosphates	TRUE		TRUE				TRUE				Excluded
EXCLUDED	TRANS-RXN13N2-7		1 CPD-4422_CCO_EXTRACELLULAR => 1 CPD-4422	TRUE		TRUE							Quinones absent in Mycoplasma	Excluded
EXCLUDED	TRANS-RXNH8B-2		1 CPD-4422_CCO_PERI_BAC => 1 CPD-4422	TRUE		TRUE							Quinones absent in Mycoplasma	Excluded
EXCLUDED	TRANS-RXNJ59-4		1 CPD-4422_CCO_PERI_BAC => 1 CPD-4422	TRUE		TRUE							Quinones absent in Mycoplasma	Excluded
EXCLUDED	TRANS-RXNJ59-5		1 Hexose_phosphates_CCO_PERI_BAC => 1 Hexose_phosphates	TRUE										Excluded
EXCLUDED	TRANS-RXNJVH-3		1 CPD-4422_CCO_EXTRACELLULAR => 1 CPD-4422	TRUE		TRUE							Quinones absent in Mycoplasma	Excluded
EXCLUDED	TRANS-RXNJVH-7		1 ATP + 1 Maltodextrins_CCO_EXTRACELLULAR + 1 WATER => 1 ADP + 1 Maltodextrins + 1 Pi	TRUE		TRUE				TRUE				Excluded
EXCLUDED	TRANS-RXNLHI-3		1 Hexose_phosphates_CCO_PERI_BAC => 1 Hexose_phosphates	TRUE		TRUE				TRUE				Excluded
EXCLUDED	TRANS-RXNLHI-4		1 CPD-4422_CCO_PERI_BAC => 1 CPD-4422	TRUE		TRUE							Quinones absent in Mycoplasma	Excluded
EXCLUDED	TRANS-RXNSRQ-5		1 Hexose_phosphates_CCO_PERI_BAC => 1 Hexose_phosphates	TRUE		TRUE				TRUE				Excluded
EXCLUDED	TRANS-RXNSRQ-6		1 CPD-4422_CCO_PERI_BAC => 1 CPD-4422	TRUE		TRUE							Quinones absent in Mycoplasma	Excluded
EXCLUDED	TRANS-RXNSRR-4		1 CPD-4422_CCO_PERI_BAC => 1 CPD-4422	TRUE		TRUE							Quinones absent in Mycoplasma	Excluded
EXCLUDED	TRANS-RXNSRR-5		1 Hexose_phosphates_CCO_PERI_BAC => 1 Hexose_phosphates	TRUE		TRUE				TRUE				Excluded
EXCLUDED	TRANS-RXNUK9-5		1 CPD-4422_CCO_EXTRACELLULAR => 1 CPD-4422	TRUE		TRUE							Quinones absent in Mycoplasma	Excluded
EXCLUDED	TRANS-RXNUK9-6		1 Hexose_phosphates_CCO_EXTRACELLULAR => 1 Hexose_phosphates	TRUE		TRUE				TRUE				Excluded
EXCLUDED	TRNA-GUANINE-N7--METHYLTRANSFERASE-RXN		1 Guanine46_in_tRNA + 1 S_ADENOSYLMETHIONINE => 1 ADENOSYL_HOMO_CYS + 1 tRNA_Containing_N7_Methylguanine_46		TRUE									Excluded
EXCLUDED	TRNA-PSEUDOURIDINE-SYNTHASE-I-RXN		1 tRNA_uridine_38_40 => 1 tRNA_pseudouridine_38_40		TRUE									Excluded
EXCLUDED	URIDINE-NUCLEOSIDASE-RXN		1 URIDINE + 1 WATER => 1 RIBOSE + 1 URACIL				TRUE							Excluded
EXCLUDED	URIDINEKIN-RXN		1 ADP + 1 PROTON + 1 UMP => 1 ATP + 1 URIDINE				TRUE							Excluded
EXCLUDED	URKI-RXN		1 GTP + 1 URIDINE => 1 GDP + 1 PROTON + 1 UMP				TRUE							Excluded
EXCLUDED	UROGENDECARBOX-RXN		4 PROTON + 1 UROPORPHYRINOGEN_III => 4 CARBON_DIOXIDE + 1 COPROPORPHYRINOGEN_III				TRUE				TRUE		Heme: Absent in Mycoplasma	Excluded
EXCLUDED	XANPRIBOSYLTRAN-RXN		1 PRPP + 1 XANTHINE => 1 PPI + 1 XANTHOSINE_5_PHOSPHATE				TRUE							Excluded
VALIDATED	FORMATETHFLIG-RXN	6.3.4.3	1 ATP + 1 FORMATE + 1 THF => 1 ADP + 1 Pi + 1 _10_FORMYL_THF				TRUE							FORMATETHFLIG-RXN
VALIDATED	FORMATETHFLIG-RXN	6.3.4.3	1 ATP + 1 FORMATE + 1 THF => 1 ADP + 1 Pi + 1 _10_FORMYL_THF				TRUE							FORMATETHFLIG-RXN
VALIDATED	FUMHYDR-RXN	4.2.1.2	1 MAL => 1 FUM + 1 WATER				TRUE							FUMHYDR-RXN
EXCLUDED	GAPDHSYNEC-RXN		1 GAP + 1 NAD_P_OR_NOP + 1 Pi => 1 DPG + 1 NADH_P_OR_NOP + 1 PROTON			TRUE						TRUE	DEM: NAD_P_OR_NOP	GAPOXNPHOSPHN-RXN
VALIDATED	GAPOXNPHOSPHN-RXN	1.2.1.12	1 GAP + 1 Pi + 1 NAD <=> 1 PROTON + 1 DPG + 1 NADH			TRUE								GAPOXNPHOSPHN-RXN
VALIDATED	GDPREDUCT-RXN	1.17.4.1	1 GDP + 1 Red_Thioredoxin => 1 DGDP + 1 Ox_Thioredoxin + 1 WATER			TRUE		TRUE						GDPREDUCT-RXN
EXCLUDED	RXN0-748	1.17.4.1	1 GDP + 1 Reduced_NrdH_Proteins => 1 DGDP + 1 Oxidized_NrdH_Proteins + 1 WATER			TRUE		TRUE						GDPREDUCT-RXN
VALIDATED	GLUC1PURIDYLTRANS-RXN	2.7.7.9	1 UDP_GLC + 1 PPI <=> 1 GLC_1_P + 1 UTP + 1 PROTON				TRUE							GLUC1PURIDYLTRANS-RXN
EXCLUDED	RXN-1685		1 ALPHA_GLUCOSE + 1 ATP => 1 ADP + 1 ALPHA_GLC_6_P + 1 PROTON			TRUE						TRUE	DEM: ALPHA_GLUCOSE; ALTHA_GLC_6_P	GLUCOKIN-RXN
VALIDATED	GLYC3PDEHYDROGBIOSYN-RXN	1.1.1.94	1 DIHYDROXY_ACETONE_PHOSPHATE + 1 NADPH + 1 PROTON => 1 GLYCEROL_3P + 1 NADP			TRUE								GLYC3PDEHYDROGBIOSYN-RXN
EXCLUDED	GLYC3PDEHYDROGBIOSYN-RXN-1	1.1.1.94	1 DIHYDROXY_ACETONE_PHOSPHATE + 1 NADH_P_OR_NOP + 1 PROTON => 1 GLYCEROL_3P + 1 NAD_P_OR_NOP			TRUE						TRUE	DEM: NAD_P_OR_NOP	GLYC3PDEHYDROGBIOSYN-RXN
VALIDATED	GLYOHMETRANS-RXN	2.1.2.1	1 SER + 1 THF <=> 1 METHYLENE_THF + 1 GLY + 1 WATER			TRUE		TRUE						GLYOHMETRANS-RXN
EXCLUDED	RXN-2881		1 FORMALDEHYDE + 1 THF => 1 METHYLENE_THF + 1 WATER			TRUE		TRUE				TRUE	DEM: FORMALDEHYDE	GLYOHMETRANS-RXN
VALIDATED	IMP-DEHYDROG-RXN	1.1.1.205	1 IMP + 1 WATER + 1 NAD => 1 XANTHOSINE_5_P + 1 NADH + 1 PROTON				TRUE							IMP-DEHYDROG-RXN
VALIDATED	MALATE-DEH-RXN	1.1.1.37	1 PROTON + 1 OXALACETIC_ACID + 1 NADH => 1 MAL + 1 NAD			TRUE		TRUE						MALATE-DEH-RXN
EXCLUDED	MALATE-DEHYDROGENASE-ACCEPTOR-RXN		1 MAL + 1 Quinones => 1 OXALACETIC_ACID + 1 Reduced_Quinones			TRUE	TRUE				TRUE		Quinones: Absent in Mycoplasma	MALATE-DEH-RXN
VALIDATED	NAD-KIN-RXN	2.7.1.23	1 NAD + 1 ATP => 1 PROTON + 1 NADP + 1 ADP				TRUE							NAD-KIN-RXN
VALIDATED	NADH-KINASE-RXN	2.7.1.86	1 NADH + 1 ATP => 1 NADPH + 1 PROTON + 1 ADP				TRUE							NADH-KINASE-RXN
VALIDATED	P-PANTOCYSDECARB-RXN	4.1.1.36	1 PROTON + 1 R_4_PHOSPHOPANTOTHENOYL_L_CYSTEINE => 1 PANTETHEINE_P + 1 CARBON_DIOXIDE				TRUE							P-PANTOCYSDECARB-RXN
VALIDATED	P-PANTOCYSDECARB-RXN	4.1.1.36	1 PROTON + 1 R_4_PHOSPHOPANTOTHENOYL_L_CYSTEINE => 1 CARBON_DIOXIDE + 1 PANTETHEINE_P				TRUE							P-PANTOCYSDECARB-RXN
VALIDATED	P-PANTOCYSLIG-RXN	6.3.2.5	1 _4_P_PANTOTHENATE + 1 CYS + 1 CTP => 1 PROTON + 1 R_4_PHOSPHOPANTOTHENOYL_L_CYSTEINE + 1 PPI + 1 CMP				TRUE							P-PANTOCYSLIG-RXN
VALIDATED	P-PANTOCYSLIG-RXN	6.3.2.5	1 CTP + 1 CYS + 1 _4_P_PANTOTHENATE => 1 CMP + 1 PPI + 1 PROTON + 1 R_4_PHOSPHOPANTOTHENOYL_L_CYSTEINE				TRUE							P-PANTOCYSLIG-RXN
VALIDATED	PANTOTHENATE-KIN-RXN	2.7.1.33	1 PANTOTHENATE + 1 ATP <=> 1 PROTON + 1 _4_P_PANTOTHENATE + 1 ADP				TRUE							PANTOTHENATE-KIN-RXN
VALIDATED	PEPDEPHOS-RXN	2.7.1.40	1 PROTON + 1 PHOSPHO_ENOL_PYRUVATE + 1 ADP => 1 PYRUVATE + 1 ATP			TRUE								PEPDEPHOS-RXN
EXCLUDED	RXN-14117	2.7.1.40	1 GTP + 1 PYRUVATE => 1 GDP + 1 PHOSPHO_ENOL_PYRUVATE + 1 PROTON			TRUE								PEPDEPHOS-RXN
VALIDATED	PGPPHOSPHA-RXN	3.1.3.27	1 L_1_PHOSPHATIDYL_GLYCEROL_P + 1 WATER => 1 L_1_PHOSPHATIDYL_GLYCEROL + 1 Pi				TRUE							PGPPHOSPHA-RXN
VALIDATED	PYRIDOXKIN-RXN	2.7.1.35	1 PYRIDOXAL + 1 ATP <=> 1 PYRIDOXAL_PHOSPHATE + 1 PROTON + 1 ADP				TRUE							PYRIDOXKIN-RXN
EXCLUDED	PYRUFLAVREDUCT-RXN	1.2.7.1	1 CO_A + 1 Oxidized_ferredoxins + 1 PYRUVATE => 1 ACETYL_COA + 1 CARBON_DIOXIDE + 1 PROTON + 1 Reduced_ferredoxins			TRUE		TRUE						PYRUVDEH-RXN
EXCLUDED	RXN-12508		1 Pyruvate_dehydrogenase_lipoate + 1 _2_ALPHA_HYDROXYETHYL_THPP => 1 PROTON + 1 Pyruvate_dehydrogenase_acetylDHlipoyl + 1 THIAMINE_PYROPHOSPHATE			TRUE							Subreaction of PYRUVDEH-RXN	PYRUVDEH-RXN
EXCLUDED	RXN-12583		1 PROTON + 1 PYRUVATE + 1 THIAMINE_PYROPHOSPHATE => 1 CARBON_DIOXIDE + 1 _2_ALPHA_HYDROXYETHYL_THPP			TRUE							Subreaction of PYRUVDEH-RXN	PYRUVDEH-RXN
EXCLUDED	RXN0-1132		1 NAD + 1 Pyruvate_dehydrogenase_dihydrolipoate => 1 NADH + 1 PROTON + 1 Pyruvate_dehydrogenase_lipoate			TRUE				TRUE				PYRUVDEH-RXN
EXCLUDED	RXN0-1133		1 CO_A + 1 Pyruvate_dehydrogenase_acetylDHlipoyl => 1 ACETYL_COA + 1 Pyruvate_dehydrogenase_dihydrolipoate			TRUE				TRUE				PYRUVDEH-RXN
EXCLUDED	RXN0-1134		1 PROTON + 1 PYRUVATE + 1 Pyruvate_dehydrogenase_lipoate => 1 CARBON_DIOXIDE + 1 Pyruvate_dehydrogenase_acetylDHlipoyl			TRUE				TRUE				PYRUVDEH-RXN
VALIDATED	PYRUVFORMLY-RXN	2.3.1.54	1 PYRUVATE + 1 CO_A => 1 FORMATE + 1 ACETYL_COA				TRUE							PYRUVFORMLY-RXN
VALIDATED	ACETALD-DEHYDROG-RXN	1.2.1.10	1 ACETALD + 1 CO_A + 1 NAD => 1 ACETYL_COA + 1 NADH + 1 PROTON				TRUE							R024
VALIDATED	PANTEPADENYLYLTRAN-RXN	2.7.7.3	1 ATP + 1 PANTETHEINE_P + 1 PROTON => 1 DEPHOSPHO_COA + 1 PPI				TRUE							R133
VALIDATED	RIBOKIN-RXN	2.7.1.15	2 ATP + 2 RIBOSE => 2 PROTON + 2 ADP + 2 RIBOSE_5P				TRUE							RIBOKIN-RXN
EXCLUDED	2.7.4.22-RXN		1 ATP + 1 UMP => 1 ADP + 1 UDP			TRUE								RXN-12002
VALIDATED	RXN-1225	2.4.1.241	1 UDP_GAL + 1 MGDG => 1 DGDG + 1 UDP + 1 PROTON				TRUE							RXN-1225
EXCLUDED	RXN-12587		1 Persulfurated_L_cysteine_desulfurases + 1 Unsulfurated_Sulfur_Acceptors => 1 L_Cysteine_Desulfurases + 1 Sulfurated_Sulfur_Acceptors			TRUE								RXN-12588
VALIDATED	RXN-12588	2.8.1.7	1 CYS + 1 Unsulfurated_Sulfur_Acceptors + 1 PROTON => 1 L_ALANINE + 1 Sulfurated_Sulfur_Acceptors			TRUE								RXN-12588
EXCLUDED	RXN-9787	2.8.1.7	1 CYS + 1 ThiI_L_cysteine => 1 L_ALPHA_ALANINE + 1 ThiI_S_sulfanylcysteine			TRUE								RXN-12588
EXCLUDED	RXN-10462		1 ACYL_ACP + 1 GLYCEROL_3P => 1 ACP + 1 ACYL_SN_GLYCEROL_3P			TRUE							ACP only present in MHR	RXN-1381
VALIDATED	RXN-1381	2.3.1.15	1 Long_Chain_Acyl_CoAs + 1 GLYCEROL_3P => 1 ACYL_SN_GLYCEROL_3P + 1 CO_A				TRUE						ACP only present in MHR	RXN-1381
EXCLUDED	GLYCPDIESTER-RXN	3.1.4.46	1 Glycerophosphodiesters + 1 WATER => 1 Alcohols + 1 GLYCEROL_3P + 1 PROTON							TRUE				RXN-14073
VALIDATED	RXN-14122	2.7.4.13	1 ATP + 1 DUMP <=> 1 ADP + 1 DUDP			TRUE								RXN-14122
EXCLUDED	RXNUK9-9	2.7.4.13	1 ATP + 1 DUMP => 1 ADP + 1 DUDP			TRUE								RXN-14122
VALIDATED	RXN-14187	3.6.1.6	1 DCDP + 1 WATER => 1 DCMP + 1 PI + 1 PROTON				TRUE							RXN-14187
EXCLUDED	1-ACYLGLYCEROL-3-P-ACYLTRANSFER-RXN	2.3.1.51	1 ACYL_ACP + 1 ACYL_SN_GLYCEROL_3P => 1 ACP + 1 L_PHOSPHATIDATE			TRUE		TRUE		TRUE				RXN-1623
VALIDATED	RXN-1623	2.3.1.51	1 ACYL_SN_GLYCEROL_3P + 1 Long_Chain_Acyl_CoAs => 1 CO_A + 1 L_PHOSPHATIDATE							TRUE			Added Metabolite: Long_Chain_Acyl_CoAs, even though it’s generic	RXN-1623
VALIDATED	RXN-1623	2.3.1.51	1 Long_Chain_Acyl_CoAs + 1 ACYL_SN_GLYCEROL_3P => 1 L_PHOSPHATIDATE + 1 CO_A			TRUE		TRUE						RXN-1623
EXCLUDED	RXN0-5514	2.3.1.51	1 Saturated_2_Lysophosphatidates + 1 Saturated_Fatty_Acyl_ACPs => 1 ACP + 1 _2_3_4_Saturated_L_Phosphatidates			TRUE		TRUE		TRUE				RXN-1623
EXCLUDED	RXN0-6705	2.3.1.51	1 Palmitoyl_ACPs + 1 _1_PALMITOYLGLYCEROL_3_PHOSPHATE => 1 ACP + 1 CPD0-1422			TRUE		TRUE		TRUE				RXN-1623
VALIDATED	RXN-5781	2.7.8.2	1 DIACYLGLYCEROL + 1 CDP_CHOLINE => 1 PHOSPHATIDYLCHOLINE + 1 CMP + 1 PROTON				TRUE							RXN-5781
VALIDATED	RXN-7904	6.2.1.3	1 Long_Chain_Fatty_Acids + 1 ATP + 1 CO_A => 1 Long_Chain_Acyl_CoAs + 1 AMP + 1 PPI				TRUE							RXN-7904
EXCLUDED	6.1.1.24-RXN		1 ATP + 1 GLT + 1 GLX_tRNAs + 1 PROTON => 1 AMP + 1 GLUTAMYL_GLX_TRNAS + 1 PPI			TRUE								RXN-9386
VALIDATED	RXN-9386	6.1.1.24	1 GLN_tRNAs + 1 GLT + 1 ATP + 1 PROTON => 1 L_GLUTAMYL_tRNAGln + 1 AMP + 1 PPI			TRUE								RXN-9386
EXCLUDED	RXN0-366		1 GUANOSINE + 1 WATER => 1 D_Ribofuranose + 1 GUANINE			TRUE		TRUE				TRUE	DEM: D_Ribofuranose	RXN0-5199
VALIDATED	RXN0-5199	2.4.2.1	1 GUANOSINE + 1 Pi <=> 1 GUANINE + 1 RIBOSE_1P			TRUE		TRUE						RXN0-5199
VALIDATED	RXN0-703	1.1.1.130	1 PROTON + 1 _23_DIOXO_L_GULONATE + 1 NADH => 1 _3_KETO_L_GULONATE + 1 NAD				TRUE							RXN0-703
VALIDATED	SOD-RXN	1.15.1.1	2 SUPER_OXIDE + 2 PROTON => 2 OXYGEN_MOLECULE + 2 HYDROGEN_PEROXIDE				TRUE						SOD in Mycoplasma?	SOD-RXN
EXCLUDED	RXN-3521	1.11.1.11	2 ASCORBATE + 1 HYDROGEN_PEROXIDE + 2 PROTON => 2 CPD-318 + 2 WATER			TRUE			TRUE				Sub-reaction of 1.11.1.11	SPONTANEOUS-RXN-12440
EXCLUDED	RXN-3523	1.11.1.11	2 CPD-318 => 1 ASCORBATE + 1 L_DEHYDRO_ASCORBATE + 1 PROTON			TRUE			TRUE				Sub-reaction of 1.11.1.11	SPONTANEOUS-RXN-12440
EXCLUDED	RXN-12863		1 CPD-13907 + 1 HYDROGEN_PEROXIDE => 1 L_THREONATE + 1 OXALATE + 3 PROTON						TRUE			TRUE	DEM: L_THREONATE; OXALATE	SPONTANEOUS-RXN-12861
VALIDATED	SUCCCOASYN-RXN	6.2.1.5	1 SUC_COA + 1 ADP + 1 Pi => 1 SUC + 1 CO_A + 1 ATP				TRUE							SUCCCOASYN-RXN
VALIDATED	THIOREDOXIN-REDUCT-NADPH-RXN	1.8.1.9	1 Ox_Thioredoxin + 1 NADPH + 1 PROTON <=> 1 Red_Thioredoxin + 1 NADP			TRUE								THIOREDOXIN-REDUCT-NADPH-RXN
EXCLUDED	THIOREDOXIN-RXN		1 Red_Thioredoxin => 2 E_ + 1 Ox_Thioredoxin			TRUE								THIOREDOXIN-REDUCT-NADPH-RXN
EXCLUDED	PYRIMIDINE-NUCLEOSIDE-PHOSPHORYLASE-RXN	2.4.2.2	1 PROTON + 1 Pi + 1 Pyrimidine_Nucleosides => 1 Pyrimidine_Bases + 1 RIBOSE_1P							TRUE				THYM-PHOSPH-RXN/URA-PHOSPH-RXN/URPHOS-RXN
EXCLUDED	RXN13N2-10		1 ATP + 1 Amino_Acids_CCO_EXTRACELLULAR + 1 WATER => 1 ADP + 1 Amino_Acids + 1 Pi	TRUE		TRUE	TRUE			TRUE			Several Rxns, one for each amino acid (AA): TRANS-Ala-ABC, TRANS-Arg-ABC, and so on	TRANS-AA-ABC
EXCLUDED	TRANS-RXN13N2-3		1 Amino_Acids_CCO_EXTRACELLULAR => 1 Amino_Acids	TRUE		TRUE	TRUE			TRUE			Several Rxns, one for each amino acid (AA): TRANS-Ala-ABC, TRANS-Arg-ABC, and so on	TRANS-AA-ABC
EXCLUDED	TRANS-RXN13N2-4		1 Amino_Acids_CCO_OUT + 1 PROTON_CCO_OUT => 1 Amino_Acids + 1 PROTON	TRUE		TRUE	TRUE			TRUE			Several Rxns, one for each amino acid (AA): TRANS-Ala-ABC, TRANS-Arg-ABC, and so on	TRANS-AA-ABC
EXCLUDED	TRANS-RXN13N2-5		1 Amino_Acids_CCO_OUT => 1 Amino_Acids	TRUE		TRUE	TRUE			TRUE			Several Rxns, one for each amino acid (AA): TRANS-Ala-ABC, TRANS-Arg-ABC, and so on	TRANS-AA-ABC
EXCLUDED	TRANS-RXN13N2-6		1 Amino_Acids_CCO_EXTRACELLULAR + 1 PROTON_CCO_EXTRACELLULAR => 1 Amino_Acids + 1 PROTON	TRUE		TRUE	TRUE			TRUE			Several Rxns, one for each amino acid (AA): TRANS-Ala-ABC, TRANS-Arg-ABC, and so on	TRANS-AA-ABC
EXCLUDED	TRANS-RXNH8B-1		1 Amino_Acids_20_CCO_PERI_BAC + 1 PROTON_CCO_PERI_BAC => 1 Amino_Acids_20 + 1 PROTON	TRUE		TRUE	TRUE			TRUE			Several Rxns, one for each amino acid (AA): TRANS-Ala-ABC, TRANS-Arg-ABC, and so on	TRANS-AA-ABC
EXCLUDED	TRANS-RXNJ59-2		1 Amino_Acids_20_CCO_PERI_BAC + 1 PROTON_CCO_PERI_BAC => 1 Amino_Acids_20 + 1 PROTON	TRUE		TRUE	TRUE			TRUE			Several Rxns, one for each amino acid (AA): TRANS-Ala-ABC, TRANS-Arg-ABC, and so on	TRANS-AA-ABC
EXCLUDED	TRANS-RXNJVH-1		1 Amino_Acids_20_CCO_EXTRACELLULAR + 1 PROTON_CCO_EXTRACELLULAR => 1 Amino_Acids_20 + 1 PROTON	TRUE		TRUE	TRUE			TRUE			Several Rxns, one for each amino acid (AA): TRANS-Ala-ABC, TRANS-Arg-ABC, and so on	TRANS-AA-ABC
EXCLUDED	TRANS-RXNLHI-2		1 Amino_Acids_20_CCO_PERI_BAC + 1 PROTON_CCO_PERI_BAC => 1 Amino_Acids_20 + 1 PROTON	TRUE		TRUE	TRUE			TRUE			Several Rxns, one for each amino acid (AA): TRANS-Ala-ABC, TRANS-Arg-ABC, and so on	TRANS-AA-ABC
EXCLUDED	TRANS-RXNSRQ-4		1 Amino_Acids_CCO_PERI_BAC + 1 PROTON_CCO_PERI_BAC => 1 Amino_Acids + 1 PROTON	TRUE		TRUE	TRUE			TRUE			Several Rxns, one for each amino acid (AA): TRANS-Ala-ABC, TRANS-Arg-ABC, and so on	TRANS-AA-ABC
EXCLUDED	TRANS-RXNSRR-3		1 Amino_Acids_CCO_PERI_BAC + 1 PROTON_CCO_PERI_BAC => 1 Amino_Acids + 1 PROTON	TRUE		TRUE	TRUE			TRUE			Several Rxns, one for each amino acid (AA): TRANS-Ala-ABC, TRANS-Arg-ABC, and so on	TRANS-AA-ABC
EXCLUDED	TRANS-RXNUK9-4		1 Amino_Acids_CCO_EXTRACELLULAR + 1 PROTON_CCO_EXTRACELLULAR => 1 Amino_Acids + 1 PROTON	TRUE		TRUE	TRUE			TRUE			Several Rxns, one for each amino acid (AA): TRANS-Ala-ABC, TRANS-Arg-ABC, and so on	TRANS-AA-ABC
EXCLUDED	TRANS-RXNUOW-2		1 Amino_Acids_CCO_EXTRACELLULAR + 1 PROTON_CCO_EXTRACELLULAR => 1 Amino_Acids + 1 PROTON	TRUE		TRUE	TRUE			TRUE			Several Rxns, one for each amino acid (AA): TRANS-Ala-ABC, TRANS-Arg-ABC, and so on	TRANS-AA-ABC
EXCLUDED	TRANS-RXN-208-1		1 ASCORBATE_CCO_EXTRACELLULAR + 1 PROTON_CCO_EXTRACELLULAR => 1 ASCORBATE + 1 PROTON	TRUE		TRUE		TRUE						TRANS-Ascorbate-ABC
EXCLUDED	TRANS-RXN-208-2		1 ASCORBATE_CCO_PERI_BAC + 1 PROTON_CCO_PERI_BAC => 1 ASCORBATE + 1 PROTON	TRUE		TRUE		TRUE						TRANS-Ascorbate-ABC
EXCLUDED	TRANS-RXN-208-3		1 ASCORBATE_CCO_OUT + 1 PROTON_CCO_OUT => 1 ASCORBATE + 1 PROTON	TRUE		TRUE		TRUE						TRANS-Ascorbate-ABC
EXCLUDED	RXN-15098		1 ASCORBATE_CCO_OUT + 1 PTS_I_pi_phospho_L_histidines_CCO_IN => 1 L_ASCORBATE_6_PHOSPHATE_CCO_IN + 1 PTS_I_Histidines_CCO_IN	TRUE		TRUE								TRANS-Ascorbate-PTS
EXCLUDED	RXN0-2461		1 ASCORBATE_CCO_OUT + 1 PTS_I_pi_phospho_L_histidines_CCO_IN => 1 L_ASCORBATE_6_PHOSPHATE_CCO_IN + 1 PTS_I_Histidines_CCO_IN	TRUE		TRUE								TRANS-Ascorbate-PTS
EXCLUDED	RXNLHI-4		1 ASCORBATE_CCO_PERI_BAC + 1 PHOSPHO_ENOL_PYRUVATE => 1 L_ASCORBATE_6_PHOSPHATE + 1 PYRUVATE	TRUE		TRUE								TRANS-Ascorbate-PTS
EXCLUDED	RXNLHI-5		1 ASCORBATE_CCO_PERI_BAC + 1 PHOSPHO_ENOL_PYRUVATE => 1 L_ASCORBATE_6_PHOSPHATE + 1 PYRUVATE	TRUE		TRUE								TRANS-Ascorbate-PTS
EXCLUDED	RXN13N2-5		1 ATP + 1 Cations_CCO_EXTRACELLULAR + 1 WATER => 1 ADP + 1 Cations + 1 Pi	TRUE		TRUE				TRUE				TRANS-Ca-ATPase/TRANS-Copper-ATPase/TRANS-Fe-ATPase
EXCLUDED	RXNH8B-2		1 ATP + 1 Cations_CCO_PERI_BAC + 1 WATER => 1 ADP + 1 Cations + 1 Pi	TRUE		TRUE		TRUE		TRUE				TRANS-Ca-ATPase/TRANS-Copper-ATPase/TRANS-Fe-ATPase
EXCLUDED	RXNJ59-2		1 ATP + 1 Cations_CCO_PERI_BAC + 1 WATER => 1 ADP + 1 Cations + 1 Pi	TRUE		TRUE		TRUE		TRUE				TRANS-Ca-ATPase/TRANS-Copper-ATPase/TRANS-Fe-ATPase
EXCLUDED	RXNSRQ-2		1 ATP + 1 Cations_CCO_PERI_BAC + 1 WATER => 1 ADP + 1 Cations + 1 Pi	TRUE		TRUE		TRUE		TRUE				TRANS-Ca-ATPase/TRANS-Copper-ATPase/TRANS-Fe-ATPase
EXCLUDED	RXNSRR-2		1 ATP + 1 Cations_CCO_PERI_BAC + 1 WATER => 1 ADP + 1 Cations + 1 Pi	TRUE		TRUE		TRUE		TRUE				TRANS-Ca-ATPase/TRANS-Copper-ATPase/TRANS-Fe-ATPase
EXCLUDED	RXNUK9-2		1 ATP + 1 Cations_CCO_EXTRACELLULAR + 1 WATER => 1 ADP + 1 Cations + 1 Pi	TRUE		TRUE		TRUE		TRUE				TRANS-Ca-ATPase/TRANS-Copper-ATPase/TRANS-Fe-ATPase
EXCLUDED	RXNUOW-1		1 ATP + 1 Cations_CCO_EXTRACELLULAR + 1 WATER => 1 ADP + 1 Cations + 1 Pi	TRUE		TRUE		TRUE		TRUE				TRANS-Ca-ATPase/TRANS-Copper-ATPase/TRANS-Fe-ATPase
EXCLUDED	TRANS-RXN13N2-1		1 Cations_CCO_EXTRACELLULAR => 1 Cations	TRUE		TRUE		TRUE		TRUE				TRANS-Ca-ATPase/TRANS-Copper-ATPase/TRANS-Fe-ATPase
EXCLUDED	TRANS-RXNJVH-4		1 ATP + 1 Cations_CCO_EXTRACELLULAR + 1 WATER => 1 ADP + 1 Cations + 1 Pi	TRUE		TRUE		TRUE		TRUE				TRANS-Ca-ATPase/TRANS-Copper-ATPase/TRANS-Fe-ATPase
EXCLUDED	RXNH8B-1		1 ATP + 1 CO_2_CCO_PERI_BAC + 1 WATER => 1 ADP + 1 CO_2 + 1 Pi	TRUE		TRUE								TRANS-Cobalt
EXCLUDED	RXNJ59-3		1 ATP + 1 COBALT_CCO_PERI_BAC + 1 WATER => 1 ADP + 1 COBALT + 1 Pi	TRUE		TRUE								TRANS-Cobalt
EXCLUDED	RXNSRQ-7		1 ATP + 1 CO_2_CCO_PERI_BAC + 1 WATER => 1 ADP + 1 CO_2 + 1 Pi	TRUE		TRUE								TRANS-Cobalt
EXCLUDED	RXNUK9-7		1 ATP + 1 CO_2_CCO_EXTRACELLULAR + 1 WATER => 1 ADP + 1 CO_2 + 1 Pi	TRUE		TRUE								TRANS-Cobalt
VALIDATED	TRANS-Cobalt		1 WATER + 1 ATP + 1 COBALT_e => 1 Pi + 1 ADP + 1 COBALT	TRUE		TRUE								TRANS-Cobalt
EXCLUDED	TRANS-RXNLHI-6		1 CO_2_CCO_PERI_BAC + 1 NI_2_CCO_PERI_BAC => 1 CO_2 + 1 NI_2	TRUE		TRUE								TRANS-Cobalt
EXCLUDED	FRUCTOSEPHOSPHO-RXN	2.7.1.69	1 FRUCTOSE_OUT + 1 Protein_pi_phospho_L_histidines => 1 FRUCTOSE_1_P + 1 Protein_Histidines	TRUE		TRUE		TRUE						TRANS-Fructose-PTS
EXCLUDED	RXN-15151		1 Fructofuranose_CCO_OUT + 1 PTS_I_pi_phospho_L_histidines_CCO_IN => 1 D_fructofuranose_1_phosphate_CCO_IN + 1 PTS_I_Histidines_CCO_IN	TRUE		TRUE		TRUE				TRUE	DEM: Fructofuranose_CCO_OUT; D_fructofuranose_1_phosphate_CCO_IN	Trans-Fructose-PTS
EXCLUDED	RXN-15154		1 BETA_D_FRUCTOSE_CCO_OUT + 1 PTS_I_pi_phospho_L_histidines_CCO_IN => 1 FRU1P_CCO_IN + 1 PTS_I_Histidines_CCO_IN	TRUE		TRUE		TRUE				TRUE	DEM: BETA_D_FRUCTOSE; FRU1P	Trans-Fructose-PTS
EXCLUDED	RXN-15156		1 CPD-10725_CCO_OUT + 1 PTS_I_pi_phospho_L_histidines_CCO_IN => 1 CPD-16156_CCO_IN + 1 PTS_I_Histidines_CCO_IN	TRUE		TRUE		TRUE				TRUE	DEM: CPD-10725; CPD-16156	Trans-Fructose-PTS
EXCLUDED	RXNLHI-6		1 Fructose_CCO_PERI_BAC + 1 PHOSPHO_ENOL_PYRUVATE => 1 FRUCTOSE_1_P + 1 PYRUVATE	TRUE		TRUE		TRUE						Trans-FRUCTOSE-PTS
VALIDATED	TRANS-Fructose-PTS		1 PHOSPHO_ENOL_PYRUVATE + 1 FRUCTOSE_e => 1 FRUCTOSE_1_P + 1 PYRUVATE	TRUE		TRUE		TRUE						TRANS-Fructose-PTS
EXCLUDED	TRANS-RXN13N2-9		1 FRU_CCO_EXTRACELLULAR + 1 PROTON_CCO_EXTRACELLULAR => 1 FRU + 1 PROTON	TRUE		TRUE		TRUE						TRANS-Fructose-PTS
EXCLUDED	TRANS-RXNJVH-6		1 Fructose_CCO_EXTRACELLULAR + 1 PHOSPHO_ENOL_PYRUVATE => 1 Fructose + 1 PYRUVATE	TRUE		TRUE		TRUE						TRANS-Fructose-PTS
EXCLUDED	RXN-15083		1 D_Glucose_CCO_OUT + 1 PTS_I_pi_phospho_L_histidines_CCO_IN => 1 Glucose_6_phosphate_CCO_IN + 1 PTS_I_Histidines_CCO_IN	TRUE		TRUE								Trans-Glucose-PTS
EXCLUDED	RXN13N2-1		1 D_Glucose_CCO_EXTRACELLULAR + 1 PTS_I_pi_phospho_L_histidines => 1 Glucose_6_phosphate + 1 PTS_I_Histidines	TRUE		TRUE								Trans-Glucose-PTS
EXCLUDED	RXNSRQ-1		1 D_Glucose_CCO_PERI_BAC + 1 PTS_I_pi_phospho_L_histidines => 1 Glucose_6_phosphate + 1 PTS_I_Histidines	TRUE		TRUE								Trans-Glucose-PTS
EXCLUDED	RXNSRR-1		1 D_Glucose_CCO_PERI_BAC + 1 PTS_I_pi_phospho_L_histidines => 1 Glucose_6_phosphate + 1 PTS_I_Histidines	TRUE		TRUE						TRUE	DEM: D_Glucose_CCO_EXTRACELLULAR; Glucose_6_phosphate	Trans-Glucose-PTS
EXCLUDED	RXNUK9-1		1 D_Glucose_CCO_EXTRACELLULAR + 1 PTS_I_pi_phospho_L_histidines => 1 Glucose_6_phosphate + 1 PTS_I_Histidines	TRUE		TRUE						TRUE	DEM: D_Glucose_CCO_EXTRACELLULAR; Glucose_6_phosphate	Trans-Glucose-PTS
EXCLUDED	RXNUOW-6		1 D_Glucose_CCO_EXTRACELLULAR + 1 PTS_I_pi_phospho_L_histidines => 1 Glucose_6_phosphate + 1 PTS_I_Histidines	TRUE		TRUE		TRUE				TRUE	DEM: D_Glucose_CCO_EXTRACELLULAR; Glucose_6_phosphate	Trans-Glucose-PTS
EXCLUDED	TRANS-RXN-157		1 GLC_CCO_OUT + 1 PTS_I_pi_phospho_L_histidines_CCO_IN => 1 GLC_6_P_CCO_IN + 1 PTS_I_Histidines_CCO_IN	TRUE		TRUE								Trans-Glucose-PTS
EXCLUDED	2.7.1.69-RXN	2.7.1.69	1 PTS_I_pi_phospho_L_histidines_CCO_IN + 1 Sugar_CCO_OUT => 1 PTS_I_Histidines_CCO_IN + 1 Sugar_Phosphate_CCO_IN	TRUE				TRUE		TRUE		TRUE	Several substrates transported into the cells were deleted for lack of usage inside the cell	TRANS-Glucose-PTS/TRANS-Fructose-PTS/TRANS-Mannose-PTS/TRANS-Mannitol-PTS/TRANS-Glucose-PTS/TRANS-Ascorbate-PTS
EXCLUDED	RXN13N2-4		1 ATP + 1 GLYCEROL_CCO_EXTRACELLULAR + 1 WATER => 1 ADP + 1 GLYCEROL + 1 Pi	TRUE		TRUE								TRANS-Glycerol-ABC
EXCLUDED	RXNUK9-6		1 ATP + 1 GLYCEROL_CCO_EXTRACELLULAR + 1 WATER => 1 ADP + 1 GLYCEROL + 1 Pi	TRUE		TRUE								TRANS-Glycerol-ABC
EXCLUDED	TRANS-RXN-131		1 GLYCEROL_CCO_PERI_BAC => 1 GLYCEROL	TRUE		TRUE								TRANS-Glycerol-ABC
EXCLUDED	TRANS-RXNH8B-5		1 GLYCEROL_CCO_PERI_BAC + 1 PROTON_CCO_PERI_BAC => 1 GLYCEROL + 1 PROTON	TRUE		TRUE								TRANS-Glycerol-ABC
EXCLUDED	TRANS-RXNJ59-1		1 GLYCEROL_CCO_PERI_BAC + 1 PROTON_CCO_PERI_BAC => 1 GLYCEROL + 1 PROTON	TRUE		TRUE								TRANS-Glycerol-ABC
EXCLUDED	TRANS-RXNSRQ-3		1 GLYCEROL_CCO_PERI_BAC + 1 PROTON_CCO_PERI_BAC => 1 GLYCEROL + 1 PROTON	TRUE		TRUE								TRANS-Glycerol-ABC
EXCLUDED	TRANS-RXNSRR-2		1 GLYCEROL_CCO_PERI_BAC + 1 PROTON_CCO_PERI_BAC => 1 GLYCEROL + 1 PROTON	TRUE		TRUE								TRANS-Glycerol-ABC
EXCLUDED	TRANS-RXNUK9-3		1 GLYCEROL_CCO_EXTRACELLULAR + 1 PROTON_CCO_EXTRACELLULAR => 1 GLYCEROL + 1 PROTON	TRUE		TRUE								TRANS-Glycerol-ABC
EXCLUDED	TRANS-RXNUOW-1		1 GLYCEROL_CCO_EXTRACELLULAR + 1 PROTON_CCO_EXTRACELLULAR => 1 GLYCEROL + 1 PROTON	TRUE		TRUE								TRANS-Glycerol-ABC
EXCLUDED	TRANS-RXN-143		1 K_CCO_PERI_BAC => 1 K_	TRUE										Trans-K
EXCLUDED	TRANS-RXN-185		1 K_CCO_EXTRACELLULAR => 1 K_	TRUE										Trans-K
EXCLUDED	3.6.3.17-RXN		1 ATP_CCO_IN + 1 Monosaccharides_CCO_OUT + 1 WATER_CCO_IN => 1 ADP_CCO_IN + 1 Monosaccharides_CCO_IN + 1 Pi_CCO_IN	TRUE		TRUE		TRUE		TRUE				Trans-Lactose-ABC/Trans-Maltose-ABC/Trans-Ascorbate-ABC/Trans-Glucose-ABC/Trans-Ribose-ABC
EXCLUDED	RXN13N2-9		1 ATP + 1 Sugar_CCO_EXTRACELLULAR + 1 WATER => 1 ADP + 1 Pi + 1 Sugar	TRUE		TRUE		TRUE		TRUE			General Sugar ABC, several enzymes invoved	Trans-Lactose-ABC/Trans-Maltose-ABC/Trans-Sucrose-ABC/Trans-Trehalose-ABC/Trans-Ascorbate-ABC/Trans-Glucose-ABC/Trans-Ribose-ABC
EXCLUDED	RXNH8B-4		1 ATP + 1 Sugar_CCO_PERI_BAC + 1 WATER => 1 ADP + 1 Pi + 1 Sugar	TRUE		TRUE		TRUE		TRUE			General Sugar ABC, several enzymes invoved	Trans-Lactose-ABC/Trans-Maltose-ABC/Trans-Sucrose-ABC/Trans-Trehalose-ABC/Trans-Ascorbate-ABC/Trans-Glucose-ABC/Trans-Ribose-ABC
EXCLUDED	RXNJ59-7		1 ATP + 1 Sugar_CCO_PERI_BAC + 1 WATER => 1 ADP + 1 Pi + 1 Sugar	TRUE		TRUE		TRUE		TRUE			General Sugar ABC, several enzymes invoved	Trans-Lactose-ABC/Trans-Maltose-ABC/Trans-Sucrose-ABC/Trans-Trehalose-ABC/Trans-Ascorbate-ABC/Trans-Glucose-ABC/Trans-Ribose-ABC
EXCLUDED	RXNLHI-10		1 ATP + 1 Sugar_CCO_PERI_BAC + 1 WATER => 1 ADP + 1 Pi + 1 Sugar	TRUE		TRUE		TRUE		TRUE			General Sugar ABC, several enzymes invoved	Trans-Lactose-ABC/Trans-Maltose-ABC/Trans-Sucrose-ABC/Trans-Trehalose-ABC/Trans-Ascorbate-ABC/Trans-Glucose-ABC/Trans-Ribose-ABC
EXCLUDED	RXNSRQ-3		1 ATP + 1 Sugar_CCO_PERI_BAC + 1 WATER => 1 ADP + 1 Pi + 1 Sugar	TRUE		TRUE		TRUE		TRUE			General Sugar ABC, several enzymes invoved	Trans-Lactose-ABC/Trans-Maltose-ABC/Trans-Sucrose-ABC/Trans-Trehalose-ABC/Trans-Ascorbate-ABC/Trans-Glucose-ABC/Trans-Ribose-ABC
EXCLUDED	RXNSRR-3		1 ATP + 1 Sugar_CCO_PERI_BAC + 1 WATER => 1 ADP + 1 Pi + 1 Sugar	TRUE		TRUE		TRUE		TRUE			General Sugar ABC, several enzymes invoved	Trans-Lactose-ABC/Trans-Maltose-ABC/Trans-Sucrose-ABC/Trans-Trehalose-ABC/Trans-Ascorbate-ABC/Trans-Glucose-ABC/Trans-Ribose-ABC
EXCLUDED	RXNUK9-3		1 ATP + 1 Sugar_CCO_EXTRACELLULAR + 1 WATER => 1 ADP + 1 Pi + 1 Sugar	TRUE		TRUE		TRUE		TRUE			General Sugar ABC, several enzymes invoved	Trans-Lactose-ABC/Trans-Maltose-ABC/Trans-Sucrose-ABC/Trans-Trehalose-ABC/Trans-Ascorbate-ABC/Trans-Glucose-ABC/Trans-Ribose-ABC
EXCLUDED	RXNUOW-2		1 ATP + 1 Sugar_CCO_EXTRACELLULAR + 1 WATER => 1 ADP + 1 Pi + 1 Sugar	TRUE		TRUE		TRUE		TRUE			General Sugar ABC, several enzymes invoved	Trans-Lactose-ABC/Trans-Maltose-ABC/Trans-Sucrose-ABC/Trans-Trehalose-ABC/Trans-Ascorbate-ABC/Trans-Glucose-ABC/Trans-Ribose-ABC
EXCLUDED	TRANS-RXN0-443		1 Long_Chain_Fatty_Acid_OUT => 1 Long_Chain_Fatty_Acid	TRUE		TRUE				TRUE				TRANS-Lauric-Acid/TRANS-Linoleic-Acid/TRANS-LongChainAcylCoA/TRANS-Myristic-Acid/TRANS-Oleic-Acid/TRANS-Palmitic-Acid/TRANS-Palmotoleic-Acid/TRANS-Stearic-Acid
EXCLUDED	RXN13N2-8		1 ATP + 1 MALTOSE_CCO_EXTRACELLULAR + 1 WATER => 1 ADP + 1 MALTOSE + 1 Pi	TRUE		TRUE								TRANS-Maltose-ABC
EXCLUDED	RXNLHI-13		1 ATP + 1 MALTOSE_CCO_PERI_BAC + 1 WATER => 1 ADP + 1 MALTOSE + 1 Pi	TRUE		TRUE								TRANS-Maltose-ABC
EXCLUDED	RXNLHI-7		1 MANNITOL_CCO_PERI_BAC + 1 PHOSPHO_ENOL_PYRUVATE => 1 MANNITOL_1P + 1 PYRUVATE	TRUE		TRUE								TRANS-Mannitol-PTS
EXCLUDED	TRANS-RXN-156		1 MANNITOL_CCO_OUT + 1 PTS_I_pi_phospho_L_histidines_CCO_IN => 1 MANNITOL_1P_CCO_IN + 1 PTS_I_Histidines_CCO_IN	TRUE		TRUE								TRANS-Mannitol-PTS
EXCLUDED	TRANS-RXNJVH-2		1 MANNITOL_CCO_EXTRACELLULAR + 1 PHOSPHO_ENOL_PYRUVATE => 1 MANNITOL_1P + 1 PYRUVATE	TRUE		TRUE								TRANS-Mannitol-PTS
EXCLUDED	RXN-15087		1 MANNOSE_CCO_OUT + 1 PTS_I_pi_phospho_L_histidines_CCO_IN => 1 Mannose_6_phosphate_CCO_IN + 1 PTS_I_Histidines_CCO_IN	TRUE		TRUE		TRUE						Trans-Mannose-PTS
EXCLUDED	TRANS-RXNJVH-8		1 ATP_CCO_IN + 1 MYO_INOSITOL_CCO_OUT + 1 WATER_CCO_IN => 1 ADP_CCO_IN + 1 MYO_INOSITOL_CCO_IN + 1 Pi_CCO_IN	TRUE		TRUE								TRANS-MyoInositol-ABC
EXCLUDED	TRANS-RXNSRQ-7		1 ATP_CCO_IN + 1 MYO_INOSITOL_CCO_EXTRACELLULAR + 1 WATER_CCO_IN => 1 ADP_CCO_IN + 1 MYO_INOSITOL_CCO_IN + 1 Pi_CCO_IN	TRUE		TRUE								TRANS-MyoInositol-ABC
EXCLUDED	TRANS-RXNSRR-9		1 ATP_CCO_IN + 1 MYO_INOSITOL_PERI_BAC + 1 WATER_CCO_IN => 1 ADP_CCO_IN + 1 MYO_INOSITOL_CCO_IN + 1 Pi_CCO_IN	TRUE		TRUE								TRANS-MyoInositol-ABC
EXCLUDED	TRANS-RXNUK9-7		1 ATP_CCO_IN + 1 MYO_INOSITOL_CCO_OUT + 1 WATER_CCO_IN => 1 ADP_CCO_IN + 1 MYO_INOSITOL_CCO_IN + 1 Pi_CCO_IN	TRUE		TRUE								TRANS-MyoInositol-ABC
EXCLUDED	TRANS-RXN13N2-8		1 NA_CCO_EXTRACELLULAR + 1 Pi_CCO_EXTRACELLULAR => 1 NA_ + 1 Pi	TRUE		TRUE								TRANS-Na-ATPase
EXCLUDED	TRANS-RXNJVH-5		1 NA_CCO_EXTRACELLULAR + 1 PROTON_CCO_EXTRACELLULAR => 1 NA_ + 1 PROTON	TRUE		TRUE								TRANS-Na-ATPase
EXCLUDED	TRANS-RXNLHI-5		1 NA_CCO_PERI_BAC + 1 Pi_CCO_PERI_BAC => 1 NA_ + 1 Pi	TRUE		TRUE								TRANS-Na-ATPase
EXCLUDED	3.6.3.23-RXN		1 ATP + 1 OLIGOPEPTIDES_CCO_EXTRACELLULAR + 1 WATER => 1 ADP + 1 OLIGOPEPTIDES + 1 Pi	TRUE		TRUE		TRUE		TRUE			Several Rxns Included, specifically for each oligopeptide (Trans-Arg-Opp, Trans-Ala-Opp, and so on)	Trans-Opp
EXCLUDED	RXNLHI-1		1 ATP + 1 OLIGOPEPTIDES_CCO_PERI_BAC + 1 WATER => 1 ADP + 1 OLIGOPEPTIDES + 1 Pi	TRUE		TRUE		TRUE		TRUE			Several Rxns Included, specifically for each oligopeptide (Trans-Arg-Opp, Trans-Ala-Opp, and so on)	Trans-Opp
EXCLUDED	TRANS-RXN13N2-2		1 OLIGOPEPTIDES_CCO_EXTRACELLULAR + 1 PROTON_CCO_EXTRACELLULAR => 1 OLIGOPEPTIDES + 1 PROTON	TRUE		TRUE		TRUE		TRUE			Several Rxns Included, specifically for each oligopeptide (Trans-Arg-Opp, Trans-Ala-Opp, and so on)	Trans-Opp
EXCLUDED	TRANS-RXNH8B-3		1 OLIGOPEPTIDES_CCO_PERI_BAC + 1 PROTON_CCO_PERI_BAC => 1 OLIGOPEPTIDES + 1 PROTON	TRUE		TRUE		TRUE		TRUE			Several Rxns Included, specifically for each oligopeptide (Trans-Arg-Opp, Trans-Ala-Opp, and so on)	Trans-Opp
EXCLUDED	TRANS-RXNJ59-3		1 OLIGOPEPTIDES_CCO_PERI_BAC + 1 PROTON_CCO_PERI_BAC => 1 OLIGOPEPTIDES + 1 PROTON	TRUE		TRUE		TRUE		TRUE			Several Rxns Included, specifically for each oligopeptide (Trans-Arg-Opp, Trans-Ala-Opp, and so on)	Trans-Opp
EXCLUDED	TRANS-RXNJVH-8		1 ATP + 1 OLIGOPEPTIDES_CCO_EXTRACELLULAR + 1 WATER => 1 ADP + 1 OLIGOPEPTIDES + 1 Pi	TRUE		TRUE		TRUE		TRUE			Several Rxns Included, specifically for each oligopeptide (Trans-Arg-Opp, Trans-Ala-Opp, and so on)	Trans-Opp
EXCLUDED	TRANS-RXNLHI-1		1 OLIGOPEPTIDES_CCO_PERI_BAC + 1 PROTON_CCO_PERI_BAC => 1 OLIGOPEPTIDES + 1 PROTON	TRUE		TRUE		TRUE		TRUE			Several Rxns Included, specifically for each oligopeptide (Trans-Arg-Opp, Trans-Ala-Opp, and so on)	Trans-Opp
EXCLUDED	TRANS-RXNSRQ-2		1 OLIGOPEPTIDES_CCO_PERI_BAC + 1 PROTON_CCO_PERI_BAC => 1 OLIGOPEPTIDES + 1 PROTON	TRUE		TRUE		TRUE		TRUE			Several Rxns Included, specifically for each oligopeptide (Trans-Arg-Opp, Trans-Ala-Opp, and so on)	Trans-Opp
EXCLUDED	TRANS-RXNSRR-1		1 OLIGOPEPTIDES_CCO_PERI_BAC + 1 PROTON_CCO_PERI_BAC => 1 OLIGOPEPTIDES + 1 PROTON	TRUE		TRUE		TRUE		TRUE			Several Rxns Included, specifically for each oligopeptide (Trans-Arg-Opp, Trans-Ala-Opp, and so on)	Trans-Opp
EXCLUDED	TRANS-RXNUK9-2		1 OLIGOPEPTIDES_CCO_EXTRACELLULAR + 1 PROTON_CCO_EXTRACELLULAR => 1 OLIGOPEPTIDES + 1 PROTON	TRUE		TRUE		TRUE		TRUE			Several Rxns Included, specifically for each oligopeptide (Trans-Arg-Opp, Trans-Ala-Opp, and so on)	Trans-Opp
EXCLUDED	TRANS-RXNUOW-3		1 OLIGOPEPTIDES_CCO_EXTRACELLULAR + 1 PROTON_CCO_EXTRACELLULAR => 1 OLIGOPEPTIDES + 1 PROTON	TRUE		TRUE		TRUE		TRUE			Several Rxns Included, specifically for each oligopeptide (Trans-Arg-Opp, Trans-Ala-Opp, and so on)	Trans-Opp
EXCLUDED	RXN13N2-2		1 ATP + 1 PUTRESCINE_CCO_EXTRACELLULAR + 1 WATER => 1 ADP + 1 PUTRESCINE + 1 Pi	TRUE		TRUE								Trans-Putrescine-ABC
EXCLUDED	RXNH8B-10		1 ATP + 1 PUTRESCINE_CCO_PERI_BAC + 1 WATER => 1 ADP + 1 PUTRESCINE + 1 Pi	TRUE		TRUE								Trans-Putrescine-ABC
EXCLUDED	RXNJ59-8		1 ATP + 1 PUTRESCINE_CCO_PERI_BAC + 1 WATER => 1 ADP + 1 PUTRESCINE + 1 Pi	TRUE		TRUE								Trans-Putrescine-ABC
EXCLUDED	RXNLHI-3		1 ATP + 1 PUTRESCINE_CCO_PERI_BAC + 1 WATER => 1 ADP + 1 PUTRESCINE + 1 Pi	TRUE		TRUE								Trans-Putrescine-ABC
EXCLUDED	RXNSRQ-4		1 ATP + 1 PUTRESCINE_CCO_PERI_BAC + 1 WATER => 1 ADP + 1 PUTRESCINE + 1 Pi	TRUE		TRUE								Trans-Putrescine-ABC
EXCLUDED	RXNSRR-4		1 ATP + 1 PUTRESCINE_CCO_PERI_BAC + 1 WATER => 1 ADP + 1 PUTRESCINE + 1 Pi	TRUE		TRUE								Trans-Putrescine-ABC
EXCLUDED	RXNUK9-4		1 ATP + 1 PUTRESCINE_CCO_EXTRACELLULAR + 1 WATER => 1 ADP + 1 PUTRESCINE + 1 Pi	TRUE		TRUE								Trans-Putrescine-ABC
EXCLUDED	RXNUOW-4		1 ATP + 1 PUTRESCINE_CCO_EXTRACELLULAR + 1 WATER => 1 ADP + 1 PUTRESCINE + 1 Pi	TRUE		TRUE								Trans-Putrescine-ABC
EXCLUDED	TRANS-RXNJVH-9		1 ATP + 1 PUTRESCINE_CCO_EXTRACELLULAR + 1 WATER => 1 ADP + 1 PUTRESCINE + 1 Pi	TRUE		TRUE								Trans-Putrescine-ABC
EXCLUDED	RXNH8B-9		1 ATP + 1 RIBOSE_CCO_PERI_BAC + 1 WATER => 1 ADP + 1 Pi + 1 RIBOSE	TRUE		TRUE		TRUE					General Sugar ABC, several enzymes invoved	Trans-Ribose-ABC
EXCLUDED	RXNJ59-4		1 ATP + 1 RIBOSE_CCO_PERI_BAC + 1 WATER => 1 ADP + 1 Pi + 1 RIBOSE	TRUE		TRUE		TRUE					General Sugar ABC, several enzymes invoved	Trans-Ribose-ABC
EXCLUDED	RXNSRQ-8		1 ATP + 1 RIBOSE_CCO_PERI_BAC + 1 WATER => 1 ADP + 1 Pi + 1 RIBOSE	TRUE		TRUE		TRUE					General Sugar ABC, several enzymes invoved	Trans-Ribose-ABC
EXCLUDED	RXNSRR-7		1 ATP + 1 RIBOSE_CCO_PERI_BAC + 1 WATER => 1 ADP + 1 Pi + 1 RIBOSE	TRUE		TRUE		TRUE					General Sugar ABC, several enzymes invoved	Trans-Ribose-ABC
EXCLUDED	RXNUK9-8		1 ATP + 1 RIBOSE_CCO_EXTRACELLULAR + 1 WATER => 1 ADP + 1 Pi + 1 RIBOSE	TRUE		TRUE		TRUE					General Sugar ABC, several enzymes invoved	Trans-Ribose-ABC
EXCLUDED	RXN13N2-3		1 ATP + 1 SPERMIDINE_CCO_EXTRACELLULAR + 1 WATER => 1 ADP + 1 Pi + 1 SPERMIDINE	TRUE		TRUE								Trans-Spermidine-ABC
EXCLUDED	RXNH8B-11		1 ATP + 1 SPERMIDINE_CCO_PERI_BAC + 1 WATER => 1 ADP + 1 Pi + 1 SPERMIDINE	TRUE		TRUE								Trans-Spermidine-ABC
EXCLUDED	RXNJ59-9		1 ATP + 1 SPERMIDINE_CCO_PERI_BAC + 1 WATER => 1 ADP + 1 Pi + 1 SPERMIDINE	TRUE		TRUE								Trans-Spermidine-ABC
EXCLUDED	RXNLHI-11		1 ATP + 1 SPERMIDINE_CCO_PERI_BAC + 1 WATER => 1 ADP + 1 Pi + 1 SPERMIDINE	TRUE		TRUE								Trans-Spermidine-ABC
EXCLUDED	RXNSRQ-5		1 ATP + 1 SPERMIDINE_CCO_PERI_BAC + 1 WATER => 1 ADP + 1 Pi + 1 SPERMIDINE	TRUE		TRUE								Trans-Spermidine-ABC
EXCLUDED	RXNSRR-5		1 ATP + 1 SPERMIDINE_CCO_PERI_BAC + 1 WATER => 1 ADP + 1 Pi + 1 SPERMIDINE	TRUE		TRUE								Trans-Spermidine-ABC
EXCLUDED	RXNUK9-5		1 ATP + 1 SPERMIDINE_CCO_EXTRACELLULAR + 1 WATER => 1 ADP + 1 Pi + 1 SPERMIDINE	TRUE		TRUE								Trans-Spermidine-ABC
EXCLUDED	RXNUOW-5		1 ATP + 1 SPERMIDINE_CCO_EXTRACELLULAR + 1 WATER => 1 ADP + 1 Pi + 1 SPERMIDINE	TRUE		TRUE								Trans-Spermidine-ABC
EXCLUDED	TRANS-RXNJVH-10		1 ATP + 1 SPERMIDINE_CCO_EXTRACELLULAR + 1 WATER => 1 ADP + 1 Pi + 1 SPERMIDINE	TRUE		TRUE								Trans-Spermidine-ABC
EXCLUDED	TRANS-RXN13N2-5		1 PUTRESCINE_CCO_EXTRACELLULAR + 1 SPERMIDINE_CCO_EXTRACELLULAR => 1 PUTRESCINE + 1 SPERMIDINE	TRUE		TRUE								Trans-Spermidine-ABC/Trans-Putrescine-ABC
EXCLUDED	TRANS-RXNSRQ-1		1 PUTRESCINE_CCO_PERI_BAC + 1 SPERMIDINE_CCO_PERI_BAC => 1 PUTRESCINE + 1 SPERMIDINE	TRUE		TRUE								Trans-Spermidine-ABC/Trans-Putrescine-ABC
EXCLUDED	3.6.3.18-RXN		1 ATP_CCO_IN + 1 Oligosaccharides_CCO_OUT + 1 WATER_CCO_IN => 1 ADP_CCO_IN + 1 Oligosaccharides_CCO_IN + 1 Pi_CCO_IN	TRUE		TRUE		TRUE		TRUE				Trans-Sucrose-ABC/Trans-Trehalose-ABC
EXCLUDED	RXN-15180		1 ALPHABETA_TREHALOSE_CCO_OUT + 1 PTS_I_pi_phospho_L_histidines_CCO_IN => 1 CPD-16162_CCO_IN + 1 PTS_I_Histidines_CCO_IN	TRUE				TRUE				TRUE	DEM: ALPHABETA_TREHALOSE_CCO_OUT; CPD-16162_CCO_IN	Trans-Trehalose-PTS
VALIDATED	TRANSALDOL-RXN	2.2.1.2	1 GAP + 1 D_SEDOHEPTULOSE_7_P <=> 1 FRUCTOSE_6_P + 1 ERYTHROSE_4P				TRUE							TRANSALDOL-RXN
EXCLUDED	TRIACYLGLYCEROL-LIPASE-RXN		1 Triacylglycerides + 1 WATER => 1 Fatty_Acids + 1 PROTON + 1 _1_2_Diglycerides							TRUE				TRIACYLGLYCEROL-LIPASE-RXN
VALIDATED	TRIACYLGLYCEROL-LIPASE-RXN		1 TRIACYLGLYCEROL + 1 WATER => 1 Long_Chain_Fatty_Acids + 1 PROTON + 1 DIACYLGLYCEROL							TRUE			Corrected Substrates and Products	TRIACYLGLYCEROL-LIPASE-RXN
VALIDATED	UDPGLUCEPIM-RXN	5.1.3.2	1 UDP_GLC <=> 1 UDP_GAL				TRUE							UDPGLUCEPIM-RXN
EXCLUDED	RXN0-722		1 DUDP + 1 Oxidized_NrdH_Proteins + 1 WATER => 1 Reduced_NrdH_Proteins + 1 UDP			TRUE		TRUE						UDPREDUCT-RXN
VALIDATED	UDPREDUCT-RXN	1.17.4.1	1 UDP + 1 Red_Thioredoxin => 1 DUDP + 1 Ox_Thioredoxin + 1 WATER			TRUE		TRUE						UDPREDUCT-RXN

## Sheet: S2d
	DEM	Rxns Added to Solve DEM		Final Status
1	MGDG	GLUC1PURIDYLTRANS-RXN; RXN-7904; 2.4.1.46-RXN;GLUC1PURIDYLTRANS-RXN		Solved
2	DGDG			Solved
3	UDP-Gal			Solved
4	PC	RXN-5781		Solved
5	CDP-Cho			Solved
6	PGP	PGPPHOSPHA-RXN		Solved
7	PG			Solved
8	FattyAcids	RXN-7904; SPONTANEOUS-FATTY-ACID-GENERIC-RXN		Solved
9	Long_Chain_Acyl_CoAs			Solved
10	SAH	RIBOSYLHOMOCYSTEINASE-RXN; HOMOCYSTEINE-S-METHYLTRANSFERASE-RXN		Solved
11	SAM			Solved
12	SRH			Solved
13	Sulfurated_Sulfur_Acceptors	SYNTHETIC-DRAIN-RXN-12588		Solved
14	Unsulfurated_Sulfur_Acceptors			Solved
15	DEHYDRO_DEOXY_D_GULONATE_6P	4.1.2.29-RXN		Solved
16	MALONATE_S_ALD			Solved
17	FRU	FRUCTOKINASE-RXN		Solved
18	_23_DIOXO_L_GULONATE	RXN0-703		Solved
19	_3_KETO_L_GULONATE			Solved
20	GAld	RXN-11382		Solved
21	S7P	TRANSALDOL-RXN		Solved
22	E4P			Solved
23	LAURIC_ACID	SPONTANEOUS-FATTY-ACID-GENERIC-RXN		Solved
24	MYRISTIC_ACID			Solved
25	PALMITIC_ACID			Solved
26	PALMITOLEIC_ACID			Solved
27	OLEIC_ACID			Solved
28	LINOLEIC_ACID			Solved
29	STEARIC_ACID			Solved
30	TTP	No Rxns Added or Deleted		DEM
31	H6P			DEM
32	dInosine			DEM
33	XMP			DEM
	DEM (Metacyc ID)	Observation	Deleted Rxns	Final Status
34	2-DEOXY-D-GLUCOSE	Only transported, not used	2.7.1.69-RXN	Deleted
35	2-DEOXY-D-GLUCOSE-6-PHOSPHATE	Only transported, not used	2.7.1.69-RXN	Deleted
36	ARABINOSE	Only transported, not used	2.7.1.69-RXN	Deleted
37	Arabinose-5P	Only transported, not used	2.7.1.69-RXN	Deleted
38	CPD-10723	Equivalent to FRUCTOSE	2.7.1.69-RXN	Deleted
39	CPD-1142	Only transported, not used	2.7.1.69-RXN	Deleted
40	CPD-1181	Only transported, not used	2.7.1.69-RXN	Deleted
41	CPD-13428	Equivalent to GALACTOSE	2.7.1.69-RXN	Deleted
42	CPD-15586	Only transported, not used	2.7.1.69-RXN	Deleted
43	CPD-15590	Only transported, not used	2.7.1.69-RXN	Deleted
44	CPD-15970	Only transported, not used	2.7.1.69-RXN	Deleted
45	CPD-15975	Only transported, not used	2.7.1.69-RXN	Deleted
46	CPD-15978	Only transported, not used	2.7.1.69-RXN	Deleted
47	CPD-15979	Only transported, not used	2.7.1.69-RXN	Deleted
48	CPD-15984	Only transported, not used	2.7.1.69-RXN	Deleted
49	CPD-15986	Only transported, not used	2.7.1.69-RXN	Deleted
50	CPD-16154	Only transported, not used	2.7.1.69-RXN	Deleted
51	CPD-16160	Only transported, not used	2.7.1.69-RXN	Deleted
52	CPD-16166	Only transported, not used	2.7.1.69-RXN	Deleted
53	CPD-9569	Only transported, not used	2.7.1.69-RXN	Deleted
54	CPD15382	Only transported, not used	2.7.1.69-RXN	Deleted
55	D-Galactopyranose	Equivalent to GALACTOSE	2.7.1.69-RXN	Deleted
56	D-Galactopyranose-6-phosphate	Only transported, not used	2.7.1.69-RXN	Deleted
57	D-mannopyranose	Only transported, not used	2.7.1.69-RXN	Deleted
58	D-SORBITOL-6-P	Only transported, not used	2.7.1.69-RXN	Deleted
59	GALACTITOL	Only transported, not used	2.7.1.69-RXN	Deleted
60	GALACTITON-1-PHOSPHATE	Only transported, not used	2.7.1.69-RXN	Deleted
61	GLUCOSAMINATE	Only transported, not used	2.7.1.69-RXN	Deleted
62	L-GALACTOSE	Equivalent to GALACTOSE	2.7.1.69-RXN	Deleted
63	L-sorbofuranose	Only transported, not used	2.7.1.69-RXN	Deleted
64	L-sorbofuranose-1-phosphate	Only transported, not used	2.7.1.69-RXN	Deleted
65	L-sorbopyranose-1-phosphate	Only transported, not used	2.7.1.69-RXN	Deleted
66	LACTOSE_6P	Only transported, not used	2.7.1.69-RXN	Deleted
67	SORBITOL	Only transported, not used	2.7.1.69-RXN	Deleted
68	LACTOSE_6P	Only transported, not used	2.7.1.69-RXN; LACTOSEPHOSPHO-RXN; RXN-15158	Deleted
69	CPD-15712	Disconnected from network	2.7.1.69-RXN; RXN-14816	Deleted
70	CPD-15972	Only transported, not used	2.7.1.69-RXN; RXN-15085	Deleted
71	CPD-15973	Only transported, not used	2.7.1.69-RXN; RXN-15085	Deleted
72	D-Galactose	Equivalent to GALACTOSE	2.7.1.69-RXN; RXN-15093	Deleted
73	D-Galactose-6-phosphate	Only transported, not used	2.7.1.69-RXN; RXN-15093	Deleted
74	CPD-15990	Only transported, not used	2.7.1.69-RXN; RXN-15095	Deleted
75	CPD-15991	Only transported, not used	2.7.1.69-RXN; RXN-15095	Deleted
76	D_fructofuranose_1_phosphate	Equivalent to FRUCTOSE_1_P	2.7.1.69-RXN; RXN-15151	Deleted
77	Fructofuranose	Equivalent to FRUCTOSE	2.7.1.69-RXN; RXN-15151	Deleted
78	CPD-10723	Only transported, not used	2.7.1.69-RXN; RXN-15152	Deleted
79	CPD-16164	Only transported, not used	2.7.1.69-RXN; RXN-15152	Deleted
80	BETA_D_FRUCTOSE	Equivalent to FRUCTOSE	2.7.1.69-RXN; RXN-15154	Deleted
81	FRU1P	Equivalent to FRUCTOSE_1_P	2.7.1.69-RXN; RXN-15154	Deleted
82	CPD-10725	Equivalent to FRUCTOSE	2.7.1.69-RXN; RXN-15156	Deleted
83	CPD-16156	Equivalent to FRUCTOSE_1_P	2.7.1.69-RXN; RXN-15156	Deleted
84	Alpha_lactose	Only transported, not used	2.7.1.69-RXN; RXN-15158	Deleted
85	CPD-1241	Only transported, not used	2.7.1.69-RXN; RXN-15170	Deleted
86	ALPHA-D-GALACTOSE	Equivalent to GALACTOSE	2.7.1.69-RXN; RXN-15170	Deleted
87	CPD-15712	Only transported, not used	2.7.1.69-RXN; RXN-15171	Deleted
88	ALPHABETA_TREHALOSE	Equivalent to TREHALOSE	2.7.1.69-RXN; RXN-15180	Deleted
89	CPD-16162	Equivalent to TREHALOSE_6P	2.7.1.69-RXN; RXN-15180	Deleted
90	L-Galactopyranose	Equivalent to GALACTOSE	2.7.1.69-RXN; RXNQT-4142	Deleted
91	D_Glucose	Equivalent to GLC	2.7.1.69-RXN; RXNUK9-1	Deleted
92	Glucose_6_phosphate	Equivalent to GLC_6_P	2.7.1.69-RXN; RXNUK9-1; RXNUOW-6; RXNSRR-1	Deleted
93	CPD-15709	Equivalent to FRUCTOSE_6_P	2.7.1.90-RXN	Deleted
94	FRUCTOSE-6P	Duplicated Metabolite: Correct FRUCTOSE_6_P	2.7.1.90-RXN	Deleted
95	MALTOOLIGOSYLTREHALOSE	Disconnected from network	3.2.1.141-RXN	Deleted
96	CPD-444	Enzyme already present in other reactions; Met disconnected from network	5-METHYLTHIOADENOSINE-PHOSPHORYLASE-RXN	Deleted
97	D-Ribofuranose	Subtype of metabolite RIBOSE	ADENOSINE-NUCLEOSIDASE-RXN	Deleted
98	NAD_P_OR_NOP	Generic: Either NADP or NADPH	GAPDHSYNEC-RXN	Deleted
99	AMINOMETHYLDIHYDROLIPOYL_GCVH	Incomplete Glycine Cleavage System	GCVT-RXN	Deleted
100	DIHYDROLIPOYL_GCVH	Incomplete Glycine Cleavage System	GCVT-RXN	Deleted
101	_3-KETOLACTOSE	Enzyme already present in other reactions; Met disconnected from network	KETOLACTOSE-RXN	Deleted
102	CPD-1242	Enzyme already present in other reactions; Met disconnected from network	KETOLACTOSE-RXN	Deleted
103	_5-METHYLTHIOADENOSINE	Enzyme already present in other reactions; Met disconnected from network	METHYLTHIOADENOSINE-NUCLEOSIDASE-RXN	Deleted
104	CPD-560	Enzyme already present in other reactions; Met disconnected from network	METHYLTHIOADENOSINE-NUCLEOSIDASE-RXN	Deleted
105	CPD-10773	Disconnected from network	RXN-10017	Deleted
106	CPD-10774	Disconnected from network	RXN-10017	Deleted
107	CH3-MALONATE-S-ALD	Enzyme already present in other reactions; Met disconnected from network	RXN-11213	Deleted
108	CPD-12179	Enzyme already present in other reactions; Met disconnected from network	RXN-11213; 1.2.1.27-RXN	Deleted
109	HCO3	Enzyme already present in other reactions; Met disconnected from network	RXN-11213; 1.2.1.27-RXN	Deleted
110	PROPIONYL-COA	Enzyme already present in other reactions; Met disconnected from network	RXN-11213; 1.2.1.27-RXN	Deleted
111	CPD-12377	Disconnected from network	RXN-11409	Deleted
112	CPD-12366	Disconnected from network	RXN-11409	Deleted
113	TRIBUTYRIN	Enzyme already present in other reactions; Met disconnected from network	RXN-12086	Deleted
114	_1_2_DIBUTYRIN	Enzyme already present in other reactions; Met disconnected from network	RXN-12086	Deleted
115	BUTANOATE	Enzyme already present in other reactions; Met disconnected from network	RXN-12086	Deleted
116	L_rhamnose	Disconnected from network	RXN-12149	Deleted
117	L_RHAMNOFURANOSE	Disconnected from network	RXN-12149	Deleted
118	Glucopyranose	Equivalent to GLC	RXN-12190	Deleted
119	Maltodextrins	Only used, not produced	RXN-12190; RXN-4301; 3.2.1.141-RXN; RXN13N2-7	Deleted
120	Pullulans	Disconnected from network	RXN-12302	Deleted
121	MALTOTRIOSE	Disconnected from network	RXN-12302	Deleted
122	L_THREONATE	Disconnected from network	RXN-12863	Deleted
123	OXALATE	Disconnected from network	RXN-12863	Deleted
124	GcvH	Incomplete Glycine Cleavage System	RXN-13039	Deleted
125	LIPOYL_AMP	Incomplete Glycine Cleavage System	RXN-13039	Deleted
126	CPD-8259	Disconnected from network	RXN-14227	Deleted
127	CPD-8259	Disconnected from network	RXN-14227	Deleted
128	CH33ADO	Enzyme already present in other reactions; Met disconnected from network	RXN-14304	Deleted
129	CPD-15199	Enzyme already present in other reactions; Met disconnected from network	RXN-14304	Deleted
130	PROPIONAMIDE	Enzyme already present in other reactions; Met disconnected from network	RXN-14727	Deleted
131	PROPIONATE	Enzyme already present in other reactions; Met disconnected from network	RXN-14727	Deleted
132	CPD-1241	Disconnected from network	RXN-14816	Deleted
133	CPD-10330	Disconnected from network	RXN-14904	Deleted
134	CPD0-1108	Disconnected from network	RXN-14904	Deleted
135	CPD0-1123	Duplicated Metabolite: Correct N-ACETYLNEURAMINATE	RXN-15313	Deleted
136	ALPHA_GLC_6_P	Equivalent to GLC_6_P	RXN-1685	Deleted
137	ALPHA_GLUCOSE	Equivalent to GLC	RXN-1685	Deleted
138	FORMALDEHYDE	Enzyme already present in other reactions; Met disconnected from network	RXN-2881	Deleted
139	Glycogens	Disconnected from network	RXN-4301	Deleted
140	CPD-195	Enzyme already present in other reactions; Met disconnected from network	RXN-5098	Deleted
141	Lipoyl_Protein	Enzyme already present in other reactions; Met disconnected from network	RXN-5098	Deleted
142	Octanoylated_domains	Enzyme already present in other reactions; Met disconnected from network	RXN-5098	Deleted
143	NICOTINAMIDE_RIBOSE	Disconnected from network	RXN-5841	Deleted
144	Apo_GcvH	Incomplete Glycine Cleavage System	RXN0-1141	Deleted
145	LIPOIC_ACID	Incomplete Glycine Cleavage System	RXN0-1141	Deleted
146	PROTEIN_LIPOYLLYSINE	Incomplete Glycine Cleavage System	RXN0-1141; RXN-13039	Deleted
147	CPD0-1027	Enzyme already present in other reactions; Met disconnected from network	RXN0-5146	Deleted
148	CPD0-971	Enzyme already present in other reactions; Met disconnected from network	RXN0-5146	Deleted
149	MALTOTETRAOSE	Enzyme already present in other reactions; Met disconnected from network	RXN0-5146	Deleted
150	ALLO-THR	Enzyme already present in other reactions; Met disconnected from network	RXN0-5234	Deleted
151	CPD-15818	Disconnected from network	RXN0-5305	Deleted
152	CPD0-1108	Disconnected from network	RXN0-5305	Deleted
153	CPD-611	Enzyme already present in other reactions; Met disconnected from network	RXN0-7041	Deleted
154	CPD3O-4151	Enzyme already present in other reactions; Met disconnected from network	RXN3O-4113	Deleted
155	HYDRPHENYLAC-CPD	Enzyme already present in other reactions; Met disconnected from network	RXN3O-4113	Deleted
156	XYLOSE	Only transported, not used	RXNH8B-12; RXNJ59-10; RXNLHI-8; RXNSRQ-6	Deleted
157	CPDQT-4	Disconnected from network	RXNQT-4142	Deleted

## Sheet: S3
	Biomass Component		Elemental Composition						MHR	MHP/MFL
			C	H	N	O	P	S	mmol/gDW
	Amino Acids (without H2O, residue inside protein molecule)	Alanine	3	5	1	1	0	0	0.2440
		Arginine	6	13	4	1	0	0	0.1405
		Asparagine	4	6	2	2	0	0	0.3651
		Aspartic Acid	4	4	1	3	0	0	0.2292
		Cysteine	3	5	1	1	0	1	0.0200
		Glutamic Acid	5	6	1	3	0	0	0.3094
		Glutamine	5	8	2	2	0	0	0.1935
		Glycine	2	3	1	1	0	0	0.2176
		Histidine	6	7	3	1	0	0	0.0598
		Isoleucine	6	11	1	1	0	0	0.4700
		Leucine	6	11	1	1	0	0	0.4744
		Lysine	6	13	2	1	0	0	0.5137
		Methionine	5	9	1	1	0	1	0.0604
		Phenylalanine	9	9	1	1	0	0	0.3281
		Proline	5	7	1	1	0	0	0.1428
		Serine	3	5	1	2	0	0	0.3397
		Threonine	4	7	1	2	0	0	0.2198
		Tryptophan	11	10	2	1	0	0	0.0475
		Tyrosine	9	9	1	2	0	0	0.1768
		Valine	5	9	1	1	0	0	0.2306
	DNA (without H2O, residue inside DNA molecule)	dAMP (dATP)	10	10	5	5	1	0	0.0702
		dCMP (dCTP)	9	10	3	6	1	0	0.0275
		dGMP (dGTP)	10	10	5	6	1	0	0.0275
		dTMP (dTTP)	10	11	2	7	1	0	0.0702
	RNA (without H2O, residue inside RNA molecule)	AMP (ATP)	10	10	5	6	1	0	0.1466
		CMP (CTP)	9	10	3	7	1	0	0.0511
		GMP (GTP)	10	10	5	7	1	0	0.0549
		UMP (UTP)	9	9	2	8	1	0	0.1239
	Lipid (Elementary, with COO-R and without fatty acids)	Cholesterol	27	46	0	1	0	0	0.1100	0.0951
		Phosphatidylglycerol	8	12	0	10	1	0	0.0136	0.0059
		Cardiolipin	13	16	0	17	2	0	0.00455	0.0197
		Phosphatidylcholine	10	17	1	8	1	0	0.0139	0.0060
		Sphingomyelin	24	48	2	6	1	0	0.0368	0.0159
		Monogalactosyldiacylglycerol	11	16	0	10	0	0	0	0.0317
		Digalactosyldiacylglycerol	17	26	0	15	0	0	0	0.0158
	Fatty Acids (without COOH, residues inside lipids)	Lauric Acid	11	23	0	0	0	0	0.0308	0.0242
		Myristic Acid	14	27	0	0	0	0	0.0266	0.0209
		Palmitic Acid	15	31	0	0	0	0	0.1148	0.0900
		Palmitoleic Acid	15	29	0	0	0	0	0.0059	0.0047
		Stearic Acid	17	35	0	0	0	0	0.0246	0.0193
		Oleic Acid	17	33	0	0	0	0	0.1204	0.0945
		Linoleic Acid	17	31	0	0	0	0	0.0261	0.0205
	Cofactors	10-Formyltetrahydrofolate	20	21	7	7	0	0	0.0004
		S-Adenosyl-L-methionine	15	23	6	5	0	1	0.0002
		Coenzyme A	21	32	7	16	3	1	0.0006
		FAD	27	31	9	15	2	0	0.0002
		5,10-Methylenetetrahydrofolate	20	21	7	6	0	0	0.0002
		NAD	21	26	7	14	2	0	0.0162
		NADP	21	25	7	17	3	0	0.0009
		Putrescine	4	14	2	0	0	0	0.0350
		Pyridoxal 5'-phosphate	8	8	1	6	1	0	0.0002
		Riboflavin	17	20	4	6	0	0	0.0002
		Spermidine	7	22	3	0	0	0	0.0070
		5,6,7,8-Tetrahydrofolate	19	21	7	6	0	0	0.0002
		Thiamine diphosphate	12	16	4	4	1	1	0.0002
	Ions	Calcium	0	0	0	0	0	0	0.0032
		Chloride	0	0	0	0	0	0	0.0047
		Cobalt	0	0	0	0	0	0	0.0032
		Copper	0	0	0	0	0	0	0.0032
		Iron 2+	0	0	0	0	0	0	0.0071
		Iron 3+	0	0	0	0	0	0	0.0034
		Potassium	0	0	0	0	0	0	0.7063
		Magnesium	0	0	0	0	0	0	0.1017
		Manganese	0	0	0	0	0	0	0.0032
		Molybdate	0	0	0	4	0	0	0.0032
		Ammonium	0	4	1	0	0	0	0.0118
		Sulfate	0	0	0	4	0	1	0.0039
		Zync	0	0	0	0	0	0	0.0032
		Phosphate	0	0	0	4	1	0	0.0144
		Diphospate	0	0	0	7	2	0	0.0009
	Carbohydrates	D-Glucose	6	12	0	6	0	0	0.3818

## Sheet: S4a
Number of GPRs
Model	iMFmhp	iMFmhr	iMFmfl	iMFpan
Aminoacid metabolism	63	64	63	64
Amino sugar metabolism	4	7	4	8
Glycolysis	13	13	13	13
Pentose Phosphate Pathway	7	7	7	7
Ascorbate degradation	7	6	7	7
Carbohydrate Metabolism	14	27	12	27
Myo-inositol degradation	8	0	1	8
Pyruvate Metabolism	9	7	7	9
Lipid metabolism	17	16	11	19
Nucleotide Metabolism	59	60	59	60
Cofactor metabolism	33	36	33	36
Total	234	243	217	258

## Sheet: S4b
Number of Exclusive GPRs
Model	iMFmhp	iMFmhr	iMFmfl
Aminoacid metabolism
Amino sugar metabolism		5
Glycolysis
Pentose Phosphate Pathway
Ascorbate degradation
Carbohydrate Metabolism		13
Myo-inositol degradation	7
Pyruvate Metabolism	2
Lipid metabolism	1	2
Nucleotide Metabolism		1
Cofactor metabolism		3
Total	10	24	0

## Sheet: S5
	Biomass Components		Major precursors for biomass production
			Present in Defined Yus Medium	From Reconstructed Model	Proposed in a new defined medium
	Nucleotides	dAMP (dATP), AMP	Adenine, ?	Adenine, (Ascorbic Acid or Ribose)	Adenine, Ascorbic Acid
		dCMP (dCTP), CMP	Cytidine, ?	Cytidine, (Ascorbic Acid or Ribose)	Cytidine, Ascorbic Acid
		dGMP (dGTP), GMP	Guanine, ?	Guanine, (Ascorbic Acid or Ribose)	Guanine, Ascorbic Acid
		dTMP (dTTP)	Thymine, ?	Thymine, (Ascorbic Acid or Ribose)	Thymine, Ascorbic Acid
		UMP (UTP)	Uracil, ?	Uracil, (Ascorbic Acid or Ribose)	Uracil, Ascorbic Acid
	Lipids	Cholesterol	Cholesterol	Cholesterol	Cholesterol
		Phosphatidylglycerol	Fatty acids, Glycerol, Phosphate, Cytidine	Fatty acids, Glycerol, Phosphate, Cytidine	Fatty acids, Glycerol, Phosphate, Cytidine
		Cardiolipin
		Phosphatidylcholine	Fatty acids, Choline, Glycerol, Phosphate, Cytidine	Fatty acids, Choline, Glycerol, Phosphate, Cytidine	Fatty acids, Choline, Glycerol, Phosphate, Cytidine
		Sphingomyelin
		MGDG/DGDG	Fatty acids, Glucose	Fatty acids, Glucose	Fatty acids, Glucose
		Fatty Acids	Palmitic, Oleic and Linoleic Acids	Lauric, Myristic, Palmitic, Palmitoleic, Stearic, Oleic and Linoleic Acids	Palmitic, Oleic and Linoleic Acids
	Cofactors	10-Formyltetrahydrofolate	Folic Acid	Folic Acid	THF (MHP/MFL) Folic Acid (MHR)
		5,10-Methylenetetrahydrofolate
		THF
		S-Adenosyl-L-methionine	Methionine	Methionine	Methionine
		Coenzyme A	Pantothenate	Pantetothenate	4-Phosphopantetheine, Myo-inositol (MHP)
		Riboflavin	Riboflavin	Riboflavin	Riboflavin
		FAD
		NAD	Nicotinic Acid	Nicotinic Acid, Niacinamide	Nicotinic Acid, Niacinamide
		NADP
		Putrescine	Spermine	Putrescine	Putrescine
		Spermidine	Spermine	Spermidine	Spermidine
		Pyridoxal 5'-phosphate	Pyridoxal	Pyridoxal	Pyridoxal 5'-phosphate
		Thiamine pyrohosphate	Thiamine	Thiamine pyrophosphate	Thiamine pyrophosphate
	Aminoacids		Amino acids / Peptone	Amino acids / Proteins	Amino acids (MHR) Amino acids, Peptone (MHP/MFL)
	Ions		Na2HPO4, NaCl, KCl, MgSO4, CaCl2	Ca2+, Cl-, Co2+, Cu2+, Fe2+, Fe3+, K+, Mg2+, Mn2+, Mobd, NH4+, SO42-, Zn+, PO42-, P2O74-	Na2HPO4, NaCl, KCl, MgSO4, CaCl2, Phosphate and Diphosphate
	Carbohydrates		Glucose	Glucose	Glucose

[truncated: 4 more sheets: S6a, S6b, S7, S8]
