# Supplementary material for: Insights on the virulence of swine respiratory tract mycoplasmas through genome-scale metabolic modeling
Source: BMC Genomics. 2016 May 13;17:353. doi: 10.1186/s12864-016-2644-z (PMC4866288; doi:10.1186/s12864-016-2644-z)
Supplement: Additional file 3 — Abbreviation of metabolites and EC numbers from Figs. 3, 4 and 7. Spreadsheet containing the lists of all abbreviations and EC numbers used in Figs. 3 and 4 separately. (XLSX 22kb) [file 12864_2016_2644_MOESM3_ESM.xlsx]

## Sheet: Figure 3
Metabolites			Enzymes
Abbreviation	Name		Abbreviation	Name
23DGul	2,3-D-gulonate		EC 1.1.1.1	alcohol dehydrogenase
23PG	2,3-diphospho-D-glycerate		EC 1.1.1.130	3-dehydro-L-gulonate 2-dehydrogenase
2D5DGl	2-Deoxy-5-keto-D-gluconic acid		EC 1.1.1.17	mannitol-1-phosphate 5-dehydrogenase
2KG	2-ketoglutarate or oxoglutarate		EC 1.1.1.18	inositol 2-dehydrogenase
2PG	2-phospho-D-glycerate		EC 1.1.1.27	lactate dehydrogenase
354THC	3D-3,5/4-Trihydroxycyclohexane-1,2-dione		EC 1.1.1.37	malate dehydrogenase
3KG	3-keto-L-gulonate		EC 1.1.1.372	glyceraldehyde reductase
3KG6P	3-keto-gulonate-6-phosphate		EC 1.2.1.-	pyrvate dehydrogenase
3PG	3-phospho-D-glycerate		EC 1.2.1.10	acetaldehyde dehydrogenase
5D2DGl	2-Deoxy-5-keto-D-gluconic acid 6-phosphate		EC 1.2.1.12	glyceraldehyde-3-phosphate dehydrogenase
5DGluct	5-Deoxy-D-glucuronate		EC 1.2.4.2	oxoglutarate dehydrogenase
A6P	ascorbate-6-phosphate		EC 2.2.1.1	transketolase
AcALD	acetaldehyde		EC 2.2.1.2	transaldolase
AcCoA	acetyl-coenzyme-A		EC 2.3.1.54	pyruvate formatelyase
ACET	acetate		EC 2.3.1.8	phosphate acetyltransferase
AcetylP	acetyl-phosphate		EC 2.4.1.64	trehalase
ASC	ascorbate		EC 2.4.1.8	maltose phosphorylase
DAsc	Dehydroascorbate		EC 2.4.2.1	PNPase
DHA	dihydroxyacetone		EC 2.6.1.1	aspartate transaminase
DHAP	dihydroxyacetone-phosphate		EC 2.7.1.11	6-phosphofructokinase
DPG	1,3-biphospho-D-glycerate		EC 2.7.1.121	phosphoenolpyruvate-glycerone phosphotransferase
dR1P	deoxy-ribose-1-phosphate		EC 2.7.1.15	ribokinase
dR5P	deoxy-ribose-5-phosphate		EC 2.7.1.2	glucokinase
E4P	erithrose-4-phosphate		EC 2.7.1.29	glycerone kinase
EtOH	ethanol		EC 2.7.1.4	fructokinase
F1P	fructose-1-phosphate		EC 2.7.1.40	pyruvate kinase
F6P	fructose-6-phosphate		EC 2.7.1.56	1-phosphofructokinase
FBP	fructose-1,6-biphosphate		EC 2.7.1.60	N-acylmannosamine kinase
FCOH	formaldehyde		EC 2.7.1.92	5-dehydro-2-deoxygluconokinase
FOR	formate		EC 2.7.2.1	acetate kinase
FRU	fructose		EC 2.7.2.3	phosphoglycerate kinase
FRU	fructose		EC 2.7.6.1	PRPP synthetase
FUM	fumarate		EC 2.7.7.9	UTP-glucose-1-phosphate uridylyltransferase
G1P	glucose-1-phosphate		EC 3.1.1.-	L-ascorbate-6-phosphate-lactonase
G6P	glucose-6-phosphate		EC 3.1.3.13	bisphosphoglycerate phosphatase
GAL	galactose		EC 3.2.1.1	alpha-amylase
GAld	glyceraldehyde		EC 3.2.1.10	oligo-1,6-glucosidase
GAP	glyceraldehyde-3-phosphate		EC 3.2.1.108	lactase
GLC	glucose		EC 3.2.1.48	sucrase isomaltase
GlcN	glucosamine		EC 3.2.1.93	phosphotrehalase
GlcN6P	glucosamine-6-phosphate		EC 3.5.1.25	N-acetylglucosamine-6-phosphate deacetylase
H6P	hexulose-6-phosphate		EC 3.5.99.6	glucosamine-6-phosphate deaminase
ISOMAL	isomaltose		EC 3.7.1.22	3D-(3,5/4)-trihydroxycyclohexane-1,2-dione acylhydrolase
LAC	lactate		EC 4.1.1.85	3-dehydro-L-gulonate-6-phosphate decarboxylase
LDAsc	L-dehydroascorbate		EC 4.1.2.13	fructose-bisphosphate aldolase
LRul5P	L-Ribulose-5-phosphate		EC 4.1.2.13	fructose-biphosphate aldolase
LXyl5P	L-xylulose-5-phosphate		EC 4.1.2.29	5-dehydro-2-deoxyphosphogluconate aldolase
MALT	malate		EC 4.1.2.4	deoxyribose-phosphate aldolase
MAL	maltose		EC 4.1.2.43	3-hexulose-6-phosphate synthase
MAN	mannose		EC 4.1.3.3	N-acetylneuraminate lyase
MAN6P	mannose-6-phosphate		EC 4.2.1.11	phosphopyruvate hydratase
MaSAld	Malonate semialdehyde		EC 4.2.1.2	fumarate hydratase
MTL	mannitol		EC 4.2.1.44	myo-inosose-2 dehydratase
MTL1P	mannitol-1-phosphate		EC 5.1.3.2	UDP-glucose 4-epimerase
MYO	Myo-inositol		EC 5.1.3.22	L-ribulose-5-phosphate 3-epimerase
NAcGlc	N-acetyl-glucosamine;		EC 5.1.3.3	aldose-1-epimerase
NAcGlc6P	N-acetyl-glucosamine-6-phosphate		EC 5.1.3.4	L-ribulose-5-phosphate 4-epimerase
NAcMa	N-acetyl-mannosamine		EC 5.1.3.9	N-acylglucosamine-6-phosphate 2-epimerase
NAcMa6P	N-acetyl-mannosamine-6-phosphate		EC 5.3.1.1	triose-phosphate isomerase
NAcNeu	N-acetyl-neuraminate (or sialic acid)		EC 5.3.1.30	5-deoxy-glucuronate isomerase
OXAc	oxaloacetate		EC 5.3.1.6	ribose-5-phosphate isomerase
PEP	phosphoenolpyruvate		EC 5.3.1.8	mannose-6-phosphate isomerase
PRPP	5-phospho-alpha-D-Ribose1-diphosphate		EC 5.3.1.9	glucose-6-phosphate isomerase
PYR	pyruvate		EC 5.4.2.12	phosphoglycerate mutase
R1P	ribose-1-phosphate		EC 5.4.2.4	bisphosphoglycerate mutase
R5P	ribose-5-phosphate		EC 5.4.2.6	beta-phosphoglucomutase
Rib	ribose		EC 5.4.2.7	phosphopentomutase
Rul5P	ribulose-5-phosphate		EC 5.4.2.7	phosphopentomutase
S7P	sedoheptulose-7-phosphate		EC 6.2.1.5	succinyl-CoA synthetase
Scyllo-I	Scyllo-inosose		EC 6.4.1.1	pyruvate carboxylase
STRCH	starch
SUC	succinate
SucCoA	succinyl-coenzyme-A
SUCR	sucrose
TRE	trehalose
TRE6P	trehalose-6-phosphate
UDP-Gal	UDP-galactose
UDP-Glc	UDP-glucose
Xyl5P	D-Xylulose-5-phosphate
Xyl5P	xylulose-5-phosphate

## Sheet: Figure 4
Metabolites			Enzymes
Abbreviation	Name		Abbreviation	Name
10FTHF	10-formyl-tetrahydrofolate		EC 1.1.1.205	IMP dehydrogenase
12DAG3P	1,2-diacyl-sn-glycerol-3-phosphate		EC 1.1.3.21	glycerol-3-phosphate oxidase
35ADP	3,5-adenosine-biphosphate		EC 1.17.4.1	ribonucleoside-diphosphate reductase
4PPAN	4-phosphopantetheine		EC 1.17.4.1	ribonucleoside-diphosphatereductase
Acyl-G3P	1-acyl-sn-glycerol-3-phosphate		EC 1.5.1.3	dihydrofolate reductase
ALA	alanine		EC 1.6.99.3	NADH oxidase (water forming)
ASN	asparagine		EC 1.8.1.9	thioredoxin disulfide-reductase
ASP	aspartate		EC 2.1.1.45	thymidylate synthase
CDP-Cho	CDP-choline		EC 2.1.2.1	glycine hydroxymethyltransferase
CDPDAG	CDP-1,2-diacyl-sn-glycerol-3-phosphate		EC 2.1.4.46	glycerophosphodiester phosphodiesterase
CoA	coenzyme-A		EC 2.3.1.15	glycerol-3-phosphate 1-O-acyltransferase
CYS	cysteine		EC 2.3.1.51	1-acylglycerol-3-phosphate Oacyltransferase
DAG	1,2-diacyl-sn-glycerol		EC 2.4.1.241	digalactosyldiacylglycerol synthase
DGDG	digalactosyl-diacylglycerol		EC 2.4.1.46	monogalactosyldiacylglycerol synthase
DHF	dihydrofolate		EC 2.4.2.1	PNPase or purinenucleoside phosphorylase
dNAD	deamido-NAD		EC 2.4.2.2	pyrimidine-nucleoside phosphorylase
DPCoA	dephospho-coenzyme-A		EC 2.4.2.7	adenine phosphoribosyltransferase;
FAD	flavin adenine dinucleotide		EC 2.4.2.8	IMP-GMP pyrophosphorylase
FMN	flavin mononucleotide		EC 2.4.2.9	uracil phosphoribosyltransferase
FOL	folate		EC 2.7.1.113	deoxyguanosine kinase
GLN	glutamine		EC 2.7.1.21	thymidine kinase
GLT	glutamate		EC 2.7.1.23	NAD kinase
GLY	glycine		EC 2.7.1.24	dephospho-CoA kinase
Glycerol3P	glycerol-3-phosphate		EC 2.7.1.26	riboflavin kinase
GPC	glycero-phospho-choline		EC 2.7.1.30	glycerol kinase
GPG	glycero-phospho-glycerol		EC 2.7.1.32	choline kinase
Holo-ACP	holo-[acyl-carrier-protein]		EC 2.7.1.33	pantothenate kinase
IMP	inosine-monophosphate		EC 2.7.1.35	pyridoxal kinase
LCAcylCoA	long-chain-acyl-coenzyme-A		EC 2.7.1.40	pyruvate kinase
MeTHF	5,10-methylene-tetrahydrofolate;		EC 2.7.1.74	deoxycytidine kinase
MGDG	monogalactosyl-diacylglycerol		EC 2.7.1.76	2'-deoxyadenosine kinase
NACD	nicotinamide or niacinamide		EC 2.7.1.86	NADP kinase
NAD+/NADH	Nicotinamide adenine dinucleotide		EC 2.7.4.11	(deoxy)adenylate kinase
NADP+/NADPH	Nicotinamide adenine dinucleotide phosphate		EC 2.7.4.13	(deoxy)nucleoside-phosphate kinase
NIA	nicotinate or niacine		EC 2.7.4.13	(deoxy)nucleosidephosphate kinase
NICNUC	nicotinate-D-ribonucleotide		EC 2.7.4.22	UMP kinase
PC	phosphatidyl-choline		EC 2.7.4.25	(d)CMP kinase
PG	phosphatidyl-glycerol		EC 2.7.4.3	adenylate kinase
PGP	phosphatidyl-glycerol-phosphate		EC 2.7.4.4	nucleoside-phosphate kinase
PhosphoC	phosphocholine		EC 2.7.4.6	nucleoside-diphosphate kinase
PYP	pyridoxal-phosphate		EC 2.7.4.6	nucleoside-diphosphate kinase;
PYX	pyridoxal		EC 2.7.4.8	guanylate kinase
R4PP	R-4-phospho-pantothenate		EC 2.7.4.9	dTMP kinase
R4PPCys	R-4-phosphopathotenoyl-cysteine		EC 2.7.7.15	choline-phosphate cytidylyltransferase
RBF	riboflavin		EC 2.7.7.18	nicotinate-mononucleotide adenylyltransferase
RPAN	R-Panthothenate		EC 2.7.7.2	FAD synthetase
SER	serine		EC 2.7.7.3	pantetheine-phosphate adenylyltransferase
THF	5,6,7,8-tetrahydrofolate		EC 2.7.7.41	phosphatidate cytidylyltransferase
ThiPP	thiamine-pyrophosphate		EC 2.7.8.-	cardiolipin synthase
UDPGal	UDP-galactose		EC 2.7.8.2	diacylglycerol cholinephosphotransferase
XMP	xanthosine-monophosphate		EC 2.7.8.41	cardiolipin synthase (CMP-forming)
H2O2	Hydrogen Peroxide		EC 2.7.8.5	CDP-diacylglycerolglycerol-3-phosphate 3-phosphatidyltransferase
O2	Molecular Oxygen		EC 2.7.8.7	holo-[acyl-carrier-protein] synthase
			EC 2.8.1.7	cysteine desulfurase
			EC 3.1.3.-	NADP phosphatase
			EC 3.1.3.27	phosphatidylglycerophosphatase
			EC 3.1.3.4	phosphatidate phosphatase
			EC 3.1.3.5	5'-nucleotidase
			EC 3.1.3.7	3'(2'),5'-bisphosphate nucleotidase
			EC 3.1.3.89	5'-deoxynucleotidase
			EC 3.1.4.2	glycerophosphocholine phosphodiesterase
			EC 3.5.1.19	nicotinamidase;
			EC 3.5.4.1	cytosine deaminase
			EC 3.5.4.12	dCMP deaminase
			EC 3.5.4.13	dCTP deaminase
			EC 3.5.4.5	cytidine deaminase
			EC 3.6.1.23	dUTP diphosphatase
			EC 3.6.1.6	nucleoside diphosphate phosphatase
			EC 3.6.5.3	protein-synthesizing GTPase
			EC 4.1.1.36	phosphopantothenoylcysteine decarboxylase
			EC 6.1.1.12	aspartate-tRNA ligase
			EC 6.1.1.17	glutamyl-tRNA synthetase
			EC 6.1.1.22	asparagine-tRNA ligase
			EC 6.1.1.23	aspartate-tRNAAsn ligase
			EC 6.2.1.3	acyl-CoA synthetase
			EC 6.3.1.1	aspartateammonia ligase
			EC 6.3.1.5	NAD+ synthetase
			EC 6.3.2.5	phosphopantothenate-cysteine ligase
			EC 6.3.4.2	CTP synthase (glutamine hydrolysing)
			EC 6.3.4.2	CTP synthase (glutamine-hydrolysing)
			EC 6.3.4.21	nicotinate phosphoribosyltransferase
			EC 6.3.4.3	formate-tetrahydrofolate ligase.
			EC 6.3.5.1	NAD+ synthase (glutamine-hydrolysing);
			EC 6.3.5.6	asparaginyl-tRNA synthase (glutamine-hydrolysing)
			EC 6.3.5.7	glutaminyl-tRNA synthase (glutamine-hydrolysing)

## Sheet: Figure 7
Metabolites
Abbreviation	Name
AcCoA	acetyl-coenzyme-A
ACET	acetate
AcetylP	acetyl-phosphate
CoA	coenzyme-A
DHAP	dihydroxyacetone-phosphate
FOR	formate
G6P	glucose-6-phosphate
GAld	glyceraldehyde
GLC	glucose
Glycerol3P	glycerol-3-phosphate
GPC	glycero-phospho-choline
GPG	glycero-phospho-glycerol
H2O2	Hydrogen Peroxide
ISOMAL	isomaltose
LAC	lactate
MAL	maltose
MYO	Myo-inositol
NAcGlc	N-acetyl-glucosamine
NAcGlc6P	N-acetyl-glucosamine-6-phosphate
NAcNeu	N-acetyl-neuraminate (or sialic acid)
O2	Molecular Oxygen
PYR	pyruvate
SUCR	sucrose
TRE	trehalose
