# Supplementary material for: Insights on the virulence of swine respiratory tract mycoplasmas through genome-scale metabolic modeling
Source: BMC Genomics. 2016 May 13;17:353. doi: 10.1186/s12864-016-2644-z (PMC4866288; doi:10.1186/s12864-016-2644-z)
Supplement: Additional file 5 — Models in SBML format. Compressed file (.zip) containing all SBML models from this work (.sbml). (ZIP 407 kb) [file 12864_2016_2644_MOESM5_ESM.zip]

Archive with 37 entries (34 files):
- Additional File 5/
- Additional File 5/.DS_Store
- __MACOSX/
- __MACOSX/Additional File 5/
- __MACOSX/Additional File 5/._.DS_Store
- Additional File 5/iMF157.xml
- __MACOSX/Additional File 5/._iMF157.xml
- Additional File 5/iMF159.xml
- __MACOSX/Additional File 5/._iMF159.xml
- Additional File 5/iMF168.xml
- __MACOSX/Additional File 5/._iMF168.xml
- Additional File 5/iMF170.xml
- __MACOSX/Additional File 5/._iMF170.xml
- Additional File 5/iMF171.xml
- __MACOSX/Additional File 5/._iMF171.xml
- Additional File 5/iMF172a.xml
- __MACOSX/Additional File 5/._iMF172a.xml
- Additional File 5/iMF172b.xml
- __MACOSX/Additional File 5/._iMF172b.xml
- Additional File 5/iMF172c.xml
- __MACOSX/Additional File 5/._iMF172c.xml
- Additional File 5/iMF175.xml
- __MACOSX/Additional File 5/._iMF175.xml
- Additional File 5/iMF177.xml
- __MACOSX/Additional File 5/._iMF177.xml
- Additional File 5/iMF181.xml
- __MACOSX/Additional File 5/._iMF181.xml
- Additional File 5/iMF182.xml
- __MACOSX/Additional File 5/._iMF182.xml
- Additional File 5/iMFmfl.xml
- __MACOSX/Additional File 5/._iMFmfl.xml
- Additional File 5/iMFmhp.xml
- __MACOSX/Additional File 5/._iMFmhp.xml
- Additional File 5/iMFmhr.xml
- __MACOSX/Additional File 5/._iMFmhr.xml
- Additional File 5/iMFpan.xml
- __MACOSX/Additional File 5/._iMFpan.xml
