# Supplementary material for: Insights on the virulence of swine respiratory tract mycoplasmas through genome-scale metabolic modeling
Source: BMC Genomics. 2016 May 13;17:353. doi: 10.1186/s12864-016-2644-z (PMC4866288; doi:10.1186/s12864-016-2644-z)
Supplement: Additional file 5 — Models in SBML format. Compressed file (.zip) containing all SBML models from this work (.sbml). (ZIP 407 kb) [file 12864_2016_2644_MOESM5_ESM.zip › Additional File 5/iMF168.xml]

<?xml version="1.0" encoding="UTF-8"?>
<sbml xmlns="http://www.sbml.org/sbml/level2" version="1" level="2">
<model id="iMF168" name="Mycoplasma_hyopneumoniae_7422_build_1">
<listOfUnitDefinitions>
	<unitDefinition id="mmol_per_gDW_per_hr">
		<listOfUnits>
			<unit kind="mole" scale="-3"/>
			<unit kind="gram" exponent="-1"/>
			<unit kind="second" multiplier=".00027777" exponent="-1"/>
		</listOfUnits>
	</unitDefinition>
</listOfUnitDefinitions>
<listOfCompartments>
  <compartment id="Cytosol" name="CCO-IN"/>
  <compartment id="Extracellular" name="CCO-OUT"/>
</listOfCompartments>
<listOfSpecies>
  <species id="ACET" name="acetate: C2H3O2" compartment="Cytosol" boundaryCondition="false"/>
  <species id="ACETALD" name="acetaldehyde: C2H4O" compartment="Cytosol" boundaryCondition="false"/>
  <species id="ACETYL_COA" name="acetyl-CoA: C23H34N7O17P3S" compartment="Cytosol" boundaryCondition="false"/>
  <species id="ACETYL_P" name="acetyl phosphate: C2H3O5P" compartment="Cytosol" boundaryCondition="false"/>
  <species id="ACET_b" name="acetate: C2H3O2" compartment="Extracellular" boundaryCondition="true"/>
  <species id="ACET_e" name="acetate: C2H3O2" compartment="Extracellular" boundaryCondition="false"/>
  <species id="ACP" name="a holo-[acyl-carrier protein]: " compartment="Cytosol" boundaryCondition="false"/>
  <species id="ACYL_SN_GLYCEROL_3P" name="a 1-acyl-sn-glycerol 3-phosphate: " compartment="Cytosol" boundaryCondition="false"/>
  <species id="ADENINE" name="adenine: C5H5N5" compartment="Cytosol" boundaryCondition="false"/>
  <species id="ADENINE_b" name="adenine: C5H5N5" compartment="Extracellular" boundaryCondition="true"/>
  <species id="ADENINE_e" name="adenine: C5H5N5" compartment="Extracellular" boundaryCondition="false"/>
  <species id="ADENOSINE" name="adenosine: C10H13N5O4" compartment="Cytosol" boundaryCondition="false"/>
  <species id="ADENOSYL_HOMO_CYS" name="S-adenosyl-L-homocysteine: C14H20N6O5S" compartment="Cytosol" boundaryCondition="false"/>
  <species id="ADP" name="ADP: C10H12N5O10P2" compartment="Cytosol" boundaryCondition="false"/>
  <species id="ALA_tRNAs" name="tRNAala: " compartment="Cytosol" boundaryCondition="false"/>
  <species id="AMMONIA" name="ammonia: H3N" compartment="Cytosol" boundaryCondition="false"/>
  <species id="AMMONIA_b" name="ammonium: H4N" compartment="Extracellular" boundaryCondition="true"/>
  <species id="AMMONIA_e" name="ammonium: H4N" compartment="Extracellular" boundaryCondition="false"/>
  <species id="AMMONIUM" name="ammonium: H4N" compartment="Cytosol" boundaryCondition="false"/>
  <species id="AMP" name="AMP: C10H12N5O7P" compartment="Cytosol" boundaryCondition="false"/>
  <species id="ARG" name="L-arginine: C6H15N4O2" compartment="Cytosol" boundaryCondition="false"/>
  <species id="ARG_b" name="L-arginine: C6H15N4O2" compartment="Extracellular" boundaryCondition="true"/>
  <species id="ARG_e" name="L-arginine: C6H15N4O2" compartment="Extracellular" boundaryCondition="false"/>
  <species id="ARG_tRNAs" name="tRNAarg: " compartment="Cytosol" boundaryCondition="false"/>
  <species id="ASCORBATE" name="L-ascorbate: C6H7O6" compartment="Cytosol" boundaryCondition="false"/>
  <species id="ASCORBATE_b" name="L-ascorbate: C6H7O6" compartment="Extracellular" boundaryCondition="true"/>
  <species id="ASCORBATE_e" name="L-ascorbate: C6H7O6" compartment="Extracellular" boundaryCondition="false"/>
  <species id="ASN" name="L-asparagine: C4H8N2O3" compartment="Cytosol" boundaryCondition="false"/>
  <species id="ASN_tRNAs" name="tRNAasn: " compartment="Cytosol" boundaryCondition="false"/>
  <species id="ASP" name="L-aspartate: C4H6NO4" compartment="Cytosol" boundaryCondition="false"/>
  <species id="ASP_b" name="L-aspartate: C4H6NO4" compartment="Extracellular" boundaryCondition="true"/>
  <species id="ASP_e" name="L-aspartate: C4H6NO4" compartment="Extracellular" boundaryCondition="false"/>
  <species id="ASP_tRNAs" name="tRNAasp: " compartment="Cytosol" boundaryCondition="false"/>
  <species id="ATP" name="ATP: C10H12N5O13P3" compartment="Cytosol" boundaryCondition="false"/>
  <species id="Arg_Arg" name="Arg-Arg: C12H26N8O3" compartment="Cytosol" boundaryCondition="false"/>
  <species id="Arg_Arg_e" name="Arg-Arg: C12H26N8O3" compartment="Extracellular" boundaryCondition="false"/>
  <species id="Asp_Asp" name="Asp-Asp: C8H12N2O7" compartment="Cytosol" boundaryCondition="false"/>
  <species id="Asp_Asp_e" name="Asp-Asp: C8H12N2O7" compartment="Extracellular" boundaryCondition="false"/>
  <species id="BIOMASS_b" name="Biomass: " compartment="Extracellular" boundaryCondition="true"/>  
  <species id="BIOMASS_e" name="Biomass: " compartment="Extracellular" boundaryCondition="false"/>  
  <species id="CA2" name="Ca2+: Ca" compartment="Cytosol" boundaryCondition="false"/>
  <species id="CA2_b" name="Ca2+: Ca" compartment="Extracellular" boundaryCondition="true"/>
  <species id="CA2_e" name="Ca2+: Ca" compartment="Extracellular" boundaryCondition="false"/>
  <species id="CARBON_DIOXIDE" name="CO2: CO2" compartment="Cytosol" boundaryCondition="false"/>
  <species id="CARBON_DIOXIDE_b" name="CO2: CO2" compartment="Extracellular" boundaryCondition="true"/>
  <species id="CARBON_DIOXIDE_e" name="CO2: CO2" compartment="Extracellular" boundaryCondition="false"/>
  <species id="CARDIOLIPIN" name="a cardiolipin: " compartment="Cytosol" boundaryCondition="false"/>
  <species id="CDP" name="CDP: C9H12N3O11P2" compartment="Cytosol" boundaryCondition="false"/>
  <species id="CDPDIACYLGLYCEROL" name="a CDP-diacylglycerol: " compartment="Cytosol" boundaryCondition="false"/>
  <species id="CDP_CHOLINE" name="CDP-choline: C14H25N4O11P2" compartment="Cytosol" boundaryCondition="false"/>
  <species id="CHOLESTEROL_b" name="Cholesterol: C27H46O" compartment="Extracellular" boundaryCondition="true"/>
  <species id="CHOLESTEROL_e" name="Cholesterol: C27H46O" compartment="Extracellular" boundaryCondition="false"/>
  <species id="CHOLINE" name="choline: C5H14NO" compartment="Cytosol" boundaryCondition="false"/>
  <species id="CHOLINE_b" name="choline: C5H14NO" compartment="Extracellular" boundaryCondition="true"/>
  <species id="CHOLINE_e" name="choline: C5H14NO" compartment="Extracellular" boundaryCondition="false"/>
  <species id="CL" name="chloride: Cl" compartment="Cytosol" boundaryCondition="false"/>
  <species id="CL_b" name="chloride: Cl" compartment="Extracellular" boundaryCondition="true"/>
  <species id="CL_e" name="chloride: Cl" compartment="Extracellular" boundaryCondition="false"/>
  <species id="CMP" name="CMP: C9H12N3O8P" compartment="Cytosol" boundaryCondition="false"/>
  <species id="COBALT" name="Co2+: Co" compartment="Cytosol" boundaryCondition="false"/>
  <species id="COBALT_b" name="Co2+: Co" compartment="Extracellular" boundaryCondition="true"/>
  <species id="COBALT_e" name="Co2+: Co" compartment="Extracellular" boundaryCondition="false"/>
  <species id="CO_A" name="coenzyme A: C21H32N7O16P3S" compartment="Cytosol" boundaryCondition="false"/>
  <species id="CTP" name="CTP: C9H12N3O14P3" compartment="Cytosol" boundaryCondition="false"/>
  <species id="CU2" name="Cu2+: Cu" compartment="Cytosol" boundaryCondition="false"/>
  <species id="CU2_b" name="Cu2+: Cu" compartment="Extracellular" boundaryCondition="true"/>
  <species id="CU2_e" name="Cu2+: Cu" compartment="Extracellular" boundaryCondition="false"/>
  <species id="CYS" name="L-cysteine: C3H7NO2S" compartment="Cytosol" boundaryCondition="false"/>
  <species id="CYS_b" name="L-cysteine: C3H7NO2S" compartment="Extracellular" boundaryCondition="true"/>
  <species id="CYS_e" name="L-cysteine: C3H7NO2S" compartment="Extracellular" boundaryCondition="false"/>
  <species id="CYS_tRNAs" name="tRNAcys: " compartment="Cytosol" boundaryCondition="false"/>
  <species id="CYTIDINE" name="cytidine: C9H13N3O5" compartment="Cytosol" boundaryCondition="false"/>
  <species id="CYTIDINE_b" name="cytidine: C9H13N3O5" compartment="Extracellular" boundaryCondition="true"/>
  <species id="CYTIDINE_e" name="cytidine: C9H13N3O5" compartment="Extracellular" boundaryCondition="false"/>
  <species id="Charged_ALA_tRNAs" name="L-alanyl-tRNAala: " compartment="Cytosol" boundaryCondition="false"/>
  <species id="Charged_ARG_tRNAs" name="L-arginyl-tRNAarg: " compartment="Cytosol" boundaryCondition="false"/>
  <species id="Charged_ASN_tRNAs" name="L-asparaginyl-tRNAasn: " compartment="Cytosol" boundaryCondition="false"/>
  <species id="Charged_ASP_tRNAs" name="L-aspartyl-tRNAasp: " compartment="Cytosol" boundaryCondition="false"/>
  <species id="Charged_CYS_tRNAs" name="L-cysteinyl-tRNAcys: " compartment="Cytosol" boundaryCondition="false"/>
  <species id="Charged_GLN_tRNAs" name="L-glutaminyl-tRNAgln: " compartment="Cytosol" boundaryCondition="false"/>
  <species id="Charged_GLT_tRNAs" name="L-glutamyl-tRNAGlu: " compartment="Cytosol" boundaryCondition="false"/>
  <species id="Charged_GLY_tRNAs" name="glycyl-tRNAgly: " compartment="Cytosol" boundaryCondition="false"/>
  <species id="Charged_HIS_tRNAs" name="L-histidyl-tRNAhis: " compartment="Cytosol" boundaryCondition="false"/>
  <species id="Charged_ILE_tRNAs" name="L-isoleucyl-tRNAile: " compartment="Cytosol" boundaryCondition="false"/>
  <species id="Charged_LEU_tRNAs" name="L-leucyl-tRNAleu: " compartment="Cytosol" boundaryCondition="false"/>
  <species id="Charged_LYS_tRNAs" name="L-lysyl-tRNAlys: " compartment="Cytosol" boundaryCondition="false"/>
  <species id="Charged_MET_tRNAs" name="L-methionyl-tRNAmet: " compartment="Cytosol" boundaryCondition="false"/>
  <species id="Charged_PHE_tRNAs" name="L-phenylalanyl-tRNAphe: " compartment="Cytosol" boundaryCondition="false"/>
  <species id="Charged_PRO_tRNAs" name="L-prolyl-tRNApro: " compartment="Cytosol" boundaryCondition="false"/>
  <species id="Charged_SER_tRNAs" name="L-seryl-tRNAser: " compartment="Cytosol" boundaryCondition="false"/>
  <species id="Charged_THR_tRNAs" name="L-threonyl-tRNAthr: " compartment="Cytosol" boundaryCondition="false"/>
  <species id="Charged_TRP_tRNAs" name="L-tryptophanyl-tRNAtrp: " compartment="Cytosol" boundaryCondition="false"/>
  <species id="Charged_TYR_tRNAs" name="L-tyrosyl-tRNAtyr: " compartment="Cytosol" boundaryCondition="false"/>
  <species id="Charged_VAL_tRNAs" name="L-valyl-tRNAval: " compartment="Cytosol" boundaryCondition="false"/>
  <species id="Cys_Cys" name="Cys-Cys: C6H12N2O3S2" compartment="Cytosol" boundaryCondition="false"/>
  <species id="Cys_Cys_e" name="Cys-Cys: C6H12N2O3S2" compartment="Extracellular" boundaryCondition="false"/>
  <species id="DADP" name="dADP: C10H12N5O9P2" compartment="Cytosol" boundaryCondition="false"/>
  <species id="DAMP" name="dAMP: C10H12N5O6P" compartment="Cytosol" boundaryCondition="false"/>
  <species id="DATP" name="dATP: C10H12N5O12P3" compartment="Cytosol" boundaryCondition="false"/>
  <species id="DCDP" name="dCDP: C9H12N3O10P2" compartment="Cytosol" boundaryCondition="false"/>
  <species id="DCMP" name="dCMP: C9H12N3O7P" compartment="Cytosol" boundaryCondition="false"/>
  <species id="DCTP" name="dCTP: C9H12N3O13P3" compartment="Cytosol" boundaryCondition="false"/>
  <species id="DEAMINO_NAD" name="nicotinate adenine dinucleotide: C21H24N6O15P2" compartment="Cytosol" boundaryCondition="false"/>
  <species id="DEHYDROASCORBATE" name="dehydroascorbate (bicyclic form): C6H8O7" compartment="Cytosol" boundaryCondition="false"/>
  <species id="DEHYDRO_DEOXY_D_GULONATE_6P" name="5-dehydro-2-deoxy-D-gluconate 6-phosphate: C6H8O9P" compartment="Cytosol" boundaryCondition="false"/>
  <species id="DEOXYADENOSINE" name="2'-deoxyadenosine: C10H13N5O3" compartment="Cytosol" boundaryCondition="false"/>
  <species id="DEOXYCYTIDINE" name="2'-deoxycytidine: C9H13N3O4" compartment="Cytosol" boundaryCondition="false"/>
  <species id="DEOXYGUANOSINE" name="2'-deoxyguanosine: C10H13N5O4" compartment="Cytosol" boundaryCondition="false"/>
  <species id="DEOXYINOSINE" name="2'-deoxyinosine: C10H12N4O4" compartment="Cytosol" boundaryCondition="false"/>
  <species id="DEOXYURIDINE" name="2'-deoxyuridine: C9H12N2O5" compartment="Cytosol" boundaryCondition="false"/>
  <species id="DEOXY_DEHYDRO_D_GULONATE" name="2-deoxy-5-dehydro-D-gluconate: C6H9O6" compartment="Cytosol" boundaryCondition="false"/>
  <species id="DEOXY_D_RIBOSE_1_PHOSPHATE" name="2-deoxy-alpha-D-ribose 1-phosphate: C5H9O7P" compartment="Cytosol" boundaryCondition="false"/>
  <species id="DEOXY_RIBOSE_5P" name="2-deoxy-D-ribose 5-phosphate: C5H9O7P" compartment="Cytosol" boundaryCondition="false"/>
  <species id="DEPHOSPHO_COA" name="3'-dephospho-CoA: C21H33N7O13P2S" compartment="Cytosol" boundaryCondition="false"/>
  <species id="DGDG" name="digalactosyldiacylglycerol:  C17H26O15" compartment="Cytosol" boundaryCondition="false"/>  
  <species id="DGDP" name="dGDP: C10H12N5O10P2" compartment="Cytosol" boundaryCondition="false"/>
  <species id="DGMP" name="dGMP: C10H12N5O7P" compartment="Cytosol" boundaryCondition="false"/>
  <species id="DGTP" name="dGTP: C10H12N5O13P3" compartment="Cytosol" boundaryCondition="false"/>
  <species id="DIACYLGLYCEROL" name="a 1,2-diacyl-sn-glycerol: " compartment="Cytosol" boundaryCondition="false"/>
  <species id="DIHYDROFOLATE" name="7,8-dihydrofolate: C19H19N7O6" compartment="Cytosol" boundaryCondition="false"/>
  <species id="DIHYDROXYACETONE_b" name="dihydroxyacetone: C3H6O3" compartment="Extracellular" boundaryCondition="true"/>
  <species id="DIHYDROXYACETONE_e" name="dihydroxyacetone: C3H6O3" compartment="Extracellular" boundaryCondition="false"/>
  <species id="DIHYDROXYPENTANEDIONE" name="autoinducer 2: C5H8O4" compartment="Cytosol" boundaryCondition="false"/>
  <species id="DIHYDROXYPENTANEDIONE_b" name="autoinducer 2: C5H8O4" compartment="Extracellular" boundaryCondition="true"/>
  <species id="DIHYDROXYPENTANEDIONE_e" name="autoinducer 2: C5H8O4" compartment="Extracellular" boundaryCondition="false"/>
  <species id="DIHYDROXY_ACETONE_PHOSPHATE" name="dihydroxyacetone phosphate: C3H5O6P" compartment="Cytosol" boundaryCondition="false"/>
  <species id="DPG" name="1,3-bisphospho-D-glycerate: C3H4O10P2" compartment="Cytosol" boundaryCondition="false"/>
  <species id="DUDP" name="dUDP: C9H11N2O11P2" compartment="Cytosol" boundaryCondition="false"/>
  <species id="DUMP" name="dUMP: C9H11N2O8P" compartment="Cytosol" boundaryCondition="false"/>
  <species id="DUTP" name="dUTP: C9H11N2O14P3" compartment="Cytosol" boundaryCondition="false"/>
  <species id="D_GLUCOSAMINE_6_P" name="D-glucosamine 6-phosphate: C6H13NO8P" compartment="Cytosol" boundaryCondition="false"/>
  <species id="D_SEDOHEPTULOSE_7_P" name="D-sedoheptulose 7-phosphate: C7H13O10P" compartment="Cytosol" boundaryCondition="false"/>
  <species id="ERYTHROSE_4P" name="D-erythrose 4-phosphate: C4H7O7P" compartment="Cytosol" boundaryCondition="false"/>
  <species id="ETOH" name="ethanol: C2H6O" compartment="Cytosol" boundaryCondition="false"/>
  <species id="ETOH_b" name="ethanol: C2H6O" compartment="Extracellular" boundaryCondition="true"/>
  <species id="ETOH_e" name="ethanol: C2H6O" compartment="Extracellular" boundaryCondition="false"/>
  <species id="FAD" name="FAD: C27H30N9O15P2" compartment="Cytosol" boundaryCondition="false"/>
  <species id="FE2" name="Fe2+: Fe" compartment="Cytosol" boundaryCondition="false"/>
  <species id="FE2_b" name="Fe2+: Fe" compartment="Extracellular" boundaryCondition="true"/>
  <species id="FE2_e" name="Fe2+: Fe" compartment="Extracellular" boundaryCondition="false"/>
  <species id="FE3" name="Fe3+: Fe" compartment="Cytosol" boundaryCondition="false"/>
  <species id="FMN" name="FMN: C17H18N4O9P" compartment="Cytosol" boundaryCondition="false"/>
  <species id="FOLATE" name="folate: C19H17N7O6" compartment="Cytosol" boundaryCondition="false"/>
  <species id="FOLATE_b" name="folate: C19H17N7O6" compartment="Extracellular" boundaryCondition="true"/>
  <species id="FOLATE_e" name="folate: C19H17N7O6" compartment="Extracellular" boundaryCondition="false"/>
  <species id="FORMALDEHYDE" name="formaldehyde: CH2O" compartment="Cytosol" boundaryCondition="false"/>
  <species id="FORMALDEHYDE_b" name="formaldehyde: CH2O" compartment="Extracellular" boundaryCondition="true"/>
  <species id="FORMALDEHYDE_e" name="formaldehyde: CH2O" compartment="Extracellular" boundaryCondition="false"/>
  <species id="FORMATE" name="formate: CHO2" compartment="Cytosol" boundaryCondition="false"/>
  <species id="FORMATE_b" name="formate: CHO2" compartment="Extracellular" boundaryCondition="true"/>
  <species id="FORMATE_e" name="formate: CHO2" compartment="Extracellular" boundaryCondition="false"/>
  <species id="FRUCTOSE_16_DIPHOSPHATE" name="D-fructose 1,6-bisphosphate: C6H10O12P2" compartment="Cytosol" boundaryCondition="false"/>
  <species id="FRUCTOSE_1_P" name="D-fructose 1-phosphate: C6H11O9P" compartment="Cytosol" boundaryCondition="false"/>
  <species id="FRUCTOSE_6_P" name="D-fructose 6-phosphate: C6H11O9P" compartment="Cytosol" boundaryCondition="false"/>
  <species id="FRUCTOSE_b" name="D-fructose: C6H12O6" compartment="Extracellular" boundaryCondition="true"/>
  <species id="FRUCTOSE_e" name="D-fructose: C6H12O6" compartment="Extracellular" boundaryCondition="false"/>
  <species id="FUM" name="fumarate: C4H2O4" compartment="Cytosol" boundaryCondition="false"/>
  <species id="FUM_b" name="fumarate: C4H2O4" compartment="Extracellular" boundaryCondition="true"/>
  <species id="FUM_e" name="fumarate: C4H2O4" compartment="Extracellular" boundaryCondition="false"/>
  <species id="G3P" name="3-phospho-D-glycerate: C3H4O7P" compartment="Cytosol" boundaryCondition="false"/>
  <species id="GALACTOSE" name="D-galactose: C6H12O6" compartment="Cytosol" boundaryCondition="false"/>
  <species id="GALACTOSE_b" name="D-galactose: C6H12O6" compartment="Extracellular" boundaryCondition="true"/>
  <species id="GALACTOSE_e" name="D-galactose: C6H12O6" compartment="Extracellular" boundaryCondition="false"/>
  <species id="GAP" name="D-glyceraldehyde 3-phosphate: C3H5O6P" compartment="Cytosol" boundaryCondition="false"/>
  <species id="GDP" name="GDP: C10H12N5O11P2" compartment="Cytosol" boundaryCondition="false"/>
  <species id="GLC" name="D-glucose: C6H12O6" compartment="Cytosol" boundaryCondition="false"/>
  <species id="GLC_1_P" name="D-glucose 1-phosphate: C6H11O9P" compartment="Cytosol" boundaryCondition="false"/>
  <species id="GLC_6_P" name="D-glucose 6-phosphate: C6H11O9P" compartment="Cytosol" boundaryCondition="false"/>
  <species id="GLC_b" name="D-glucose: C6H12O6" compartment="Extracellular" boundaryCondition="true"/>
  <species id="GLC_e" name="D-glucose: C6H12O6" compartment="Extracellular" boundaryCondition="false"/>
  <species id="GLN" name="L-glutamine: C5H10N2O3" compartment="Cytosol" boundaryCondition="false"/>
  <species id="GLN_b" name="L-glutamine: C5H10N2O3" compartment="Extracellular" boundaryCondition="true"/>
  <species id="GLN_e" name="L-glutamine: C5H10N2O3" compartment="Extracellular" boundaryCondition="false"/>
  <species id="GLN_tRNAs" name="tRNAgln: " compartment="Cytosol" boundaryCondition="false"/>
  <species id="GLT" name="L-glutamate: C5H8NO4" compartment="Cytosol" boundaryCondition="false"/>
  <species id="GLT_b" name="L-glutamate: C5H8NO4" compartment="Extracellular" boundaryCondition="true"/>
  <species id="GLT_e" name="L-glutamate: C5H8NO4" compartment="Extracellular" boundaryCondition="false"/>
  <species id="GLT_tRNAs" name="tRNAGlu: " compartment="Cytosol" boundaryCondition="false"/>
  <species id="GLUCOSAMINE_b" name="D-glucosamine: C6H14NO5" compartment="Extracellular" boundaryCondition="true"/>
  <species id="GLUCOSAMINE_e" name="D-glucosamine: C6H14NO5" compartment="Extracellular" boundaryCondition="false"/>
  <species id="GLY" name="glycine: C2H5NO2" compartment="Cytosol" boundaryCondition="false"/>
  <species id="GLYCERALD" name="D-glyceraldehyde: C3H6O3" compartment="Cytosol" boundaryCondition="false"/>
  <species id="GLYCERALD_b" name="D-glyceraldehyde: C3H6O3" compartment="Extracellular" boundaryCondition="true"/>
  <species id="GLYCERALD_e" name="D-glyceraldehyde: C3H6O3" compartment="Extracellular" boundaryCondition="false"/>
  <species id="GLYCEROL" name="glycerol: C3H8O3" compartment="Cytosol" boundaryCondition="false"/>
  <species id="GLYCEROL_3P" name="sn-glycerol 3-phosphate: C3H7O6P" compartment="Cytosol" boundaryCondition="false"/>
  <species id="GLYCEROL_3P_b" name="sn-glycerol-3-phosphate: C3H7O6P" compartment="Extracellular" boundaryCondition="true"/>
  <species id="GLYCEROL_3P_e" name="sn-glycerol-3-phosphate: C3H7O6P" compartment="Extracellular" boundaryCondition="false"/>
  <species id="GLYCEROL_b" name="glycerol: C3H8O3" compartment="Extracellular" boundaryCondition="true"/>
  <species id="GLYCEROL_e" name="glycerol: C3H8O3" compartment="Extracellular" boundaryCondition="false"/>
  <species id="GLYCEROPHOSPHOGLYCEROL" name="glycerophosphoglycerol: C6H14O8P" compartment="Cytosol" boundaryCondition="false"/>
  <species id="GLYCEROPHOSPHOGLYCEROL_b" name="glycerophosphoglycerol: C6H14O8P" compartment="Extracellular" boundaryCondition="true"/>
  <species id="GLYCEROPHOSPHOGLYCEROL_e" name="glycerophosphoglycerol: C6H14O8P" compartment="Extracellular" boundaryCondition="false"/>
  <species id="GLYCERO_PHOSPHOCHOLINE" name="glycerophosphocholine: C8H21NO6P" compartment="Cytosol" boundaryCondition="false"/>
  <species id="GLYCERO_PHOSPHOCHOLINE_b" name="glycerophosphocholine: C8H21NO6P" compartment="Extracellular" boundaryCondition="false"/>
  <species id="GLYCERO_PHOSPHOCHOLINE_e" name="glycerophosphocholine: C8H21NO6P" compartment="Extracellular" boundaryCondition="true"/>
  <species id="GLY_b" name="glycine: C2H5NO2" compartment="Extracellular" boundaryCondition="true"/>
  <species id="GLY_e" name="glycine: C2H5NO2" compartment="Extracellular" boundaryCondition="false"/>
  <species id="GLY_tRNAs" name="tRNAgly: " compartment="Cytosol" boundaryCondition="false"/>
  <species id="GMP" name="GMP: C10H12N5O8P" compartment="Cytosol" boundaryCondition="false"/>
  <species id="GTP" name="GTP: C10H12N5O14P3" compartment="Cytosol" boundaryCondition="false"/>
  <species id="GUANINE" name="guanine: C5H5N5O" compartment="Cytosol" boundaryCondition="false"/>
  <species id="GUANINE_b" name="guanine: C5H5N5O" compartment="Extracellular" boundaryCondition="true"/>
  <species id="GUANINE_e" name="guanine: C5H5N5O" compartment="Extracellular" boundaryCondition="false"/>
  <species id="GUANOSINE" name="guanosine: C10H13N5O5" compartment="Cytosol" boundaryCondition="false"/>
  <species id="Gln_Gln" name="Gln-Gln: C10H18N4O5" compartment="Cytosol" boundaryCondition="false"/>
  <species id="Gln_Gln_e" name="Gln-Gln: C10H18N4O5" compartment="Extracellular" boundaryCondition="false"/>
  <species id="Glt_Glt" name="Glt-Glt: C10H17N3O6" compartment="Cytosol" boundaryCondition="false"/>
  <species id="Glt_Glt_e" name="Glt-Glt: C10H17N3O6" compartment="Extracellular" boundaryCondition="false"/>
  <species id="Gly_Gly" name="Gly-Gly: C4H8N2O3" compartment="Cytosol" boundaryCondition="false"/>
  <species id="Gly_Gly_e" name="Gly-Gly: C4H8N2O3" compartment="Extracellular" boundaryCondition="false"/>
  <species id="HEXULOSE_6_P" name="hexulose 6-phosphate: C6H11O9P" compartment="Cytosol" boundaryCondition="false"/>
  <species id="HIS" name="L-histidine: C6H9N3O2" compartment="Cytosol" boundaryCondition="false"/>
  <species id="HIS_b" name="L-histidine: C6H9N3O2" compartment="Extracellular" boundaryCondition="true"/>
  <species id="HIS_e" name="L-histidine: C6H9N3O2" compartment="Extracellular" boundaryCondition="false"/>
  <species id="HIS_tRNAs" name="tRNAhis: " compartment="Cytosol" boundaryCondition="false"/>
  <species id="HOMO_CYS" name="L-homocysteine: C4H9NO2S" compartment="Cytosol" boundaryCondition="false"/>
  <species id="HYDROGEN_PEROXIDE" name="hydrogen peroxide: H2O2" compartment="Cytosol" boundaryCondition="false"/>
  <species id="HYDROGEN_PEROXIDE_b" name="hydrogen peroxide: H2O2" compartment="Extracellular" boundaryCondition="true"/>
  <species id="HYDROGEN_PEROXIDE_e" name="hydrogen peroxide: H2O2" compartment="Extracellular" boundaryCondition="false"/>
  <species id="HYPOXANTHINE" name="hypoxanthine: C5H4N4O" compartment="Cytosol" boundaryCondition="false"/>
  <species id="HYPOXANTHINE_b" name="hypoxanthine: C5H4N4O" compartment="Extracellular" boundaryCondition="true"/>
  <species id="HYPOXANTHINE_e" name="hypoxanthine: C5H4N4O" compartment="Extracellular" boundaryCondition="false"/>
  <species id="His_His" name="His-His: C12H16N6O3" compartment="Cytosol" boundaryCondition="false"/>
  <species id="His_His_e" name="His-His: C12H16N6O3" compartment="Extracellular" boundaryCondition="false"/>
  <species id="ILE" name="L-isoleucine: C6H13NO2" compartment="Cytosol" boundaryCondition="false"/>
  <species id="ILE_b" name="L-isoleucine: C6H13NO2" compartment="Extracellular" boundaryCondition="true"/>
  <species id="ILE_e" name="L-isoleucine: C6H13NO2" compartment="Extracellular" boundaryCondition="false"/>
  <species id="ILE_tRNAs" name="tRNAile: " compartment="Cytosol" boundaryCondition="false"/>
  <species id="IMP" name="IMP: C10H11N4O8P" compartment="Cytosol" boundaryCondition="false"/>
  <species id="INOSINE" name="inosine: C10H12N4O5" compartment="Cytosol" boundaryCondition="false"/>
  <species id="INOSINE_b" name="inosine: C10H12N4O5" compartment="Extracellular" boundaryCondition="true"/>
  <species id="INOSINE_e" name="inosine: C10H12N4O5" compartment="Extracellular" boundaryCondition="false"/>
  <species id="Ile_Ile" name="Ile-Ile: C12H24N2O3" compartment="Cytosol" boundaryCondition="false"/>
  <species id="Ile_Ile_e" name="Ile-Ile: C12H24N2O3" compartment="Extracellular" boundaryCondition="false"/>
  <species id="K" name="K+: K" compartment="Cytosol" boundaryCondition="false"/>
  <species id="K_b" name="K+: K" compartment="Extracellular" boundaryCondition="true"/>
  <species id="K_e" name="K+: K" compartment="Extracellular" boundaryCondition="false"/>
  <species id="LACTATE" name="L-lactate: C3H5O3" compartment="Cytosol" boundaryCondition="false"/>
  <species id="LACTATE_b" name="L-Lactate: C3H5O3" compartment="Extracellular" boundaryCondition="true"/>
  <species id="LACTATE_e" name="L-Lactate: C3H5O3" compartment="Extracellular" boundaryCondition="false"/>
  <species id="LACTOSE" name="alpha-lactose: C12H22O11" compartment="Cytosol" boundaryCondition="false"/>
  <species id="LACTOSE_b" name="alpha-lactose: C12H22O11" compartment="Extracellular" boundaryCondition="true"/>
  <species id="LACTOSE_e" name="alpha-lactose: C12H22O11" compartment="Extracellular" boundaryCondition="false"/>
  <species id="LAURIC_ACID" name="Lauric Acid: C11H23" compartment="Cytosol" boundaryCondition="false"/>
  <species id="LAURIC_ACID_b" name="Lauric Acid: C11H23" compartment="Extracellular" boundaryCondition="true"/>
  <species id="LAURIC_ACID_e" name="Lauric Acid: C11H23" compartment="Extracellular" boundaryCondition="false"/>
  <species id="LEU" name="L-leucine: C6H13NO2" compartment="Cytosol" boundaryCondition="false"/>
  <species id="LEU_b" name="L-leucine: C6H13NO2" compartment="Extracellular" boundaryCondition="true"/>
  <species id="LEU_e" name="L-leucine: C6H13NO2" compartment="Extracellular" boundaryCondition="false"/>
  <species id="LEU_tRNAs" name="tRNAleu: " compartment="Cytosol" boundaryCondition="false"/>
  <species id="LINOLEIC_ACID" name="Linoleic Acid: C17H31" compartment="Cytosol" boundaryCondition="false"/>
  <species id="LINOLEIC_ACID_b" name="Linoleic Acid: C17H31" compartment="Extracellular" boundaryCondition="true"/>
  <species id="LINOLEIC_ACID_e" name="Linoleic Acid: C17H31" compartment="Extracellular" boundaryCondition="false"/>
  <species id="LYS" name="L-lysine: C6H15N2O2" compartment="Cytosol" boundaryCondition="false"/>
  <species id="LYS_b" name="L-lysine: C6H15N2O2" compartment="Extracellular" boundaryCondition="true"/>
  <species id="LYS_e" name="L-lysine: C6H15N2O2" compartment="Extracellular" boundaryCondition="false"/>
  <species id="LYS_tRNAs" name="tRNAlys: " compartment="Cytosol" boundaryCondition="false"/>
  <species id="L_1_PHOSPHATIDYL_GLYCEROL" name="an L-1-phosphatidyl-glycerol: " compartment="Cytosol" boundaryCondition="false"/>
  <species id="L_1_PHOSPHATIDYL_GLYCEROL_P" name="an L-1-phosphatidylglycerol-phosphate: " compartment="Cytosol" boundaryCondition="false"/>
  <species id="L_ALANINE" name="L-alanine: C3H7NO2" compartment="Cytosol" boundaryCondition="false"/>
  <species id="L_ASCORBATE_6_PHOSPHATE" name="L-ascorbate 6-phosphate: C6H6O9P" compartment="Cytosol" boundaryCondition="false"/>
  <species id="L_ASPARTYL_tRNAAsn" name="L-aspartyl-tRNAasn: " compartment="Cytosol" boundaryCondition="false"/>
  <species id="L_DEHYDRO_ASCORBATE" name="L-dehydro-ascorbate: C6H6O6" compartment="Cytosol" boundaryCondition="false"/>
  <species id="L_GLUTAMYL_tRNAGln" name="L-glutamyl-tRNAGln: " compartment="Cytosol" boundaryCondition="false"/>
  <species id="L_PHOSPHATIDATE" name="a 1,2-diacyl-sn-glycerol 3-phosphate: " compartment="Cytosol" boundaryCondition="false"/>
  <species id="L_RIBULOSE_5_P" name="L-ribulose 5-phosphate: C5H9O8P" compartment="Cytosol" boundaryCondition="false"/>
  <species id="L_XYLULOSE_5_P" name="L-xylulose -5-phosphate: C5H9O8P" compartment="Cytosol" boundaryCondition="false"/>
  <species id="Leu_Leu" name="Leu-Leu: C12H24N2O3" compartment="Cytosol" boundaryCondition="false"/>
  <species id="Leu_Leu_e" name="Leu-Leu: C12H24N2O3" compartment="Extracellular" boundaryCondition="false"/>
  <species id="Long_Chain_Acyl_CoAs" name="a long-chain acyl-CoA: " compartment="Cytosol" boundaryCondition="false"/>
  <species id="Long_Chain_Acyl_CoAs_b" name="a long-chain acyl-CoA: " compartment="Extracellular" boundaryCondition="true"/>
  <species id="Long_Chain_Acyl_CoAs_e" name="a long-chain acyl-CoA: " compartment="Extracellular" boundaryCondition="false"/>
  <species id="Long_Chain_Fatty_Acids" name="a long-chain fatty-acid: " compartment="Cytosol" boundaryCondition="false"/>
  <species id="Lys_Lys" name="Lys-Lys: C12H26N4O3" compartment="Cytosol" boundaryCondition="false"/>
  <species id="Lys_Lys_e" name="Lys-Lys: C12H26N4O3" compartment="Extracellular" boundaryCondition="false"/>
  <species id="MAL" name="L-malate: C4H4O5" compartment="Cytosol" boundaryCondition="false"/>
  <species id="MALONATE_S_ALD" name="malonate semialdehyde: C3H3O3" compartment="Cytosol" boundaryCondition="false"/>
  <species id="MALTOSE_e" name="maltose: C12H22O11" compartment="Extracellular" boundaryCondition="false"/>
  <species id="MANNITOL_1P" name="D-mannitol 1-phosphate: C6H13O9P" compartment="Cytosol" boundaryCondition="false"/>
  <species id="MANNITOL_b" name="D-mannitol: C6H14O6" compartment="Extracellular" boundaryCondition="true"/>
  <species id="MANNITOL_e" name="D-mannitol: C6H14O6" compartment="Extracellular" boundaryCondition="false"/>
  <species id="MANNOSE_6P" name="D-mannose 6-phosphate: C6H11O9P" compartment="Cytosol" boundaryCondition="false"/>
  <species id="MANNOSE_b" name="alpha-D-mannose: C6H12O6" compartment="Extracellular" boundaryCondition="true"/>
  <species id="MANNOSE_e" name="alpha-D-mannose: C6H12O6" compartment="Extracellular" boundaryCondition="false"/>
  <species id="MET" name="L-methionine: C5H11NO2S" compartment="Cytosol" boundaryCondition="false"/>
  <species id="METHYLENE_THF" name="5,10-methylenetetrahydrofolate: C20H21N7O6" compartment="Cytosol" boundaryCondition="false"/>
  <species id="MET_b" name="L-methionine: C5H11NO2S" compartment="Extracellular" boundaryCondition="true"/>
  <species id="MET_e" name="L-methionine: C5H11NO2S" compartment="Extracellular" boundaryCondition="false"/>
  <species id="MET_tRNAs" name="tRNAmet: " compartment="Cytosol" boundaryCondition="false"/>
  <species id="MG2" name="Mg2+: Mg" compartment="Cytosol" boundaryCondition="false"/>
  <species id="MG2_b" name="Mg2+: Mg" compartment="Extracellular" boundaryCondition="true"/>
  <species id="MG2_e" name="Mg2+: Mg" compartment="Extracellular" boundaryCondition="false"/>
  <species id="MGDG" name="monogalactosyldiacylglycerol: C11H16O10" compartment="Cytosol" boundaryCondition="false"/>
  <species id="MN2" name="Mn2+: Mn" compartment="Cytosol" boundaryCondition="false"/>
  <species id="MN2_b" name="Mn2+: Mn" compartment="Extracellular" boundaryCondition="true"/>
  <species id="MN2_e" name="Mn2+: Mn" compartment="Extracellular" boundaryCondition="false"/>
  <species id="MOLYBDATE" name="molybdate: O4Mo" compartment="Cytosol" boundaryCondition="false"/>
  <species id="MOLYBDATE_b" name="molybdate: O4Mo" compartment="Extracellular" boundaryCondition="true"/>
  <species id="MOLYBDATE_e" name="molybdate: O4Mo" compartment="Extracellular" boundaryCondition="false"/>
  <species id="MYO_INOSITOL" name="myo-inositol: C6H12O6" compartment="Cytosol" boundaryCondition="false"/>
  <species id="MYO_INOSITOL_b" name="myo-inositol: C6H12O6" compartment="Extracellular" boundaryCondition="true"/>
  <species id="MYO_INOSITOL_e" name="myo-inositol: C6H12O6" compartment="Extracellular" boundaryCondition="false"/>
  <species id="MYRISTIC_ACID" name="Myristic Acid: C14H27" compartment="Cytosol" boundaryCondition="false"/>
  <species id="MYRISTIC_ACID_b" name="Myristic Acid: C14H27" compartment="Extracellular" boundaryCondition="true"/>
  <species id="MYRISTIC_ACID_e" name="Myristic Acid: C14H27" compartment="Extracellular" boundaryCondition="false"/>
  <species id="Met_Met" name="Met-Met: C10H20N2O3S2" compartment="Cytosol" boundaryCondition="false"/>
  <species id="Met_Met_e" name="Met-Met: C10H20N2O3S2" compartment="Extracellular" boundaryCondition="false"/>
  <species id="NA" name="Na+: Na" compartment="Cytosol" boundaryCondition="false"/>
  <species id="NAD" name="NAD+: C21H26N7O14P2" compartment="Cytosol" boundaryCondition="false"/>
  <species id="NADH" name="NADH: C21H27N7O14P2" compartment="Cytosol" boundaryCondition="false"/>
  <species id="NADP" name="NADP+: C21H25N7O17P3" compartment="Cytosol" boundaryCondition="false"/>
  <species id="NADPH" name="NADPH: C21H26N7O17P3" compartment="Cytosol" boundaryCondition="false"/>
  <species id="NA_b" name="Na+: Na" compartment="Extracellular" boundaryCondition="true"/>
  <species id="NA_e" name="Na+: Na" compartment="Extracellular" boundaryCondition="false"/>
  <species id="NIACINAMIDE" name="nicotinamide: C6H6N2O" compartment="Cytosol" boundaryCondition="false"/>
  <species id="NIACINAMIDE_b" name="nicotinamide: C6H6N2O" compartment="Extracellular" boundaryCondition="true"/>
  <species id="NIACINAMIDE_e" name="nicotinamide: C6H6N2O" compartment="Extracellular" boundaryCondition="false"/>
  <species id="NIACINE" name="nicotinate: C6H4NO2" compartment="Cytosol" boundaryCondition="false"/>
  <species id="NIACINE_b" name="nicotinate: C6H4NO2" compartment="Extracellular" boundaryCondition="true"/>
  <species id="NIACINE_e" name="nicotinate: C6H4NO2" compartment="Extracellular" boundaryCondition="false"/>
  <species id="NICOTINAMIDE_NUCLEOTIDE" name="beta-nicotinamide D-ribonucleotide: C11H14N2O8P" compartment="Cytosol" boundaryCondition="false"/>
  <species id="NICOTINATE_NUCLEOTIDE" name="beta-nicotinate D-ribonucleotide: C11H12NO9P" compartment="Cytosol" boundaryCondition="false"/>
  <species id="N_ACETYL_D_GLUCOSAMINE_6_P" name="N-acetyl-D-glucosamine 6-phosphate: C8H14NO9P" compartment="Cytosol" boundaryCondition="false"/>
  <species id="N_ACETYL_D_GLUCOSAMINE_b" name="N-acetyl-D-glucosamine: C8H15NO6" compartment="Extracellular" boundaryCondition="true"/>
  <species id="N_ACETYL_D_GLUCOSAMINE_e" name="N-acetyl-D-glucosamine: C8H15NO6" compartment="Extracellular" boundaryCondition="false"/>
  <species id="OH" name="OH-: HO" compartment="Cytosol" boundaryCondition="false"/>
  <species id="OLEIC_ACID" name="Oleic Acid: C17H33" compartment="Cytosol" boundaryCondition="false"/>
  <species id="OLEIC_ACID_b" name="Oleic Acid: C17H33" compartment="Extracellular" boundaryCondition="true"/>
  <species id="OLEIC_ACID_e" name="Oleic Acid: C17H33" compartment="Extracellular" boundaryCondition="false"/>
  <species id="OXALACETIC_ACID" name="oxaloacetate: C4H2O5" compartment="Cytosol" boundaryCondition="false"/>
  <species id="OXYGEN_MOLECULE" name="oxygen: O2" compartment="Cytosol" boundaryCondition="false"/>
  <species id="OXYGEN_MOLECULE_b" name="oxygen: O2" compartment="Extracellular" boundaryCondition="true"/>
  <species id="OXYGEN_MOLECULE_e" name="oxygen: O2" compartment="Extracellular" boundaryCondition="false"/>
  <species id="Ox_Thioredoxin" name="an oxidized thioredoxin: " compartment="Cytosol" boundaryCondition="false"/>
  <species id="PALMITIC_ACID" name="Palmitic Acid: C15H31" compartment="Cytosol" boundaryCondition="false"/>
  <species id="PALMITIC_ACID_b" name="Palmitic Acid: C15H31" compartment="Extracellular" boundaryCondition="true"/>
  <species id="PALMITIC_ACID_e" name="Palmitic Acid: C15H31" compartment="Extracellular" boundaryCondition="false"/>
  <species id="PALMITOLEIC_ACID" name="Palmitoleic Acid: C15H29" compartment="Cytosol" boundaryCondition="false"/>
  <species id="PALMITOLEIC_ACID_b" name="Palmitoleic Acid: C15H29" compartment="Extracellular" boundaryCondition="true"/>
  <species id="PALMITOLEIC_ACID_e" name="Palmitoleic Acid: C15H29" compartment="Extracellular" boundaryCondition="false"/>
  <species id="PANTETHEINE_P" name="4'-phosphopantetheine: C11H21N2O7PS" compartment="Cytosol" boundaryCondition="false"/>
  <species id="PANTETHEINE_P_b" name="4'-phosphopantetheine: C11H21N2O7PS" compartment="Extracellular" boundaryCondition="true"/>
  <species id="PANTETHEINE_P_e" name="4'-phosphopantetheine: C11H21N2O7PS" compartment="Extracellular" boundaryCondition="false"/>
  <species id="PANTOTHENATE" name="(R)-pantothenate: C9H16NO5" compartment="Cytosol" boundaryCondition="false"/>
  <species id="PANTOTHENATE_b" name="(R)-pantothenate: C9H16NO5" compartment="Extracellular" boundaryCondition="true"/>
  <species id="PANTOTHENATE_e" name="(R)-pantothenate: C9H16NO5" compartment="Extracellular" boundaryCondition="false"/>
  <species id="PHE" name="L-phenylalanine: C9H11NO2" compartment="Cytosol" boundaryCondition="false"/>
  <species id="PHE_b" name="L-phenylalanine: C9H11NO2" compartment="Extracellular" boundaryCondition="true"/>
  <species id="PHE_e" name="L-phenylalanine: C9H11NO2" compartment="Extracellular" boundaryCondition="false"/>
  <species id="PHE_tRNAs" name="tRNAphe: " compartment="Cytosol" boundaryCondition="false"/>
  <species id="PHOSPHATIDYLCHOLINE" name="a phosphatidylcholine: " compartment="Cytosol" boundaryCondition="false"/>
  <species id="PHOSPHORYL_CHOLINE" name="phosphocholine: C5H13NO4P" compartment="Cytosol" boundaryCondition="false"/>
  <species id="PHOSPHO_ENOL_PYRUVATE" name="phosphoenolpyruvate: C3H2O6P" compartment="Cytosol" boundaryCondition="false"/>
  <species id="PPI" name="diphosphate: HO7P2" compartment="Cytosol" boundaryCondition="false"/>
  <species id="PRO" name="L-proline: C5H9NO2" compartment="Cytosol" boundaryCondition="false"/>
  <species id="PROTEINS_b" name="a protein: R" compartment="Extracellular" boundaryCondition="true"/>
  <species id="PROTEINS_e" name="a protein: R" compartment="Extracellular" boundaryCondition="false"/>
  <species id="PROTON" name="H+: H" compartment="Cytosol" boundaryCondition="false"/>
  <species id="PROTON_b" name="H+: H" compartment="Extracellular" boundaryCondition="true"/>
  <species id="PROTON_e" name="H+: H" compartment="Extracellular" boundaryCondition="false"/>
  <species id="PRO_b" name="L-proline: C5H9NO2" compartment="Extracellular" boundaryCondition="true"/>
  <species id="PRO_e" name="L-proline: C5H9NO2" compartment="Extracellular" boundaryCondition="false"/>
  <species id="PRO_tRNAs" name="tRNApro: " compartment="Cytosol" boundaryCondition="false"/>
  <species id="PRPP" name="5-phospho-alpha-D-ribose 1-diphosphate: C5H8O14P3" compartment="Cytosol" boundaryCondition="false"/>
  <species id="PUTRESCINE" name="putrescine: C4H14N2" compartment="Cytosol" boundaryCondition="false"/>
  <species id="PUTRESCINE_b" name="putrescine: C4H14N2" compartment="Extracellular" boundaryCondition="true"/>
  <species id="PUTRESCINE_e" name="putrescine: C4H14N2" compartment="Extracellular" boundaryCondition="false"/>
  <species id="PYRIDOXAL" name="pyridoxal: C8H9NO3" compartment="Cytosol" boundaryCondition="false"/>
  <species id="PYRIDOXAL_PHOSPHATE" name="pyridoxal 5'-phosphate: C8H8NO6P" compartment="Cytosol" boundaryCondition="false"/>
  <species id="PYRIDOXAL_b" name="pyridoxal: C8H9NO3" compartment="Extracellular" boundaryCondition="true"/>
  <species id="PYRIDOXAL_e" name="pyridoxal: C8H9NO3" compartment="Extracellular" boundaryCondition="false"/>
  <species id="PYRUVATE" name="pyruvate: C3H3O3" compartment="Cytosol" boundaryCondition="false"/>
  <species id="PYRUVATE_b" name="pyruvate: C3H3O3" compartment="Extracellular" boundaryCondition="true"/>
  <species id="PYRUVATE_e" name="pyruvate: C3H3O3" compartment="Extracellular" boundaryCondition="false"/>
  <species id="Phe_Phe" name="Phe-Phe: C18H20N2O3" compartment="Cytosol" boundaryCondition="false"/>
  <species id="Phe_Phe_e" name="Phe-Phe: C18H20N2O3" compartment="Extracellular" boundaryCondition="false"/>
  <species id="Pi" name="phosphate: HO4P" compartment="Cytosol" boundaryCondition="false"/>
  <species id="Pi_b" name="phosphate: HO4P" compartment="Extracellular" boundaryCondition="true"/>
  <species id="Pi_e" name="phosphate: HO4P" compartment="Extracellular" boundaryCondition="false"/>
  <species id="Pro_Pro" name="Pro-Pro: C10H16N2O3" compartment="Cytosol" boundaryCondition="false"/>
  <species id="Pro_Pro_e" name="Pro-Pro: C10H16N2O3" compartment="Extracellular" boundaryCondition="false"/>
  <species id="RIBOFLAVIN" name="riboflavin: C17H19N4O6" compartment="Cytosol" boundaryCondition="false"/>
  <species id="RIBOFLAVIN_b" name="riboflavin: C17H19N4O6" compartment="Extracellular" boundaryCondition="true"/>
  <species id="RIBOFLAVIN_e" name="riboflavin: C17H19N4O6" compartment="Extracellular" boundaryCondition="false"/>
  <species id="RIBOSE" name="D-ribose: C5H10O5"  initialAmount="1000" compartment="Cytosol" boundaryCondition="false"/>
  <species id="RIBOSE_1P" name="D-ribose-1-phosphate: C5H9O8P" compartment="Cytosol" boundaryCondition="false"/>
  <species id="RIBOSE_5P" name="D-ribose 5-phosphate: C5H9O8P" compartment="Cytosol" boundaryCondition="false"/>
  <species id="RIBOSE_b" name="D-ribose: C5H10O5"  initialAmount="1000" compartment="Extracellular" boundaryCondition="true"/>
  <species id="RIBOSE_e" name="D-ribose: C5H10O5"  initialAmount="1000" compartment="Extracellular" boundaryCondition="false"/>
  <species id="RIBULOSE_5P" name="D-ribulose 5-phosphate: C5H9O8P" compartment="Cytosol" boundaryCondition="false"/>
  <species id="R_4_PHOSPHOPANTOTHENOYL_L_CYSTEINE" name="R-4'-phosphopantothenoyl-L-cysteine: C12H20N2O9PS" compartment="Cytosol" boundaryCondition="false"/>
  <species id="Red_Thioredoxin" name="a reduced thioredoxin: " compartment="Cytosol" boundaryCondition="false"/>
  <species id="SCYLLO_INOSOSE" name="scyllo-inosose: C6H10O6" compartment="Cytosol" boundaryCondition="false"/>
  <species id="SER" name="L-serine: C3H7NO3" compartment="Cytosol" boundaryCondition="false"/>
  <species id="SER_b" name="L-serine: C3H7NO3" compartment="Extracellular" boundaryCondition="true"/>
  <species id="SER_e" name="L-serine: C3H7NO3" compartment="Extracellular" boundaryCondition="false"/>
  <species id="SER_tRNAs" name="tRNAser: " compartment="Cytosol" boundaryCondition="false"/>
  <species id="SPERMIDINE" name="spermidine: C7H22N3" compartment="Cytosol" boundaryCondition="false"/>
  <species id="SPERMIDINE_b" name="spermidine: C7H22N3" compartment="Extracellular" boundaryCondition="true"/>
  <species id="SPERMIDINE_e" name="spermidine: C7H22N3" compartment="Extracellular" boundaryCondition="false"/>
  <species id="SPM_b" name="C16 Sphingomyelin: C39H79N2O6P" compartment="Extracellular" boundaryCondition="true"/>
  <species id="SPM_e" name="C16 Sphingomyelin: C39H79N2O6P" compartment="Extracellular" boundaryCondition="false"/>
  <species id="STARCH_b" name="starch: " compartment="Extracellular" boundaryCondition="true"/>
  <species id="STARCH_e" name="starch: " compartment="Extracellular" boundaryCondition="false"/>
  <species id="STEARIC_ACID" name="Stearic Acid: C17H35" compartment="Cytosol" boundaryCondition="false"/>
  <species id="STEARIC_ACID_b" name="Stearic Acid: C17H35" compartment="Extracellular" boundaryCondition="true"/>
  <species id="STEARIC_ACID_e" name="Stearic Acid: C17H35" compartment="Extracellular" boundaryCondition="false"/>
  <species id="SUC" name="succinate: C4H4O4" compartment="Cytosol" boundaryCondition="false"/>
  <species id="SUC_COA" name="succinyl-CoA: C25H35N7O19P3S" compartment="Cytosol" boundaryCondition="false"/>
  <species id="SUC_b" name="succinate: C4H4O4" compartment="Extracellular" boundaryCondition="true"/>
  <species id="SUC_e" name="succinate: C4H4O4" compartment="Extracellular" boundaryCondition="false"/>
  <species id="SULFATE" name="sulfate: O4S" compartment="Cytosol" boundaryCondition="false"/>
  <species id="SULFATE_b" name="sulfate: O4S" compartment="Extracellular" boundaryCondition="true"/>
  <species id="SULFATE_e" name="sulfate: O4S" compartment="Extracellular" boundaryCondition="false"/>
  <species id="SUPER_OXIDE" name="superoxide: O2" compartment="Cytosol" boundaryCondition="false"/>
  <species id="SUPER_OXIDE_b" name="superoxide: O2" compartment="Extracellular" boundaryCondition="true"/>
  <species id="SUPER_OXIDE_e" name="superoxide: O2" compartment="Extracellular" boundaryCondition="false"/>
  <species id="S_ADENOSYLMETHIONINE" name="S-adenosyl-L-methionine: C15H23N6O5S" compartment="Cytosol" boundaryCondition="false"/>
  <species id="S_RYBOSYL_L_HOMOCYSTEINE" name="S-ribosyl-L-homocysteine: C9H17NO6S" compartment="Cytosol" boundaryCondition="false"/>
  <species id="S_RYBOSYL_L_HOMOCYSTEINE_b" name="S-ribosyl-L-homocysteine: C9H17NO6S" compartment="Extracellular" boundaryCondition="true"/>
  <species id="S_RYBOSYL_L_HOMOCYSTEINE_e" name="S-ribosyl-L-homocysteine: C9H17NO6S" compartment="Extracellular" boundaryCondition="false"/>
  <species id="Ser_Ser" name="Ser-Ser: C6H12N2O5" compartment="Cytosol" boundaryCondition="false"/>
  <species id="Ser_Ser_e" name="Ser-Ser: C6H12N2O5" compartment="Extracellular" boundaryCondition="false"/>
  <species id="Sulfurated_Sulfur_Acceptors" name="a sulfurated [sulfur carrier]: " compartment="Cytosol" boundaryCondition="false"/>
  <species id="TDP" name="dTDP: C10H13N2O11P2" compartment="Cytosol" boundaryCondition="false"/>
  <species id="THF" name="5,6,7,8-tetrahydrofolate: C19H21N7O6" compartment="Cytosol" boundaryCondition="false"/>
  <species id="THIAMINE_PYROPHOSPHATE" name="thiamin diphosphate: C12H16N4O7P2S" compartment="Cytosol" boundaryCondition="false"/>
  <species id="THIAMINE_PYROPHOSPHATE_b" name="thiamin diphosphate: C12H16N4O7P2S" compartment="Extracellular" boundaryCondition="true"/>
  <species id="THIAMINE_PYROPHOSPHATE_e" name="thiamin diphosphate: C12H16N4O7P2S" compartment="Extracellular" boundaryCondition="false"/>
  <species id="THR" name="L-threonine: C4H9NO3" compartment="Cytosol" boundaryCondition="false"/>
  <species id="THR_b" name="L-threonine: C4H9NO3" compartment="Extracellular" boundaryCondition="true"/>
  <species id="THR_e" name="L-threonine: C4H9NO3" compartment="Extracellular" boundaryCondition="false"/>
  <species id="THR_tRNAs" name="tRNAthr: " compartment="Cytosol" boundaryCondition="false"/>
  <species id="THYMIDINE" name="thymidine: C10H14N2O5" compartment="Cytosol" boundaryCondition="false"/>
  <species id="THYMINE" name="thymine: C5H6N2O2" compartment="Cytosol" boundaryCondition="false"/>
  <species id="THYMINE_b" name="thymine: C5H6N2O2" compartment="Extracellular" boundaryCondition="true"/>
  <species id="THYMINE_e" name="thymine: C5H6N2O2" compartment="Extracellular" boundaryCondition="false"/>
  <species id="THcHDO" name="3D-(3,5/4)-trihydroxycyclohexane-1,2-dione: C6H8O5" compartment="Cytosol" boundaryCondition="false"/>
  <species id="TMP" name="dTMP: C10H13N2O8P" compartment="Cytosol" boundaryCondition="false"/>
  <species id="TREHALOSE_6P" name="alpha,alpha-trehalose 6-phosphate: C12H21O14P" compartment="Cytosol" boundaryCondition="false"/>
  <species id="TREHALOSE_e" name="alpha,alpha-trehalose: C12H22O11" compartment="Extracellular" boundaryCondition="false"/>
  <species id="TRP" name="L-tryptophan: C11H12N2O2" compartment="Cytosol" boundaryCondition="false"/>
  <species id="TRP_b" name="L-tryptophan: C11H12N2O2" compartment="Extracellular" boundaryCondition="true"/>
  <species id="TRP_e" name="L-tryptophan: C11H12N2O2" compartment="Extracellular" boundaryCondition="false"/>
  <species id="TRP_tRNAs" name="tRNAtrp: " compartment="Cytosol" boundaryCondition="false"/>
  <species id="TTP" name="dTTP: C10H13N2O14P3" compartment="Cytosol" boundaryCondition="false"/>
  <species id="TYR" name="L-tyrosine: C9H11NO3" compartment="Cytosol" boundaryCondition="false"/>
  <species id="TYR_b" name="L-tyrosine: C9H11NO3" compartment="Extracellular" boundaryCondition="true"/>
  <species id="TYR_e" name="L-tyrosine: C9H11NO3" compartment="Extracellular" boundaryCondition="false"/>
  <species id="TYR_tRNAs" name="tRNAtyr: " compartment="Cytosol" boundaryCondition="false"/>
  <species id="Thr_Thr" name="Thr-Thr: C8H16N2O5" compartment="Cytosol" boundaryCondition="false"/>
  <species id="Thr_Thr_e" name="Thr-Thr: C8H16N2O5" compartment="Extracellular" boundaryCondition="false"/>
  <species id="Trp_Trp" name="Trp-Trp: C22H22N4O3" compartment="Cytosol" boundaryCondition="false"/>
  <species id="Trp_Trp_e" name="Trp-Trp: C22H22N4O3" compartment="Extracellular" boundaryCondition="false"/>
  <species id="Tyr_Tyr" name="Tyr-Tyr: C18H20N2O5" compartment="Cytosol" boundaryCondition="false"/>
  <species id="Tyr_Tyr_e" name="Tyr-Tyr: C18H20N2O5" compartment="Extracellular" boundaryCondition="false"/>
  <species id="UDP" name="UDP: C9H11N2O12P2" compartment="Cytosol" boundaryCondition="false"/>
  <species id="UDP_GAL" name="UDP-D-galactose: C15H22N2O17P2" compartment="Cytosol" boundaryCondition="false"/>
  <species id="UMP" name="UMP: C9H11N2O9P" compartment="Cytosol" boundaryCondition="false"/>
  <species id="URACIL" name="uracil: C4H4N2O2" compartment="Cytosol" boundaryCondition="false"/>
  <species id="URACIL_b" name="uracil: C4H4N2O2" compartment="Extracellular" boundaryCondition="true"/>
  <species id="URACIL_e" name="uracil: C4H4N2O2" compartment="Extracellular" boundaryCondition="false"/>
  <species id="URIDINE" name="uridine: C9H12N2O6" compartment="Cytosol" boundaryCondition="false"/>
  <species id="UTP" name="UTP: C9H11N2O15P3" compartment="Cytosol" boundaryCondition="false"/>
  <species id="Unsulfurated_Sulfur_Acceptors" name="an unsulfurated [sulfur carrier]: " compartment="Cytosol" boundaryCondition="false"/>
  <species id="VAL" name="L-valine: C5H11NO2" compartment="Cytosol" boundaryCondition="false"/>
  <species id="VAL_b" name="L-valine: C5H11NO2" compartment="Extracellular" boundaryCondition="true"/>
  <species id="VAL_e" name="L-valine: C5H11NO2" compartment="Extracellular" boundaryCondition="false"/>
  <species id="VAL_tRNAs" name="tRNAval: " compartment="Cytosol" boundaryCondition="false"/>
  <species id="Val_Val" name="Val-Val: C10H20N2O3" compartment="Cytosol" boundaryCondition="false"/>
  <species id="Val_Val_e" name="Val-Val: C10H20N2O3" compartment="Extracellular" boundaryCondition="false"/>
  <species id="WATER" name="H2O: H2O" compartment="Cytosol" boundaryCondition="false"/>
  <species id="WATER_b" name="H2O: H2O" compartment="Extracellular" boundaryCondition="true"/>
  <species id="WATER_e" name="H2O: H2O" compartment="Extracellular" boundaryCondition="false"/>
  <species id="XANTHINE" name="xanthine: C5H4N4O2" compartment="Cytosol" boundaryCondition="false"/>
  <species id="XANTHOSINE" name="xanthosine: C10H12N4O6" compartment="Cytosol" boundaryCondition="false"/>
  <species id="XANTHOSINE_5_P" name="XMP: C10H11N4O9P" compartment="Cytosol" boundaryCondition="false"/>
  <species id="XYLULOSE_5_P" name="D-xylulose 5-phosphate: C5H9O8P" compartment="Cytosol" boundaryCondition="false"/>
  <species id="ZN2" name="Zn2+: Zn" compartment="Cytosol" boundaryCondition="false"/>
  <species id="ZN2_b" name="Zn2+: Zn" compartment="Extracellular" boundaryCondition="true"/>
  <species id="ZN2_e" name="Zn2+: Zn" compartment="Extracellular" boundaryCondition="false"/>
  <species id="_10_FORMYL_THF" name="10-formyl-tetrahydrofolate: C20H21N7O7" compartment="Cytosol" boundaryCondition="false"/>
  <species id="_23_DIOXO_L_GULONATE" name="2,3-dioxo-L-gulonate: C6H7O7" compartment="Cytosol" boundaryCondition="false"/>
  <species id="_23_DIPHOSPHOGLYCERATE" name="2,3-diphospho-D-glycerate: C3H3O10P2" compartment="Cytosol" boundaryCondition="false"/>
  <species id="_2_KETOGLUTARATE" name="2-oxoglutarate: C5H4O5" compartment="Cytosol" boundaryCondition="false"/>
  <species id="_2_KETOGLUTARATE_b" name="2-oxoglutarate: C5H4O5" compartment="Extracellular" boundaryCondition="true"/>
  <species id="_2_KETOGLUTARATE_e" name="2-oxoglutarate: C5H4O5" compartment="Extracellular" boundaryCondition="false"/>
  <species id="_2_PG" name="2-phospho-D-glycerate: C3H4O7P" compartment="Cytosol" boundaryCondition="false"/>
  <species id="_3_5_ADP" name="adenosine 3',5'-bisphosphate: C10H11N5O10P2" compartment="Cytosol" boundaryCondition="false"/>
  <species id="_3_KETO_L_GULONATE" name="3-keto-L-gulonate: C6H9O7" compartment="Cytosol" boundaryCondition="false"/>
  <species id="_3_KETO_L_GULONATE_6_PHOSPHATE" name="3-keto-L-gulonate 6-phosphate: C6H8O10P" compartment="Cytosol" boundaryCondition="false"/>
  <species id="_4_P_PANTOTHENATE" name="D-4'-phosphopantothenate: C9H15NO8P" compartment="Cytosol" boundaryCondition="false"/>
  <species id="_5_DEOXY_D_GLUCURONATE" name="5-deoxy-D-glucuronate: C6H9O6" compartment="Cytosol" boundaryCondition="false"/>
  <species id="apo_ACP" name="an apo-[acp]: " compartment="Cytosol" boundaryCondition="false"/>
</listOfSpecies>
<listOfReactions>
<reaction id="EX_001" name="EXCHANGE-2_KETOGLUTARATE" reversible="true">
        <notes>
          <html xmlns="http://www.w3.org/1999/xhtml">
            <p>GENE_ASSOCIATION: </p>
            <p>SUBSYSTEM: Exchange</p>
            <p>EC Number: </p>
            <p>Confidence level: 1</p>
          </html>
        </notes>
   <listOfReactants>
	   <speciesReference species="_2_KETOGLUTARATE_e" stoichiometry="1"/>
   </listOfReactants>
   <listOfProducts>
	   <speciesReference species="_2_KETOGLUTARATE_b" stoichiometry="1"/>
   </listOfProducts>
		<kineticLaw>
			<math xmlns="http://www.w3.org/1998/Math/MathML">
				<ci> FLUX_VALUE </ci>
			</math>
			<listOfParameters>
				<parameter id="LOWER_BOUND" value="0" units="mmol_per_gDW_per_hr"/>
				<parameter id="UPPER_BOUND" value="1000" units="mmol_per_gDW_per_hr"/>
				<parameter id="OBJECTIVE_COEFFICIENT" value="0"/>
				<parameter id="FLUX_VALUE" value="0" units="mmol_per_gDW_per_hr"/>
				<parameter id="REDUCED_COST" value="0.000000"/>
			</listOfParameters>
		</kineticLaw>
</reaction>
<reaction id="EX_002" name="EXCHANGE-4PPAN" reversible="false">
        <notes>
          <html xmlns="http://www.w3.org/1999/xhtml">
            <p>GENE_ASSOCIATION: </p>
            <p>SUBSYSTEM: Exchange</p>
            <p>EC Number: </p>
            <p>Confidence level: 1</p>
          </html>
        </notes>
   <listOfReactants>
      <speciesReference species="PANTETHEINE_P_e" stoichiometry="1"/>
   </listOfReactants>
   <listOfProducts>
      <speciesReference species="PANTETHEINE_P_b" stoichiometry="1"/>      
   </listOfProducts>
		<kineticLaw>
			<math xmlns="http://www.w3.org/1998/Math/MathML">
				<ci> FLUX_VALUE </ci>
			</math>
			<listOfParameters>
				<parameter id="LOWER_BOUND" value="0" units="mmol_per_gDW_per_hr"/>
				<parameter id="UPPER_BOUND" value="1000" units="mmol_per_gDW_per_hr"/>
				<parameter id="OBJECTIVE_COEFFICIENT" value="0"/>
				<parameter id="FLUX_VALUE" value="0" units="mmol_per_gDW_per_hr"/>
				<parameter id="REDUCED_COST" value="0.000000"/>
			</listOfParameters>
		</kineticLaw>
</reaction>
<reaction id="EX_003" name="EXCHANGE-ACET" reversible="true">
        <notes>
          <html xmlns="http://www.w3.org/1999/xhtml">
            <p>GENE_ASSOCIATION: </p>
            <p>SUBSYSTEM: Exchange</p>
            <p>EC Number: </p>
            <p>Confidence level: 1</p>
          </html>
        </notes>
   <listOfReactants>
	   <speciesReference species="ACET_e" stoichiometry="1"/>
   </listOfReactants>
   <listOfProducts>
	   <speciesReference species="ACET_b" stoichiometry="1"/>
   </listOfProducts>
		<kineticLaw>
			<math xmlns="http://www.w3.org/1998/Math/MathML">
				<ci> FLUX_VALUE </ci>
			</math>
			<listOfParameters>
				<parameter id="LOWER_BOUND" value="-1000" units="mmol_per_gDW_per_hr"/>
				<parameter id="UPPER_BOUND" value="1000" units="mmol_per_gDW_per_hr"/>
				<parameter id="OBJECTIVE_COEFFICIENT" value="0"/>
				<parameter id="FLUX_VALUE" value="0" units="mmol_per_gDW_per_hr"/>
				<parameter id="REDUCED_COST" value="0.000000"/>
			</listOfParameters>
		</kineticLaw>
</reaction>
<reaction id="EX_004" name="EXCHANGE-ADENINE" reversible="true">
        <notes>
          <html xmlns="http://www.w3.org/1999/xhtml">
            <p>GENE_ASSOCIATION: </p>
            <p>SUBSYSTEM: Exchange</p>
            <p>EC Number: </p>
            <p>Confidence level: 1</p>
          </html>
        </notes>
   <listOfReactants>
      <speciesReference species="ADENINE_e" stoichiometry="1"/>
   </listOfReactants>
   <listOfProducts>
      <speciesReference species="ADENINE_b" stoichiometry="1"/>
   </listOfProducts>
		<kineticLaw>
			<math xmlns="http://www.w3.org/1998/Math/MathML">
				<ci> FLUX_VALUE </ci>
			</math>
			<listOfParameters>
				<parameter id="LOWER_BOUND" value="-1000" units="mmol_per_gDW_per_hr"/>
				<parameter id="UPPER_BOUND" value="1000" units="mmol_per_gDW_per_hr"/>
				<parameter id="OBJECTIVE_COEFFICIENT" value="0"/>
				<parameter id="FLUX_VALUE" value="0" units="mmol_per_gDW_per_hr"/>
				<parameter id="REDUCED_COST" value="0.000000"/>
			</listOfParameters>
		</kineticLaw>
</reaction>
<reaction id="EX_005" name="EXCHANGE-AI2" reversible="true">
        <notes>
          <html xmlns="http://www.w3.org/1999/xhtml">
            <p>GENE_ASSOCIATION: </p>
            <p>SUBSYSTEM: Exchange</p>
            <p>EC Number: </p>
            <p>Confidence level: 1</p>
          </html>
        </notes>
   <listOfReactants>
	   <speciesReference species="DIHYDROXYPENTANEDIONE_e" stoichiometry="1"/>
   </listOfReactants>
   <listOfProducts>
	   <speciesReference species="DIHYDROXYPENTANEDIONE_b" stoichiometry="1"/>
   </listOfProducts>
		<kineticLaw>
			<math xmlns="http://www.w3.org/1998/Math/MathML">
				<ci> FLUX_VALUE </ci>
			</math>
			<listOfParameters>
				<parameter id="LOWER_BOUND" value="-1000" units="mmol_per_gDW_per_hr"/>
				<parameter id="UPPER_BOUND" value="1000" units="mmol_per_gDW_per_hr"/>
				<parameter id="OBJECTIVE_COEFFICIENT" value="0"/>
				<parameter id="FLUX_VALUE" value="0" units="mmol_per_gDW_per_hr"/>
				<parameter id="REDUCED_COST" value="0.000000"/>
			</listOfParameters>
		</kineticLaw>
</reaction>
<reaction id="EX_006" name="EXCHANGE-AMMONIA" reversible="true">
        <notes>
          <html xmlns="http://www.w3.org/1999/xhtml">
            <p>GENE_ASSOCIATION: </p>
            <p>SUBSYSTEM: Exchange</p>
            <p>EC Number: </p>
            <p>Confidence level: 1</p>
          </html>
        </notes>
   <listOfReactants>
	   <speciesReference species="AMMONIA_e" stoichiometry="1"/>
   </listOfReactants>
   <listOfProducts>
	   <speciesReference species="AMMONIA_b" stoichiometry="1"/>
   </listOfProducts>
		<kineticLaw>
			<math xmlns="http://www.w3.org/1998/Math/MathML">
				<ci> FLUX_VALUE </ci>
			</math>
			<listOfParameters>
				<parameter id="LOWER_BOUND" value="-1000" units="mmol_per_gDW_per_hr"/>
				<parameter id="UPPER_BOUND" value="1000" units="mmol_per_gDW_per_hr"/>
				<parameter id="OBJECTIVE_COEFFICIENT" value="0"/>
				<parameter id="FLUX_VALUE" value="0" units="mmol_per_gDW_per_hr"/>
				<parameter id="REDUCED_COST" value="0.000000"/>
			</listOfParameters>
		</kineticLaw>
</reaction>
<reaction id="EX_007" name="EXCHANGE-ARG" reversible="true">
        <notes>
          <html xmlns="http://www.w3.org/1999/xhtml">
            <p>GENE_ASSOCIATION: </p>
            <p>SUBSYSTEM: Exchange</p>
            <p>EC Number: </p>
            <p>Confidence level: 1</p>
          </html>
        </notes>
   <listOfReactants>
	   <speciesReference species="ARG_e" stoichiometry="1"/>
   </listOfReactants>
   <listOfProducts>
	   <speciesReference species="ARG_b" stoichiometry="1"/>
   </listOfProducts>
		<kineticLaw>
			<math xmlns="http://www.w3.org/1998/Math/MathML">
				<ci> FLUX_VALUE </ci>
			</math>
			<listOfParameters>
				<parameter id="LOWER_BOUND" value="-1000" units="mmol_per_gDW_per_hr"/>
				<parameter id="UPPER_BOUND" value="1000" units="mmol_per_gDW_per_hr"/>
				<parameter id="OBJECTIVE_COEFFICIENT" value="0"/>
				<parameter id="FLUX_VALUE" value="0" units="mmol_per_gDW_per_hr"/>
				<parameter id="REDUCED_COST" value="0.000000"/>
			</listOfParameters>
		</kineticLaw>
</reaction>
<reaction id="EX_008" name="EXCHANGE-ASC" reversible="true">
        <notes>
          <html xmlns="http://www.w3.org/1999/xhtml">
            <p>GENE_ASSOCIATION: </p>
            <p>SUBSYSTEM: Exchange</p>
            <p>EC Number: </p>
            <p>Confidence level: 1</p>
          </html>
        </notes>
   <listOfReactants>
	   <speciesReference species="ASCORBATE_e" stoichiometry="1"/>
   </listOfReactants>
   <listOfProducts>
	   <speciesReference species="ASCORBATE_b" stoichiometry="1"/>
   </listOfProducts>
		<kineticLaw>
			<math xmlns="http://www.w3.org/1998/Math/MathML">
				<ci> FLUX_VALUE </ci>
			</math>
			<listOfParameters>
				<parameter id="LOWER_BOUND" value="0" units="mmol_per_gDW_per_hr"/>
				<parameter id="UPPER_BOUND" value="1000" units="mmol_per_gDW_per_hr"/>
				<parameter id="OBJECTIVE_COEFFICIENT" value="0"/>
				<parameter id="FLUX_VALUE" value="0" units="mmol_per_gDW_per_hr"/>
				<parameter id="REDUCED_COST" value="0.000000"/>
			</listOfParameters>
		</kineticLaw>
</reaction>
<reaction id="EX_009" name="EXCHANGE-ASP" reversible="true">
        <notes>
          <html xmlns="http://www.w3.org/1999/xhtml">
            <p>GENE_ASSOCIATION: </p>
            <p>SUBSYSTEM: Exchange</p>
            <p>EC Number: </p>
            <p>Confidence level: 1</p>
          </html>
        </notes>
   <listOfReactants>
	   <speciesReference species="ASP_e" stoichiometry="1"/>
   </listOfReactants>
   <listOfProducts>
	   <speciesReference species="ASP_b" stoichiometry="1"/>
   </listOfProducts>
		<kineticLaw>
			<math xmlns="http://www.w3.org/1998/Math/MathML">
				<ci> FLUX_VALUE </ci>
			</math>
			<listOfParameters>
				<parameter id="LOWER_BOUND" value="-1000" units="mmol_per_gDW_per_hr"/>
				<parameter id="UPPER_BOUND" value="1000" units="mmol_per_gDW_per_hr"/>
				<parameter id="OBJECTIVE_COEFFICIENT" value="0"/>
				<parameter id="FLUX_VALUE" value="0" units="mmol_per_gDW_per_hr"/>
				<parameter id="REDUCED_COST" value="0.000000"/>
			</listOfParameters>
		</kineticLaw>
</reaction>
<reaction id="EX_010" name="EXCHANGE-BIOMASS" reversible="true">
        <notes>
          <html xmlns="http://www.w3.org/1999/xhtml">
            <p>GENE_ASSOCIATION: </p>
            <p>SUBSYSTEM: Exchange</p>
            <p>EC Number: </p>
            <p>Confidence level: 1</p>
          </html>
        </notes>
   <listOfReactants>
	   <speciesReference species="BIOMASS_e" stoichiometry="1"/>
   </listOfReactants>
   <listOfProducts>
	   <speciesReference species="BIOMASS_b" stoichiometry="1"/>
   </listOfProducts>
		<kineticLaw>
			<math xmlns="http://www.w3.org/1998/Math/MathML">
				<ci> FLUX_VALUE </ci>
			</math>
			<listOfParameters>
				<parameter id="LOWER_BOUND" value="-1000" units="mmol_per_gDW_per_hr"/>
				<parameter id="UPPER_BOUND" value="1000" units="mmol_per_gDW_per_hr"/>
				<parameter id="OBJECTIVE_COEFFICIENT" value="0"/>
				<parameter id="FLUX_VALUE" value="0" units="mmol_per_gDW_per_hr"/>
				<parameter id="REDUCED_COST" value="0.000000"/>
			</listOfParameters>
		</kineticLaw>
</reaction>
<reaction id="EX_011" name="EXCHANGE-CA" reversible="true">
        <notes>
          <html xmlns="http://www.w3.org/1999/xhtml">
            <p>GENE_ASSOCIATION: </p>
            <p>SUBSYSTEM: Exchange</p>
            <p>EC Number: </p>
            <p>Confidence level: 1</p>
          </html>
        </notes>
   <listOfReactants>
	   <speciesReference species="CA2_e" stoichiometry="1"/>
   </listOfReactants>
   <listOfProducts>
	   <speciesReference species="CA2_b" stoichiometry="1"/>
   </listOfProducts>
		<kineticLaw>
			<math xmlns="http://www.w3.org/1998/Math/MathML">
				<ci> FLUX_VALUE </ci>
			</math>
			<listOfParameters>
				<parameter id="LOWER_BOUND" value="-1000" units="mmol_per_gDW_per_hr"/>
				<parameter id="UPPER_BOUND" value="1000" units="mmol_per_gDW_per_hr"/>
				<parameter id="OBJECTIVE_COEFFICIENT" value="0"/>
				<parameter id="FLUX_VALUE" value="0" units="mmol_per_gDW_per_hr"/>
				<parameter id="REDUCED_COST" value="0.000000"/>
			</listOfParameters>
		</kineticLaw>
</reaction>
<reaction id="EX_012" name="EXCHANGE-CHOLESTEROL" reversible="true">
        <notes>
          <html xmlns="http://www.w3.org/1999/xhtml">
            <p>GENE_ASSOCIATION: </p>
            <p>SUBSYSTEM: Exchange</p>
            <p>EC Number: </p>
            <p>Confidence level: 1</p>
          </html>
        </notes>
   <listOfReactants>
	   <speciesReference species="CHOLESTEROL_e" stoichiometry="1"/>
   </listOfReactants>
   <listOfProducts>
	   <speciesReference species="CHOLESTEROL_b" stoichiometry="1"/>
   </listOfProducts>
		<kineticLaw>
			<math xmlns="http://www.w3.org/1998/Math/MathML">
				<ci> FLUX_VALUE </ci>
			</math>
			<listOfParameters>
				<parameter id="LOWER_BOUND" value="-1000" units="mmol_per_gDW_per_hr"/>
				<parameter id="UPPER_BOUND" value="1000" units="mmol_per_gDW_per_hr"/>
				<parameter id="OBJECTIVE_COEFFICIENT" value="0"/>
				<parameter id="FLUX_VALUE" value="0" units="mmol_per_gDW_per_hr"/>
				<parameter id="REDUCED_COST" value="0.000000"/>
			</listOfParameters>
		</kineticLaw>
</reaction>
<reaction id="EX_013" name="EXCHANGE-CHOLINE" reversible="true">
        <notes>
          <html xmlns="http://www.w3.org/1999/xhtml">
            <p>GENE_ASSOCIATION: </p>
            <p>SUBSYSTEM: Exchange</p>
            <p>EC Number: </p>
            <p>Confidence level: 1</p>
          </html>
        </notes>
   <listOfReactants>
	   <speciesReference species="CHOLINE_e" stoichiometry="1"/>
   </listOfReactants>
   <listOfProducts>
	   <speciesReference species="CHOLINE_b" stoichiometry="1"/>
   </listOfProducts>
		<kineticLaw>
			<math xmlns="http://www.w3.org/1998/Math/MathML">
				<ci> FLUX_VALUE </ci>
			</math>
			<listOfParameters>
				<parameter id="LOWER_BOUND" value="-1000" units="mmol_per_gDW_per_hr"/>
				<parameter id="UPPER_BOUND" value="1000" units="mmol_per_gDW_per_hr"/>
				<parameter id="OBJECTIVE_COEFFICIENT" value="0"/>
				<parameter id="FLUX_VALUE" value="0" units="mmol_per_gDW_per_hr"/>
				<parameter id="REDUCED_COST" value="0.000000"/>
			</listOfParameters>
		</kineticLaw>
</reaction>
<reaction id="EX_014" name="EXCHANGE-CL" reversible="true">
        <notes>
          <html xmlns="http://www.w3.org/1999/xhtml">
            <p>GENE_ASSOCIATION: </p>
            <p>SUBSYSTEM: Exchange</p>
            <p>EC Number: </p>
            <p>Confidence level: 1</p>
          </html>
        </notes>
   <listOfReactants>
	   <speciesReference species="CL_e" stoichiometry="1"/>
   </listOfReactants>
   <listOfProducts>
	   <speciesReference species="CL_b" stoichiometry="1"/>
   </listOfProducts>
		<kineticLaw>
			<math xmlns="http://www.w3.org/1998/Math/MathML">
				<ci> FLUX_VALUE </ci>
			</math>
			<listOfParameters>
				<parameter id="LOWER_BOUND" value="-1000" units="mmol_per_gDW_per_hr"/>
				<parameter id="UPPER_BOUND" value="1000" units="mmol_per_gDW_per_hr"/>
				<parameter id="OBJECTIVE_COEFFICIENT" value="0"/>
				<parameter id="FLUX_VALUE" value="0" units="mmol_per_gDW_per_hr"/>
				<parameter id="REDUCED_COST" value="0.000000"/>
			</listOfParameters>
		</kineticLaw>
</reaction>
<reaction id="EX_015" name="EXCHANGE-CO" reversible="true">
        <notes>
          <html xmlns="http://www.w3.org/1999/xhtml">
            <p>GENE_ASSOCIATION: </p>
            <p>SUBSYSTEM: Exchange</p>
            <p>EC Number: </p>
            <p>Confidence level: 1</p>
          </html>
        </notes>
   <listOfReactants>
	   <speciesReference species="COBALT_e" stoichiometry="1"/>
   </listOfReactants>
   <listOfProducts>
	   <speciesReference species="COBALT_b" stoichiometry="1"/>
   </listOfProducts>
		<kineticLaw>
			<math xmlns="http://www.w3.org/1998/Math/MathML">
				<ci> FLUX_VALUE </ci>
			</math>
			<listOfParameters>
				<parameter id="LOWER_BOUND" value="-1000" units="mmol_per_gDW_per_hr"/>
				<parameter id="UPPER_BOUND" value="1000" units="mmol_per_gDW_per_hr"/>
				<parameter id="OBJECTIVE_COEFFICIENT" value="0"/>
				<parameter id="FLUX_VALUE" value="0" units="mmol_per_gDW_per_hr"/>
				<parameter id="REDUCED_COST" value="0.000000"/>
			</listOfParameters>
		</kineticLaw>
</reaction>
<reaction id="EX_016" name="EXCHANGE-CO2" reversible="true">
        <notes>
          <html xmlns="http://www.w3.org/1999/xhtml">
            <p>GENE_ASSOCIATION: </p>
            <p>SUBSYSTEM: Exchange</p>
            <p>EC Number: </p>
            <p>Confidence level: 1</p>
          </html>
        </notes>
   <listOfReactants>
	   <speciesReference species="CARBON_DIOXIDE_e" stoichiometry="1"/>
   </listOfReactants>
   <listOfProducts>
	   <speciesReference species="CARBON_DIOXIDE_b" stoichiometry="1"/>
   </listOfProducts>
		<kineticLaw>
			<math xmlns="http://www.w3.org/1998/Math/MathML">
				<ci> FLUX_VALUE </ci>
			</math>
			<listOfParameters>
				<parameter id="LOWER_BOUND" value="-1000" units="mmol_per_gDW_per_hr"/>
				<parameter id="UPPER_BOUND" value="1000" units="mmol_per_gDW_per_hr"/>
				<parameter id="OBJECTIVE_COEFFICIENT" value="0"/>
				<parameter id="FLUX_VALUE" value="0" units="mmol_per_gDW_per_hr"/>
				<parameter id="REDUCED_COST" value="0.000000"/>
			</listOfParameters>
		</kineticLaw>
</reaction>
<reaction id="EX_017" name="EXCHANGE-CU" reversible="true">
        <notes>
          <html xmlns="http://www.w3.org/1999/xhtml">
            <p>GENE_ASSOCIATION: </p>
            <p>SUBSYSTEM: Exchange</p>
            <p>EC Number: </p>
            <p>Confidence level: 1</p>
          </html>
        </notes>
   <listOfReactants>
	   <speciesReference species="CU2_e" stoichiometry="1"/>
   </listOfReactants>
   <listOfProducts>
	   <speciesReference species="CU2_b" stoichiometry="1"/>
   </listOfProducts>
		<kineticLaw>
			<math xmlns="http://www.w3.org/1998/Math/MathML">
				<ci> FLUX_VALUE </ci>
			</math>
			<listOfParameters>
				<parameter id="LOWER_BOUND" value="-1000" units="mmol_per_gDW_per_hr"/>
				<parameter id="UPPER_BOUND" value="1000" units="mmol_per_gDW_per_hr"/>
				<parameter id="OBJECTIVE_COEFFICIENT" value="0"/>
				<parameter id="FLUX_VALUE" value="0" units="mmol_per_gDW_per_hr"/>
				<parameter id="REDUCED_COST" value="0.000000"/>
			</listOfParameters>
		</kineticLaw>
</reaction>
<reaction id="EX_018" name="EXCHANGE-CYS" reversible="true">
        <notes>
          <html xmlns="http://www.w3.org/1999/xhtml">
            <p>GENE_ASSOCIATION: </p>
            <p>SUBSYSTEM: Exchange</p>
            <p>EC Number: </p>
            <p>Confidence level: 1</p>
          </html>
        </notes>
   <listOfReactants>
	   <speciesReference species="CYS_e" stoichiometry="1"/>
   </listOfReactants>
   <listOfProducts>
	   <speciesReference species="CYS_b" stoichiometry="1"/>
   </listOfProducts>
		<kineticLaw>
			<math xmlns="http://www.w3.org/1998/Math/MathML">
				<ci> FLUX_VALUE </ci>
			</math>
			<listOfParameters>
				<parameter id="LOWER_BOUND" value="-1000" units="mmol_per_gDW_per_hr"/>
				<parameter id="UPPER_BOUND" value="1000" units="mmol_per_gDW_per_hr"/>
				<parameter id="OBJECTIVE_COEFFICIENT" value="0"/>
				<parameter id="FLUX_VALUE" value="0" units="mmol_per_gDW_per_hr"/>
				<parameter id="REDUCED_COST" value="0.000000"/>
			</listOfParameters>
		</kineticLaw>
</reaction>
<reaction id="EX_019" name="EXCHANGE-CYTIDINE" reversible="true">
        <notes>
          <html xmlns="http://www.w3.org/1999/xhtml">
            <p>GENE_ASSOCIATION: </p>
            <p>SUBSYSTEM: Exchange</p>
            <p>EC Number: </p>
            <p>Confidence level: 1</p>
          </html>
        </notes>
   <listOfReactants>
	   <speciesReference species="CYTIDINE_e" stoichiometry="1"/>
   </listOfReactants>
   <listOfProducts>
	   <speciesReference species="CYTIDINE_b" stoichiometry="1"/>
   </listOfProducts>
		<kineticLaw>
			<math xmlns="http://www.w3.org/1998/Math/MathML">
				<ci> FLUX_VALUE </ci>
			</math>
			<listOfParameters>
				<parameter id="LOWER_BOUND" value="-1000" units="mmol_per_gDW_per_hr"/>
				<parameter id="UPPER_BOUND" value="1000" units="mmol_per_gDW_per_hr"/>
				<parameter id="OBJECTIVE_COEFFICIENT" value="0"/>
				<parameter id="FLUX_VALUE" value="0" units="mmol_per_gDW_per_hr"/>
				<parameter id="REDUCED_COST" value="0.000000"/>
			</listOfParameters>
		</kineticLaw>
</reaction>
<reaction id="EX_020" name="EXCHANGE-DHA" reversible="true">
        <notes>
          <html xmlns="http://www.w3.org/1999/xhtml">
            <p>GENE_ASSOCIATION: </p>
            <p>SUBSYSTEM: Exchange</p>
            <p>EC Number: </p>
            <p>Confidence level: 1</p>
          </html>
        </notes>
   <listOfReactants>
	   <speciesReference species="DIHYDROXYACETONE_e" stoichiometry="1"/>
   </listOfReactants>
   <listOfProducts>
	   <speciesReference species="DIHYDROXYACETONE_b" stoichiometry="1"/>
   </listOfProducts>
		<kineticLaw>
			<math xmlns="http://www.w3.org/1998/Math/MathML">
				<ci> FLUX_VALUE </ci>
			</math>
			<listOfParameters>
				<parameter id="LOWER_BOUND" value="0" units="mmol_per_gDW_per_hr"/>
				<parameter id="UPPER_BOUND" value="1000" units="mmol_per_gDW_per_hr"/>
				<parameter id="OBJECTIVE_COEFFICIENT" value="0"/>
				<parameter id="FLUX_VALUE" value="0" units="mmol_per_gDW_per_hr"/>
				<parameter id="REDUCED_COST" value="0.000000"/>
			</listOfParameters>
		</kineticLaw>
</reaction>
<reaction id="EX_021" name="EXCHANGE-ETOH" reversible="true">
        <notes>
          <html xmlns="http://www.w3.org/1999/xhtml">
            <p>GENE_ASSOCIATION: </p>
            <p>SUBSYSTEM: Exchange</p>
            <p>EC Number: </p>
            <p>Confidence level: 1</p>
          </html>
        </notes>
   <listOfReactants>
	   <speciesReference species="ETOH_e" stoichiometry="1"/>
   </listOfReactants>
   <listOfProducts>
	   <speciesReference species="ETOH_b" stoichiometry="1"/>
   </listOfProducts>
		<kineticLaw>
			<math xmlns="http://www.w3.org/1998/Math/MathML">
				<ci> FLUX_VALUE </ci>
			</math>
			<listOfParameters>
				<parameter id="LOWER_BOUND" value="0" units="mmol_per_gDW_per_hr"/>
				<parameter id="UPPER_BOUND" value="1000" units="mmol_per_gDW_per_hr"/>
				<parameter id="OBJECTIVE_COEFFICIENT" value="0"/>
				<parameter id="FLUX_VALUE" value="0" units="mmol_per_gDW_per_hr"/>
				<parameter id="REDUCED_COST" value="0.000000"/>
			</listOfParameters>
		</kineticLaw>
</reaction>
<reaction id="EX_022" name="EXCHANGE-FE2" reversible="true">
        <notes>
          <html xmlns="http://www.w3.org/1999/xhtml">
            <p>GENE_ASSOCIATION: </p>
            <p>SUBSYSTEM: Exchange</p>
            <p>EC Number: </p>
            <p>Confidence level: 1</p>
          </html>
        </notes>
   <listOfReactants>
	   <speciesReference species="FE2_e" stoichiometry="1"/>
   </listOfReactants>
   <listOfProducts>
	   <speciesReference species="FE2_b" stoichiometry="1"/>
   </listOfProducts>
		<kineticLaw>
			<math xmlns="http://www.w3.org/1998/Math/MathML">
				<ci> FLUX_VALUE </ci>
			</math>
			<listOfParameters>
				<parameter id="LOWER_BOUND" value="-1000" units="mmol_per_gDW_per_hr"/>
				<parameter id="UPPER_BOUND" value="1000" units="mmol_per_gDW_per_hr"/>
				<parameter id="OBJECTIVE_COEFFICIENT" value="0"/>
				<parameter id="FLUX_VALUE" value="0" units="mmol_per_gDW_per_hr"/>
				<parameter id="REDUCED_COST" value="0.000000"/>
			</listOfParameters>
		</kineticLaw>
</reaction>
<reaction id="EX_023" name="EXCHANGE-FOLATE" reversible="true">
        <notes>
          <html xmlns="http://www.w3.org/1999/xhtml">
            <p>GENE_ASSOCIATION: </p>
            <p>SUBSYSTEM: Exchange</p>
            <p>EC Number: </p>
            <p>Confidence level: 1</p>
          </html>
        </notes>
   <listOfReactants>
	   <speciesReference species="FOLATE_e" stoichiometry="1"/>
   </listOfReactants>
   <listOfProducts>
	   <speciesReference species="FOLATE_b" stoichiometry="1"/>
   </listOfProducts>
		<kineticLaw>
			<math xmlns="http://www.w3.org/1998/Math/MathML">
				<ci> FLUX_VALUE </ci>
			</math>
			<listOfParameters>
				<parameter id="LOWER_BOUND" value="-1000" units="mmol_per_gDW_per_hr"/>
				<parameter id="UPPER_BOUND" value="1000" units="mmol_per_gDW_per_hr"/>
				<parameter id="OBJECTIVE_COEFFICIENT" value="0"/>
				<parameter id="FLUX_VALUE" value="0" units="mmol_per_gDW_per_hr"/>
				<parameter id="REDUCED_COST" value="0.000000"/>
			</listOfParameters>
		</kineticLaw>
</reaction>
<reaction id="EX_024" name="EXCHANGE-FORMALDEHYDE" reversible="true">
        <notes>
          <html xmlns="http://www.w3.org/1999/xhtml">
            <p>GENE_ASSOCIATION: </p>
            <p>SUBSYSTEM: Exchange</p>
            <p>EC Number: </p>
            <p>Confidence level: 1</p>
          </html>
        </notes>
   <listOfReactants>
	   <speciesReference species="FORMALDEHYDE_e" stoichiometry="1"/>
   </listOfReactants>
   <listOfProducts>
	   <speciesReference species="FORMALDEHYDE_b" stoichiometry="1"/>
   </listOfProducts>
		<kineticLaw>
			<math xmlns="http://www.w3.org/1998/Math/MathML">
				<ci> FLUX_VALUE </ci>
			</math>
			<listOfParameters>
				<parameter id="LOWER_BOUND" value="-1000" units="mmol_per_gDW_per_hr"/>
				<parameter id="UPPER_BOUND" value="1000" units="mmol_per_gDW_per_hr"/>
				<parameter id="OBJECTIVE_COEFFICIENT" value="0"/>
				<parameter id="FLUX_VALUE" value="0" units="mmol_per_gDW_per_hr"/>
				<parameter id="REDUCED_COST" value="0.000000"/>
			</listOfParameters>
		</kineticLaw>
</reaction>
<reaction id="EX_025" name="EXCHANGE-FORMATE" reversible="true">
        <notes>
          <html xmlns="http://www.w3.org/1999/xhtml">
            <p>GENE_ASSOCIATION: </p>
            <p>SUBSYSTEM: Exchange</p>
            <p>EC Number: </p>
            <p>Confidence level: 1</p>
          </html>
        </notes>
   <listOfReactants>
	   <speciesReference species="FORMATE_e" stoichiometry="1"/>
   </listOfReactants>
   <listOfProducts>
	   <speciesReference species="FORMATE_b" stoichiometry="1"/>
   </listOfProducts>
		<kineticLaw>
			<math xmlns="http://www.w3.org/1998/Math/MathML">
				<ci> FLUX_VALUE </ci>
			</math>
			<listOfParameters>
				<parameter id="LOWER_BOUND" value="-1000" units="mmol_per_gDW_per_hr"/>
				<parameter id="UPPER_BOUND" value="1000" units="mmol_per_gDW_per_hr"/>
				<parameter id="OBJECTIVE_COEFFICIENT" value="0"/>
				<parameter id="FLUX_VALUE" value="0" units="mmol_per_gDW_per_hr"/>
				<parameter id="REDUCED_COST" value="0.000000"/>
			</listOfParameters>
		</kineticLaw>
</reaction>
<reaction id="EX_026" name="EXCHANGE-FRUCTOSE" reversible="true">
        <notes>
          <html xmlns="http://www.w3.org/1999/xhtml">
            <p>GENE_ASSOCIATION: </p>
            <p>SUBSYSTEM: Exchange</p>
            <p>EC Number: </p>
            <p>Confidence level: 1</p>
          </html>
        </notes>
   <listOfReactants>
	   <speciesReference species="FRUCTOSE_e" stoichiometry="1"/>
   </listOfReactants>
   <listOfProducts>
	   <speciesReference species="FRUCTOSE_b" stoichiometry="1"/>
   </listOfProducts>
		<kineticLaw>
			<math xmlns="http://www.w3.org/1998/Math/MathML">
				<ci> FLUX_VALUE </ci>
			</math>
			<listOfParameters>
				<parameter id="LOWER_BOUND" value="0" units="mmol_per_gDW_per_hr"/>
				<parameter id="UPPER_BOUND" value="1000" units="mmol_per_gDW_per_hr"/>
				<parameter id="OBJECTIVE_COEFFICIENT" value="0"/>
				<parameter id="FLUX_VALUE" value="0" units="mmol_per_gDW_per_hr"/>
				<parameter id="REDUCED_COST" value="0.000000"/>
			</listOfParameters>
		</kineticLaw>
</reaction>
<reaction id="EX_027" name="EXCHANGE-FUM" reversible="true">
        <notes>
          <html xmlns="http://www.w3.org/1999/xhtml">
            <p>GENE_ASSOCIATION: </p>
            <p>SUBSYSTEM: Exchange</p>
            <p>EC Number: </p>
            <p>Confidence level: 1</p>
          </html>
        </notes>
   <listOfReactants>
	   <speciesReference species="FUM_e" stoichiometry="1"/>
   </listOfReactants>
   <listOfProducts>
	   <speciesReference species="FUM_b" stoichiometry="1"/>
   </listOfProducts>
		<kineticLaw>
			<math xmlns="http://www.w3.org/1998/Math/MathML">
				<ci> FLUX_VALUE </ci>
			</math>
			<listOfParameters>
				<parameter id="LOWER_BOUND" value="-1000" units="mmol_per_gDW_per_hr"/>
				<parameter id="UPPER_BOUND" value="1000" units="mmol_per_gDW_per_hr"/>
				<parameter id="OBJECTIVE_COEFFICIENT" value="0"/>
				<parameter id="FLUX_VALUE" value="0" units="mmol_per_gDW_per_hr"/>
				<parameter id="REDUCED_COST" value="0.000000"/>
			</listOfParameters>
		</kineticLaw>
</reaction>
<reaction id="EX_028" name="EXCHANGE-GALACTOSE" reversible="true">
        <notes>
          <html xmlns="http://www.w3.org/1999/xhtml">
            <p>GENE_ASSOCIATION: </p>
            <p>SUBSYSTEM: Exchange</p>
            <p>EC Number: </p>
            <p>Confidence level: 1</p>
          </html>
        </notes>
   <listOfReactants>
	   <speciesReference species="GALACTOSE_e" stoichiometry="1"/>
   </listOfReactants>
   <listOfProducts>
	   <speciesReference species="GALACTOSE_b" stoichiometry="1"/>
   </listOfProducts>
		<kineticLaw>
			<math xmlns="http://www.w3.org/1998/Math/MathML">
				<ci> FLUX_VALUE </ci>
			</math>
			<listOfParameters>
				<parameter id="LOWER_BOUND" value="-1000" units="mmol_per_gDW_per_hr"/>
				<parameter id="UPPER_BOUND" value="1000" units="mmol_per_gDW_per_hr"/>
				<parameter id="OBJECTIVE_COEFFICIENT" value="0"/>
				<parameter id="FLUX_VALUE" value="0" units="mmol_per_gDW_per_hr"/>
				<parameter id="REDUCED_COST" value="0.000000"/>
			</listOfParameters>
		</kineticLaw>
</reaction>
<reaction id="EX_029" name="EXCHANGE-GLN" reversible="true">
        <notes>
          <html xmlns="http://www.w3.org/1999/xhtml">
            <p>GENE_ASSOCIATION: </p>
            <p>SUBSYSTEM: Exchange</p>
            <p>EC Number: </p>
            <p>Confidence level: 1</p>
          </html>
        </notes>
   <listOfReactants>
	   <speciesReference species="GLN_e" stoichiometry="1"/>
   </listOfReactants>
   <listOfProducts>
	   <speciesReference species="GLN_b" stoichiometry="1"/>
   </listOfProducts>
		<kineticLaw>
			<math xmlns="http://www.w3.org/1998/Math/MathML">
				<ci> FLUX_VALUE </ci>
			</math>
			<listOfParameters>
				<parameter id="LOWER_BOUND" value="-1000" units="mmol_per_gDW_per_hr"/>
				<parameter id="UPPER_BOUND" value="1000" units="mmol_per_gDW_per_hr"/>
				<parameter id="OBJECTIVE_COEFFICIENT" value="0"/>
				<parameter id="FLUX_VALUE" value="0" units="mmol_per_gDW_per_hr"/>
				<parameter id="REDUCED_COST" value="0.000000"/>
			</listOfParameters>
		</kineticLaw>
</reaction>
<reaction id="EX_030" name="EXCHANGE-GLT" reversible="true">
        <notes>
          <html xmlns="http://www.w3.org/1999/xhtml">
            <p>GENE_ASSOCIATION: </p>
            <p>SUBSYSTEM: Exchange</p>
            <p>EC Number: </p>
            <p>Confidence level: 1</p>
          </html>
        </notes>
   <listOfReactants>
	   <speciesReference species="GLT_e" stoichiometry="1"/>
   </listOfReactants>
   <listOfProducts>
	   <speciesReference species="GLT_b" stoichiometry="1"/>
   </listOfProducts>
		<kineticLaw>
			<math xmlns="http://www.w3.org/1998/Math/MathML">
				<ci> FLUX_VALUE </ci>
			</math>
			<listOfParameters>
				<parameter id="LOWER_BOUND" value="-1000" units="mmol_per_gDW_per_hr"/>
				<parameter id="UPPER_BOUND" value="1000" units="mmol_per_gDW_per_hr"/>
				<parameter id="OBJECTIVE_COEFFICIENT" value="0"/>
				<parameter id="FLUX_VALUE" value="0" units="mmol_per_gDW_per_hr"/>
				<parameter id="REDUCED_COST" value="0.000000"/>
			</listOfParameters>
		</kineticLaw>
</reaction>
<reaction id="EX_031" name="EXCHANGE-GLUCOSAMINE" reversible="true">
        <notes>
          <html xmlns="http://www.w3.org/1999/xhtml">
            <p>GENE_ASSOCIATION: </p>
            <p>SUBSYSTEM: Exchange</p>
            <p>EC Number: </p>
            <p>Confidence level: 1</p>
          </html>
        </notes>
   <listOfReactants>
	   <speciesReference species="GLUCOSAMINE_e" stoichiometry="1"/>
   </listOfReactants>
   <listOfProducts>
	   <speciesReference species="GLUCOSAMINE_b" stoichiometry="1"/>
   </listOfProducts>
		<kineticLaw>
			<math xmlns="http://www.w3.org/1998/Math/MathML">
				<ci> FLUX_VALUE </ci>
			</math>
			<listOfParameters>
				<parameter id="LOWER_BOUND" value="0" units="mmol_per_gDW_per_hr"/>
				<parameter id="UPPER_BOUND" value="1000" units="mmol_per_gDW_per_hr"/>
				<parameter id="OBJECTIVE_COEFFICIENT" value="0"/>
				<parameter id="FLUX_VALUE" value="0" units="mmol_per_gDW_per_hr"/>
				<parameter id="REDUCED_COST" value="0.000000"/>
			</listOfParameters>
		</kineticLaw>
</reaction>
<reaction id="EX_032" name="EXCHANGE-GLUCOSE" reversible="true">
        <notes>
          <html xmlns="http://www.w3.org/1999/xhtml">
            <p>GENE_ASSOCIATION: </p>
            <p>SUBSYSTEM: Exchange</p>
            <p>EC Number: </p>
            <p>Confidence level: 1</p>
          </html>
        </notes>
   <listOfReactants>
	   <speciesReference species="GLC_e" stoichiometry="1"/>
   </listOfReactants>
   <listOfProducts>
	   <speciesReference species="GLC_b" stoichiometry="1"/>
   </listOfProducts>
		<kineticLaw>
			<math xmlns="http://www.w3.org/1998/Math/MathML">
				<ci> FLUX_VALUE </ci>
			</math>
			<listOfParameters>
				<parameter id="LOWER_BOUND" value="-18.5" units="mmol_per_gDW_per_hr"/>
				<parameter id="UPPER_BOUND" value="1000" units="mmol_per_gDW_per_hr"/>
				<parameter id="OBJECTIVE_COEFFICIENT" value="0"/>
				<parameter id="FLUX_VALUE" value="0" units="mmol_per_gDW_per_hr"/>
				<parameter id="REDUCED_COST" value="0.000000"/>
			</listOfParameters>
		</kineticLaw>
</reaction>
<reaction id="EX_033" name="EXCHANGE-GLY" reversible="true">
        <notes>
          <html xmlns="http://www.w3.org/1999/xhtml">
            <p>GENE_ASSOCIATION: </p>
            <p>SUBSYSTEM: Exchange</p>
            <p>EC Number: </p>
            <p>Confidence level: 1</p>
          </html>
        </notes>
   <listOfReactants>
	   <speciesReference species="GLY_e" stoichiometry="1"/>
   </listOfReactants>
   <listOfProducts>
	   <speciesReference species="GLY_b" stoichiometry="1"/>
   </listOfProducts>
		<kineticLaw>
			<math xmlns="http://www.w3.org/1998/Math/MathML">
				<ci> FLUX_VALUE </ci>
			</math>
			<listOfParameters>
				<parameter id="LOWER_BOUND" value="-1000" units="mmol_per_gDW_per_hr"/>
				<parameter id="UPPER_BOUND" value="1000" units="mmol_per_gDW_per_hr"/>
				<parameter id="OBJECTIVE_COEFFICIENT" value="0"/>
				<parameter id="FLUX_VALUE" value="0" units="mmol_per_gDW_per_hr"/>
				<parameter id="REDUCED_COST" value="0.000000"/>
			</listOfParameters>
		</kineticLaw>
</reaction>
<reaction id="EX_034" name="EXCHANGE-GLY3P" reversible="true">
        <notes>
          <html xmlns="http://www.w3.org/1999/xhtml">
            <p>GENE_ASSOCIATION: </p>
            <p>SUBSYSTEM: Exchange</p>
            <p>EC Number: </p>
            <p>Confidence level: 1</p>
          </html>
        </notes>
   <listOfReactants>
	   <speciesReference species="GLYCEROL_3P_e" stoichiometry="1"/>
   </listOfReactants>
   <listOfProducts>
	   <speciesReference species="GLYCEROL_3P_b" stoichiometry="1"/>
   </listOfProducts>
		<kineticLaw>
			<math xmlns="http://www.w3.org/1998/Math/MathML">
				<ci> FLUX_VALUE </ci>
			</math>
			<listOfParameters>
				<parameter id="LOWER_BOUND" value="0" units="mmol_per_gDW_per_hr"/>
				<parameter id="UPPER_BOUND" value="1000" units="mmol_per_gDW_per_hr"/>
				<parameter id="OBJECTIVE_COEFFICIENT" value="0"/>
				<parameter id="FLUX_VALUE" value="0" units="mmol_per_gDW_per_hr"/>
				<parameter id="REDUCED_COST" value="0.000000"/>
			</listOfParameters>
		</kineticLaw>
</reaction>
<reaction id="EX_035" name="EXCHANGE-GLYCERALD" reversible="true">
        <notes>
          <html xmlns="http://www.w3.org/1999/xhtml">
            <p>GENE_ASSOCIATION: </p>
            <p>SUBSYSTEM: Exchange</p>
            <p>EC Number: </p>
            <p>Confidence level: 1</p>
          </html>
        </notes>
   <listOfReactants>
	   <speciesReference species="GLYCERALD_e" stoichiometry="1"/>
   </listOfReactants>
   <listOfProducts>
	   <speciesReference species="GLYCERALD_b" stoichiometry="1"/>
   </listOfProducts>
		<kineticLaw>
			<math xmlns="http://www.w3.org/1998/Math/MathML">
				<ci> FLUX_VALUE </ci>
			</math>
			<listOfParameters>
				<parameter id="LOWER_BOUND" value="0" units="mmol_per_gDW_per_hr"/>
				<parameter id="UPPER_BOUND" value="1000" units="mmol_per_gDW_per_hr"/>
				<parameter id="OBJECTIVE_COEFFICIENT" value="0"/>
				<parameter id="FLUX_VALUE" value="0" units="mmol_per_gDW_per_hr"/>
				<parameter id="REDUCED_COST" value="0.000000"/>
			</listOfParameters>
		</kineticLaw>
</reaction>
<reaction id="EX_036" name="EXCHANGE-GLYCEROL" reversible="true">
        <notes>
          <html xmlns="http://www.w3.org/1999/xhtml">
            <p>GENE_ASSOCIATION: </p>
            <p>SUBSYSTEM: Exchange</p>
            <p>EC Number: </p>
            <p>Confidence level: 1</p>
          </html>
        </notes>
   <listOfReactants>
	   <speciesReference species="GLYCEROL_e" stoichiometry="1"/>
   </listOfReactants>
   <listOfProducts>
	   <speciesReference species="GLYCEROL_b" stoichiometry="1"/>
   </listOfProducts>
		<kineticLaw>
			<math xmlns="http://www.w3.org/1998/Math/MathML">
				<ci> FLUX_VALUE </ci>
			</math>
			<listOfParameters>
				<parameter id="LOWER_BOUND" value="-0.12779" units="mmol_per_gDW_per_hr"/>
				<parameter id="UPPER_BOUND" value="1000" units="mmol_per_gDW_per_hr"/>
				<parameter id="OBJECTIVE_COEFFICIENT" value="0"/>
				<parameter id="FLUX_VALUE" value="0" units="mmol_per_gDW_per_hr"/>
				<parameter id="REDUCED_COST" value="0.000000"/>
			</listOfParameters>
		</kineticLaw>
</reaction>
<reaction id="EX_037" name="EXCHANGE-GLYCEROPHOSPHOGLYCEROL" reversible="true">
        <notes>
          <html xmlns="http://www.w3.org/1999/xhtml">
            <p>GENE_ASSOCIATION: </p>
            <p>SUBSYSTEM: Exchange</p>
            <p>EC Number: </p>
            <p>Confidence level: 1</p>
          </html>
        </notes>
   <listOfReactants>
	   <speciesReference species="GLYCEROPHOSPHOGLYCEROL_e" stoichiometry="1"/>
   </listOfReactants>
   <listOfProducts>
	   <speciesReference species="GLYCEROPHOSPHOGLYCEROL_b" stoichiometry="1"/>
   </listOfProducts>
		<kineticLaw>
			<math xmlns="http://www.w3.org/1998/Math/MathML">
				<ci> FLUX_VALUE </ci>
			</math>
			<listOfParameters>
				<parameter id="LOWER_BOUND" value="0" units="mmol_per_gDW_per_hr"/>
				<parameter id="UPPER_BOUND" value="1000" units="mmol_per_gDW_per_hr"/>
				<parameter id="OBJECTIVE_COEFFICIENT" value="0"/>
				<parameter id="FLUX_VALUE" value="0" units="mmol_per_gDW_per_hr"/>
				<parameter id="REDUCED_COST" value="0.000000"/>
			</listOfParameters>
		</kineticLaw>
</reaction>
<reaction id="EX_038" name="EXCHANGE-GPC" reversible="true">
        <notes>
          <html xmlns="http://www.w3.org/1999/xhtml">
            <p>GENE_ASSOCIATION: </p>
            <p>SUBSYSTEM: Exchange</p>
            <p>EC Number: </p>
            <p>Confidence level: 1</p>
          </html>
        </notes>
   <listOfReactants>
	   <speciesReference species="GLYCERO_PHOSPHOCHOLINE_e" stoichiometry="1"/>
   </listOfReactants>
   <listOfProducts>
	   <speciesReference species="GLYCERO_PHOSPHOCHOLINE_b" stoichiometry="1"/>
   </listOfProducts>
		<kineticLaw>
			<math xmlns="http://www.w3.org/1998/Math/MathML">
				<ci> FLUX_VALUE </ci>
			</math>
			<listOfParameters>
				<parameter id="LOWER_BOUND" value="0" units="mmol_per_gDW_per_hr"/>
				<parameter id="UPPER_BOUND" value="1000" units="mmol_per_gDW_per_hr"/>
				<parameter id="OBJECTIVE_COEFFICIENT" value="0"/>
				<parameter id="FLUX_VALUE" value="0" units="mmol_per_gDW_per_hr"/>
				<parameter id="REDUCED_COST" value="0.000000"/>
			</listOfParameters>
		</kineticLaw>
</reaction>
<reaction id="EX_039" name="EXCHANGE-GUANINE" reversible="true">
        <notes>
          <html xmlns="http://www.w3.org/1999/xhtml">
            <p>GENE_ASSOCIATION: </p>
            <p>SUBSYSTEM: Exchange</p>
            <p>EC Number: </p>
            <p>Confidence level: 1</p>
          </html>
        </notes>
   <listOfReactants>
	   <speciesReference species="GUANINE_e" stoichiometry="1"/>
   </listOfReactants>
   <listOfProducts>
	   <speciesReference species="GUANINE_b" stoichiometry="1"/>
   </listOfProducts>
		<kineticLaw>
			<math xmlns="http://www.w3.org/1998/Math/MathML">
				<ci> FLUX_VALUE </ci>
			</math>
			<listOfParameters>
				<parameter id="LOWER_BOUND" value="-1000" units="mmol_per_gDW_per_hr"/>
				<parameter id="UPPER_BOUND" value="1000" units="mmol_per_gDW_per_hr"/>
				<parameter id="OBJECTIVE_COEFFICIENT" value="0"/>
				<parameter id="FLUX_VALUE" value="0" units="mmol_per_gDW_per_hr"/>
				<parameter id="REDUCED_COST" value="0.000000"/>
			</listOfParameters>
		</kineticLaw>
</reaction>
<reaction id="EX_040" name="EXCHANGE-H2O2" reversible="true">
        <notes>
          <html xmlns="http://www.w3.org/1999/xhtml">
            <p>GENE_ASSOCIATION: </p>
            <p>SUBSYSTEM: Exchange</p>
            <p>EC Number: </p>
            <p>Confidence level: 1</p>
          </html>
        </notes>
   <listOfReactants>
	   <speciesReference species="HYDROGEN_PEROXIDE_e" stoichiometry="1"/>
   </listOfReactants>
   <listOfProducts>
	   <speciesReference species="HYDROGEN_PEROXIDE_b" stoichiometry="1"/>
   </listOfProducts>
		<kineticLaw>
			<math xmlns="http://www.w3.org/1998/Math/MathML">
				<ci> FLUX_VALUE </ci>
			</math>
			<listOfParameters>
				<parameter id="LOWER_BOUND" value="-1000" units="mmol_per_gDW_per_hr"/>
				<parameter id="UPPER_BOUND" value="1000" units="mmol_per_gDW_per_hr"/>
				<parameter id="OBJECTIVE_COEFFICIENT" value="0"/>
				<parameter id="FLUX_VALUE" value="0" units="mmol_per_gDW_per_hr"/>
				<parameter id="REDUCED_COST" value="0.000000"/>
			</listOfParameters>
		</kineticLaw>
</reaction>
<reaction id="EX_041" name="EXCHANGE-HIS" reversible="true">
        <notes>
          <html xmlns="http://www.w3.org/1999/xhtml">
            <p>GENE_ASSOCIATION: </p>
            <p>SUBSYSTEM: Exchange</p>
            <p>EC Number: </p>
            <p>Confidence level: 1</p>
          </html>
        </notes>
   <listOfReactants>
	   <speciesReference species="HIS_e" stoichiometry="1"/>
   </listOfReactants>
   <listOfProducts>
	   <speciesReference species="HIS_b" stoichiometry="1"/>
   </listOfProducts>
		<kineticLaw>
			<math xmlns="http://www.w3.org/1998/Math/MathML">
				<ci> FLUX_VALUE </ci>
			</math>
			<listOfParameters>
				<parameter id="LOWER_BOUND" value="-1000" units="mmol_per_gDW_per_hr"/>
				<parameter id="UPPER_BOUND" value="1000" units="mmol_per_gDW_per_hr"/>
				<parameter id="OBJECTIVE_COEFFICIENT" value="0"/>
				<parameter id="FLUX_VALUE" value="0" units="mmol_per_gDW_per_hr"/>
				<parameter id="REDUCED_COST" value="0.000000"/>
			</listOfParameters>
		</kineticLaw>
</reaction>
<reaction id="EX_042" name="EXCHANGE-HYPOXANTHINE" reversible="true">
        <notes>
          <html xmlns="http://www.w3.org/1999/xhtml">
            <p>GENE_ASSOCIATION: </p>
            <p>SUBSYSTEM: Exchange</p>
            <p>EC Number: </p>
            <p>Confidence level: 1</p>
          </html>
        </notes>
   <listOfReactants>
	   <speciesReference species="HYPOXANTHINE_e" stoichiometry="1"/>
   </listOfReactants>
   <listOfProducts>
	   <speciesReference species="HYPOXANTHINE_b" stoichiometry="1"/>
   </listOfProducts>
		<kineticLaw>
			<math xmlns="http://www.w3.org/1998/Math/MathML">
				<ci> FLUX_VALUE </ci>
			</math>
			<listOfParameters>
				<parameter id="LOWER_BOUND" value="-1000" units="mmol_per_gDW_per_hr"/>
				<parameter id="UPPER_BOUND" value="1000" units="mmol_per_gDW_per_hr"/>
				<parameter id="OBJECTIVE_COEFFICIENT" value="0"/>
				<parameter id="FLUX_VALUE" value="0" units="mmol_per_gDW_per_hr"/>
				<parameter id="REDUCED_COST" value="0.000000"/>
			</listOfParameters>
		</kineticLaw>
</reaction>
<reaction id="EX_043" name="EXCHANGE-ILE" reversible="true">
        <notes>
          <html xmlns="http://www.w3.org/1999/xhtml">
            <p>GENE_ASSOCIATION: </p>
            <p>SUBSYSTEM: Exchange</p>
            <p>EC Number: </p>
            <p>Confidence level: 1</p>
          </html>
        </notes>
   <listOfReactants>
	   <speciesReference species="ILE_e" stoichiometry="1"/>
   </listOfReactants>
   <listOfProducts>
	   <speciesReference species="ILE_b" stoichiometry="1"/>
   </listOfProducts>
		<kineticLaw>
			<math xmlns="http://www.w3.org/1998/Math/MathML">
				<ci> FLUX_VALUE </ci>
			</math>
			<listOfParameters>
				<parameter id="LOWER_BOUND" value="-1000" units="mmol_per_gDW_per_hr"/>
				<parameter id="UPPER_BOUND" value="1000" units="mmol_per_gDW_per_hr"/>
				<parameter id="OBJECTIVE_COEFFICIENT" value="0"/>
				<parameter id="FLUX_VALUE" value="0" units="mmol_per_gDW_per_hr"/>
				<parameter id="REDUCED_COST" value="0.000000"/>
			</listOfParameters>
		</kineticLaw>
</reaction>
<reaction id="EX_044" name="EXCHANGE-INOSINE" reversible="true">
        <notes>
          <html xmlns="http://www.w3.org/1999/xhtml">
            <p>GENE_ASSOCIATION: </p>
            <p>SUBSYSTEM: Exchange</p>
            <p>EC Number: </p>
            <p>Confidence level: 1</p>
          </html>
        </notes>
   <listOfReactants>
	   <speciesReference species="INOSINE_e" stoichiometry="1"/>
   </listOfReactants>
   <listOfProducts>
	   <speciesReference species="INOSINE_b" stoichiometry="1"/>
   </listOfProducts>
		<kineticLaw>
			<math xmlns="http://www.w3.org/1998/Math/MathML">
				<ci> FLUX_VALUE </ci>
			</math>
			<listOfParameters>
				<parameter id="LOWER_BOUND" value="-1000" units="mmol_per_gDW_per_hr"/>
				<parameter id="UPPER_BOUND" value="1000" units="mmol_per_gDW_per_hr"/>
				<parameter id="OBJECTIVE_COEFFICIENT" value="0"/>
				<parameter id="FLUX_VALUE" value="0" units="mmol_per_gDW_per_hr"/>
				<parameter id="REDUCED_COST" value="0.000000"/>
			</listOfParameters>
		</kineticLaw>
</reaction>
<reaction id="EX_046" name="EXCHANGE-K" reversible="true">
        <notes>
          <html xmlns="http://www.w3.org/1999/xhtml">
            <p>GENE_ASSOCIATION: </p>
            <p>SUBSYSTEM: Exchange</p>
            <p>EC Number: </p>
            <p>Confidence level: 1</p>
          </html>
        </notes>
   <listOfReactants>
	   <speciesReference species="K_e" stoichiometry="1"/>
   </listOfReactants>
   <listOfProducts>
	   <speciesReference species="K_b" stoichiometry="1"/>
   </listOfProducts>
		<kineticLaw>
			<math xmlns="http://www.w3.org/1998/Math/MathML">
				<ci> FLUX_VALUE </ci>
			</math>
			<listOfParameters>
				<parameter id="LOWER_BOUND" value="-1000" units="mmol_per_gDW_per_hr"/>
				<parameter id="UPPER_BOUND" value="1000" units="mmol_per_gDW_per_hr"/>
				<parameter id="OBJECTIVE_COEFFICIENT" value="0"/>
				<parameter id="FLUX_VALUE" value="0" units="mmol_per_gDW_per_hr"/>
				<parameter id="REDUCED_COST" value="0.000000"/>
			</listOfParameters>
		</kineticLaw>
</reaction>
<reaction id="EX_047" name="EXCHANGE-LAC" reversible="true">
        <notes>
          <html xmlns="http://www.w3.org/1999/xhtml">
            <p>GENE_ASSOCIATION: </p>
            <p>SUBSYSTEM: Exchange</p>
            <p>EC Number: </p>
            <p>Confidence level: 1</p>
          </html>
        </notes>
   <listOfReactants>
	   <speciesReference species="LACTATE_e" stoichiometry="1"/>
   </listOfReactants>
   <listOfProducts>
	   <speciesReference species="LACTATE_b" stoichiometry="1"/>
   </listOfProducts>
		<kineticLaw>
			<math xmlns="http://www.w3.org/1998/Math/MathML">
				<ci> FLUX_VALUE </ci>
			</math>
			<listOfParameters>
				<parameter id="LOWER_BOUND" value="-1000" units="mmol_per_gDW_per_hr"/>
				<parameter id="UPPER_BOUND" value="1000" units="mmol_per_gDW_per_hr"/>
				<parameter id="OBJECTIVE_COEFFICIENT" value="0"/>
				<parameter id="FLUX_VALUE" value="0" units="mmol_per_gDW_per_hr"/>
				<parameter id="REDUCED_COST" value="0.000000"/>
			</listOfParameters>
		</kineticLaw>
</reaction>
<reaction id="EX_048" name="EXCHANGE-LACTOSE" reversible="true">
        <notes>
          <html xmlns="http://www.w3.org/1999/xhtml">
            <p>GENE_ASSOCIATION: </p>
            <p>SUBSYSTEM: Exchange</p>
            <p>EC Number: </p>
            <p>Confidence level: 1</p>
          </html>
        </notes>
   <listOfReactants>
	   <speciesReference species="LACTOSE_e" stoichiometry="1"/>
   </listOfReactants>
   <listOfProducts>
	   <speciesReference species="LACTOSE_b" stoichiometry="1"/>
   </listOfProducts>
		<kineticLaw>
			<math xmlns="http://www.w3.org/1998/Math/MathML">
				<ci> FLUX_VALUE </ci>
			</math>
			<listOfParameters>
				<parameter id="LOWER_BOUND" value="0" units="mmol_per_gDW_per_hr"/>
				<parameter id="UPPER_BOUND" value="1000" units="mmol_per_gDW_per_hr"/>
				<parameter id="OBJECTIVE_COEFFICIENT" value="0"/>
				<parameter id="FLUX_VALUE" value="0" units="mmol_per_gDW_per_hr"/>
				<parameter id="REDUCED_COST" value="0.000000"/>
			</listOfParameters>
		</kineticLaw>
</reaction>
<reaction id="EX_049" name="EXCHANGE-LAURIC_ACID" reversible="true">
        <notes>
          <html xmlns="http://www.w3.org/1999/xhtml">
            <p>GENE_ASSOCIATION: </p>
            <p>SUBSYSTEM: Exchange</p>
            <p>EC Number: </p>
            <p>Confidence level: 1</p>
          </html>
        </notes>
   <listOfReactants>
	   <speciesReference species="LAURIC_ACID_e" stoichiometry="1"/>
   </listOfReactants>
   <listOfProducts>
	   <speciesReference species="LAURIC_ACID_b" stoichiometry="1"/>
   </listOfProducts>
		<kineticLaw>
			<math xmlns="http://www.w3.org/1998/Math/MathML">
				<ci> FLUX_VALUE </ci>
			</math>
			<listOfParameters>
				<parameter id="LOWER_BOUND" value="-1000" units="mmol_per_gDW_per_hr"/>
				<parameter id="UPPER_BOUND" value="1000" units="mmol_per_gDW_per_hr"/>
				<parameter id="OBJECTIVE_COEFFICIENT" value="0"/>
				<parameter id="FLUX_VALUE" value="0" units="mmol_per_gDW_per_hr"/>
				<parameter id="REDUCED_COST" value="0.000000"/>
			</listOfParameters>
		</kineticLaw>
</reaction>
<reaction id="EX_050" name="EXCHANGE-LEU" reversible="true">
        <notes>
          <html xmlns="http://www.w3.org/1999/xhtml">
            <p>GENE_ASSOCIATION: </p>
            <p>SUBSYSTEM: Exchange</p>
            <p>EC Number: </p>
            <p>Confidence level: 1</p>
          </html>
        </notes>
   <listOfReactants>
	   <speciesReference species="LEU_e" stoichiometry="1"/>
   </listOfReactants>
   <listOfProducts>
	   <speciesReference species="LEU_b" stoichiometry="1"/>
   </listOfProducts>
		<kineticLaw>
			<math xmlns="http://www.w3.org/1998/Math/MathML">
				<ci> FLUX_VALUE </ci>
			</math>
			<listOfParameters>
				<parameter id="LOWER_BOUND" value="-1000" units="mmol_per_gDW_per_hr"/>
				<parameter id="UPPER_BOUND" value="1000" units="mmol_per_gDW_per_hr"/>
				<parameter id="OBJECTIVE_COEFFICIENT" value="0"/>
				<parameter id="FLUX_VALUE" value="0" units="mmol_per_gDW_per_hr"/>
				<parameter id="REDUCED_COST" value="0.000000"/>
			</listOfParameters>
		</kineticLaw>
</reaction>
<reaction id="EX_051" name="EXCHANGE-LINOLEIC_ACID" reversible="true">
        <notes>
          <html xmlns="http://www.w3.org/1999/xhtml">
            <p>GENE_ASSOCIATION: </p>
            <p>SUBSYSTEM: Exchange</p>
            <p>EC Number: </p>
            <p>Confidence level: 1</p>
          </html>
        </notes>
   <listOfReactants>
	   <speciesReference species="LINOLEIC_ACID_e" stoichiometry="1"/>
   </listOfReactants>
   <listOfProducts>
	   <speciesReference species="LINOLEIC_ACID_b" stoichiometry="1"/>
   </listOfProducts>
		<kineticLaw>
			<math xmlns="http://www.w3.org/1998/Math/MathML">
				<ci> FLUX_VALUE </ci>
			</math>
			<listOfParameters>
				<parameter id="LOWER_BOUND" value="-1000" units="mmol_per_gDW_per_hr"/>
				<parameter id="UPPER_BOUND" value="1000" units="mmol_per_gDW_per_hr"/>
				<parameter id="OBJECTIVE_COEFFICIENT" value="0"/>
				<parameter id="FLUX_VALUE" value="0" units="mmol_per_gDW_per_hr"/>
				<parameter id="REDUCED_COST" value="0.000000"/>
			</listOfParameters>
		</kineticLaw>
</reaction>
<reaction id="EX_052" name="EXCHANGE-Long_Chain_Acyl_CoAs" reversible="true">
        <notes>
          <html xmlns="http://www.w3.org/1999/xhtml">
            <p>GENE_ASSOCIATION: </p>
            <p>SUBSYSTEM: Exchange</p>
            <p>EC Number: </p>
            <p>Confidence level: 1</p>
          </html>
        </notes>
   <listOfReactants>
	   <speciesReference species="Long_Chain_Acyl_CoAs_e" stoichiometry="1"/>
   </listOfReactants>
   <listOfProducts>
	   <speciesReference species="Long_Chain_Acyl_CoAs_b" stoichiometry="1"/>
   </listOfProducts>
		<kineticLaw>
			<math xmlns="http://www.w3.org/1998/Math/MathML">
				<ci> FLUX_VALUE </ci>
			</math>
			<listOfParameters>
				<parameter id="LOWER_BOUND" value="-1000" units="mmol_per_gDW_per_hr"/>
				<parameter id="UPPER_BOUND" value="1000" units="mmol_per_gDW_per_hr"/>
				<parameter id="OBJECTIVE_COEFFICIENT" value="0"/>
				<parameter id="FLUX_VALUE" value="0" units="mmol_per_gDW_per_hr"/>
				<parameter id="REDUCED_COST" value="0.000000"/>
			</listOfParameters>
		</kineticLaw>
</reaction>
<reaction id="EX_053" name="EXCHANGE-LYS" reversible="true">
        <notes>
          <html xmlns="http://www.w3.org/1999/xhtml">
            <p>GENE_ASSOCIATION: </p>
            <p>SUBSYSTEM: Exchange</p>
            <p>EC Number: </p>
            <p>Confidence level: 1</p>
          </html>
        </notes>
   <listOfReactants>
	   <speciesReference species="LYS_e" stoichiometry="1"/>
   </listOfReactants>
   <listOfProducts>
	   <speciesReference species="LYS_b" stoichiometry="1"/>
   </listOfProducts>
		<kineticLaw>
			<math xmlns="http://www.w3.org/1998/Math/MathML">
				<ci> FLUX_VALUE </ci>
			</math>
			<listOfParameters>
				<parameter id="LOWER_BOUND" value="-1000" units="mmol_per_gDW_per_hr"/>
				<parameter id="UPPER_BOUND" value="1000" units="mmol_per_gDW_per_hr"/>
				<parameter id="OBJECTIVE_COEFFICIENT" value="0"/>
				<parameter id="FLUX_VALUE" value="0" units="mmol_per_gDW_per_hr"/>
				<parameter id="REDUCED_COST" value="0.000000"/>
			</listOfParameters>
		</kineticLaw>
</reaction>
<reaction id="EX_054" name="EXCHANGE-MANNOSE" reversible="true">
        <notes>
          <html xmlns="http://www.w3.org/1999/xhtml">
            <p>GENE_ASSOCIATION: </p>
            <p>SUBSYSTEM: Exchange</p>
            <p>EC Number: </p>
            <p>Confidence level: 1</p>
          </html>
        </notes>
   <listOfReactants>
	   <speciesReference species="MANNOSE_e" stoichiometry="1"/>
   </listOfReactants>
   <listOfProducts>
	   <speciesReference species="MANNOSE_b" stoichiometry="1"/>
   </listOfProducts>
		<kineticLaw>
			<math xmlns="http://www.w3.org/1998/Math/MathML">
				<ci> FLUX_VALUE </ci>
			</math>
			<listOfParameters>
				<parameter id="LOWER_BOUND" value="0" units="mmol_per_gDW_per_hr"/>
				<parameter id="UPPER_BOUND" value="1000" units="mmol_per_gDW_per_hr"/>
				<parameter id="OBJECTIVE_COEFFICIENT" value="0"/>
				<parameter id="FLUX_VALUE" value="0" units="mmol_per_gDW_per_hr"/>
				<parameter id="REDUCED_COST" value="0.000000"/>
			</listOfParameters>
		</kineticLaw>
</reaction>
<reaction id="EX_055" name="EXCHANGE-MET" reversible="true">
        <notes>
          <html xmlns="http://www.w3.org/1999/xhtml">
            <p>GENE_ASSOCIATION: </p>
            <p>SUBSYSTEM: Exchange</p>
            <p>EC Number: </p>
            <p>Confidence level: 1</p>
          </html>
        </notes>
   <listOfReactants>
	   <speciesReference species="MET_e" stoichiometry="1"/>
   </listOfReactants>
   <listOfProducts>
	   <speciesReference species="MET_b" stoichiometry="1"/>
   </listOfProducts>
		<kineticLaw>
			<math xmlns="http://www.w3.org/1998/Math/MathML">
				<ci> FLUX_VALUE </ci>
			</math>
			<listOfParameters>
				<parameter id="LOWER_BOUND" value="-1000" units="mmol_per_gDW_per_hr"/>
				<parameter id="UPPER_BOUND" value="1000" units="mmol_per_gDW_per_hr"/>
				<parameter id="OBJECTIVE_COEFFICIENT" value="0"/>
				<parameter id="FLUX_VALUE" value="0" units="mmol_per_gDW_per_hr"/>
				<parameter id="REDUCED_COST" value="0.000000"/>
			</listOfParameters>
		</kineticLaw>
</reaction>
<reaction id="EX_056" name="EXCHANGE-MG" reversible="true">
        <notes>
          <html xmlns="http://www.w3.org/1999/xhtml">
            <p>GENE_ASSOCIATION: </p>
            <p>SUBSYSTEM: Exchange</p>
            <p>EC Number: </p>
            <p>Confidence level: 1</p>
          </html>
        </notes>
   <listOfReactants>
	   <speciesReference species="MG2_e" stoichiometry="1"/>
   </listOfReactants>
   <listOfProducts>
	   <speciesReference species="MG2_b" stoichiometry="1"/>
   </listOfProducts>
		<kineticLaw>
			<math xmlns="http://www.w3.org/1998/Math/MathML">
				<ci> FLUX_VALUE </ci>
			</math>
			<listOfParameters>
				<parameter id="LOWER_BOUND" value="-1000" units="mmol_per_gDW_per_hr"/>
				<parameter id="UPPER_BOUND" value="1000" units="mmol_per_gDW_per_hr"/>
				<parameter id="OBJECTIVE_COEFFICIENT" value="0"/>
				<parameter id="FLUX_VALUE" value="0" units="mmol_per_gDW_per_hr"/>
				<parameter id="REDUCED_COST" value="0.000000"/>
			</listOfParameters>
		</kineticLaw>
</reaction>
<reaction id="EX_057" name="EXCHANGE-MN" reversible="true">
        <notes>
          <html xmlns="http://www.w3.org/1999/xhtml">
            <p>GENE_ASSOCIATION: </p>
            <p>SUBSYSTEM: Exchange</p>
            <p>EC Number: </p>
            <p>Confidence level: 1</p>
          </html>
        </notes>
   <listOfReactants>
	   <speciesReference species="MN2_e" stoichiometry="1"/>
   </listOfReactants>
   <listOfProducts>
	   <speciesReference species="MN2_b" stoichiometry="1"/>
   </listOfProducts>
		<kineticLaw>
			<math xmlns="http://www.w3.org/1998/Math/MathML">
				<ci> FLUX_VALUE </ci>
			</math>
			<listOfParameters>
				<parameter id="LOWER_BOUND" value="-1000" units="mmol_per_gDW_per_hr"/>
				<parameter id="UPPER_BOUND" value="1000" units="mmol_per_gDW_per_hr"/>
				<parameter id="OBJECTIVE_COEFFICIENT" value="0"/>
				<parameter id="FLUX_VALUE" value="0" units="mmol_per_gDW_per_hr"/>
				<parameter id="REDUCED_COST" value="0.000000"/>
			</listOfParameters>
		</kineticLaw>
</reaction>
<reaction id="EX_058" name="EXCHANGE-MOBD" reversible="true">
        <notes>
          <html xmlns="http://www.w3.org/1999/xhtml">
            <p>GENE_ASSOCIATION: </p>
            <p>SUBSYSTEM: Exchange</p>
            <p>EC Number: </p>
            <p>Confidence level: 1</p>
          </html>
        </notes>
   <listOfReactants>
	   <speciesReference species="MOLYBDATE_e" stoichiometry="1"/>
   </listOfReactants>
   <listOfProducts>
	   <speciesReference species="MOLYBDATE_b" stoichiometry="1"/>
   </listOfProducts>
		<kineticLaw>
			<math xmlns="http://www.w3.org/1998/Math/MathML">
				<ci> FLUX_VALUE </ci>
			</math>
			<listOfParameters>
				<parameter id="LOWER_BOUND" value="-1000" units="mmol_per_gDW_per_hr"/>
				<parameter id="UPPER_BOUND" value="1000" units="mmol_per_gDW_per_hr"/>
				<parameter id="OBJECTIVE_COEFFICIENT" value="0"/>
				<parameter id="FLUX_VALUE" value="0" units="mmol_per_gDW_per_hr"/>
				<parameter id="REDUCED_COST" value="0.000000"/>
			</listOfParameters>
		</kineticLaw>
</reaction>
<reaction id="EX_059" name="EXCHANGE-MTL" reversible="true">
        <notes>
          <html xmlns="http://www.w3.org/1999/xhtml">
            <p>GENE_ASSOCIATION: </p>
            <p>SUBSYSTEM: Exchange</p>
            <p>EC Number: </p>
            <p>Confidence level: 1</p>
          </html>
        </notes>
   <listOfReactants>
	   <speciesReference species="MANNITOL_e" stoichiometry="1"/>
   </listOfReactants>
   <listOfProducts>
	   <speciesReference species="MANNITOL_b" stoichiometry="1"/>
   </listOfProducts>
		<kineticLaw>
			<math xmlns="http://www.w3.org/1998/Math/MathML">
				<ci> FLUX_VALUE </ci>
			</math>
			<listOfParameters>
				<parameter id="LOWER_BOUND" value="0" units="mmol_per_gDW_per_hr"/>
				<parameter id="UPPER_BOUND" value="1000" units="mmol_per_gDW_per_hr"/>
				<parameter id="OBJECTIVE_COEFFICIENT" value="0"/>
				<parameter id="FLUX_VALUE" value="0" units="mmol_per_gDW_per_hr"/>
				<parameter id="REDUCED_COST" value="0.000000"/>
			</listOfParameters>
		</kineticLaw>
</reaction>
<reaction id="EX_060" name="EXCHANGE-MYO_INOSITOL" reversible="true">
        <notes>
          <html xmlns="http://www.w3.org/1999/xhtml">
            <p>GENE_ASSOCIATION: </p>
            <p>SUBSYSTEM: Exchange</p>
            <p>EC Number: </p>
            <p>Confidence level: 1</p>
          </html>
        </notes>
   <listOfReactants>
	   <speciesReference species="MYO_INOSITOL_e" stoichiometry="1"/>
   </listOfReactants>
   <listOfProducts>
	   <speciesReference species="MYO_INOSITOL_b" stoichiometry="1"/>
   </listOfProducts>
		<kineticLaw>
			<math xmlns="http://www.w3.org/1998/Math/MathML">
				<ci> FLUX_VALUE </ci>
			</math>
			<listOfParameters>
				<parameter id="LOWER_BOUND" value="0" units="mmol_per_gDW_per_hr"/>
				<parameter id="UPPER_BOUND" value="1000" units="mmol_per_gDW_per_hr"/>
				<parameter id="OBJECTIVE_COEFFICIENT" value="0"/>
				<parameter id="FLUX_VALUE" value="0" units="mmol_per_gDW_per_hr"/>
				<parameter id="REDUCED_COST" value="0.000000"/>
			</listOfParameters>
		</kineticLaw>
</reaction>
<reaction id="EX_061" name="EXCHANGE-MYRISTIC_ACID" reversible="true">
        <notes>
          <html xmlns="http://www.w3.org/1999/xhtml">
            <p>GENE_ASSOCIATION: </p>
            <p>SUBSYSTEM: Exchange</p>
            <p>EC Number: </p>
            <p>Confidence level: 1</p>
          </html>
        </notes>
   <listOfReactants>
	   <speciesReference species="MYRISTIC_ACID_e" stoichiometry="1"/>
   </listOfReactants>
   <listOfProducts>
	   <speciesReference species="MYRISTIC_ACID_b" stoichiometry="1"/>
   </listOfProducts>
		<kineticLaw>
			<math xmlns="http://www.w3.org/1998/Math/MathML">
				<ci> FLUX_VALUE </ci>
			</math>
			<listOfParameters>
				<parameter id="LOWER_BOUND" value="-1000" units="mmol_per_gDW_per_hr"/>
				<parameter id="UPPER_BOUND" value="1000" units="mmol_per_gDW_per_hr"/>
				<parameter id="OBJECTIVE_COEFFICIENT" value="0"/>
				<parameter id="FLUX_VALUE" value="0" units="mmol_per_gDW_per_hr"/>
				<parameter id="REDUCED_COST" value="0.000000"/>
			</listOfParameters>
		</kineticLaw>
</reaction>
<reaction id="EX_062" name="EXCHANGE-N_ACETYL_D_GLUCOSAMINE" reversible="true">
        <notes>
          <html xmlns="http://www.w3.org/1999/xhtml">
            <p>GENE_ASSOCIATION: </p>
            <p>SUBSYSTEM: Exchange</p>
            <p>EC Number: </p>
            <p>Confidence level: 1</p>
          </html>
        </notes>
   <listOfReactants>
	   <speciesReference species="N_ACETYL_D_GLUCOSAMINE_e" stoichiometry="1"/>
   </listOfReactants>
   <listOfProducts>
	   <speciesReference species="N_ACETYL_D_GLUCOSAMINE_b" stoichiometry="1"/>
   </listOfProducts>
		<kineticLaw>
			<math xmlns="http://www.w3.org/1998/Math/MathML">
				<ci> FLUX_VALUE </ci>
			</math>
			<listOfParameters>
				<parameter id="LOWER_BOUND" value="0" units="mmol_per_gDW_per_hr"/>
				<parameter id="UPPER_BOUND" value="1000" units="mmol_per_gDW_per_hr"/>
				<parameter id="OBJECTIVE_COEFFICIENT" value="0"/>
				<parameter id="FLUX_VALUE" value="0" units="mmol_per_gDW_per_hr"/>
				<parameter id="REDUCED_COST" value="0.000000"/>
			</listOfParameters>
		</kineticLaw>
</reaction>
<reaction id="EX_064" name="EXCHANGE-NA" reversible="true">
        <notes>
          <html xmlns="http://www.w3.org/1999/xhtml">
            <p>GENE_ASSOCIATION: </p>
            <p>SUBSYSTEM: Exchange</p>
            <p>EC Number: </p>
            <p>Confidence level: 1</p>
          </html>
        </notes>
   <listOfReactants>
	   <speciesReference species="NA_e" stoichiometry="1"/>
   </listOfReactants>
   <listOfProducts>
	   <speciesReference species="NA_b" stoichiometry="1"/>
   </listOfProducts>
		<kineticLaw>
			<math xmlns="http://www.w3.org/1998/Math/MathML">
				<ci> FLUX_VALUE </ci>
			</math>
			<listOfParameters>
				<parameter id="LOWER_BOUND" value="-1000" units="mmol_per_gDW_per_hr"/>
				<parameter id="UPPER_BOUND" value="1000" units="mmol_per_gDW_per_hr"/>
				<parameter id="OBJECTIVE_COEFFICIENT" value="0"/>
				<parameter id="FLUX_VALUE" value="0" units="mmol_per_gDW_per_hr"/>
				<parameter id="REDUCED_COST" value="0.000000"/>
			</listOfParameters>
		</kineticLaw>
</reaction>
<reaction id="EX_065" name="EXCHANGE-NIACINAMIDE" reversible="true">
        <notes>
          <html xmlns="http://www.w3.org/1999/xhtml">
            <p>GENE_ASSOCIATION: </p>
            <p>SUBSYSTEM: Exchange</p>
            <p>EC Number: </p>
            <p>Confidence level: 1</p>
          </html>
        </notes>
   <listOfReactants>
	   <speciesReference species="NIACINAMIDE_e" stoichiometry="1"/>
   </listOfReactants>
   <listOfProducts>
	   <speciesReference species="NIACINAMIDE_b" stoichiometry="1"/>
   </listOfProducts>
		<kineticLaw>
			<math xmlns="http://www.w3.org/1998/Math/MathML">
				<ci> FLUX_VALUE </ci>
			</math>
			<listOfParameters>
				<parameter id="LOWER_BOUND" value="0" units="mmol_per_gDW_per_hr"/>
				<parameter id="UPPER_BOUND" value="1000" units="mmol_per_gDW_per_hr"/>
				<parameter id="OBJECTIVE_COEFFICIENT" value="0"/>
				<parameter id="FLUX_VALUE" value="0" units="mmol_per_gDW_per_hr"/>
				<parameter id="REDUCED_COST" value="0.000000"/>
			</listOfParameters>
		</kineticLaw>
</reaction>
<reaction id="EX_066" name="EXCHANGE-NIACINE" reversible="true">
        <notes>
          <html xmlns="http://www.w3.org/1999/xhtml">
            <p>GENE_ASSOCIATION: </p>
            <p>SUBSYSTEM: Exchange</p>
            <p>EC Number: </p>
            <p>Confidence level: 1</p>
          </html>
        </notes>
   <listOfReactants>
	   <speciesReference species="NIACINE_e" stoichiometry="1"/>
   </listOfReactants>
   <listOfProducts>
	   <speciesReference species="NIACINE_b" stoichiometry="1"/>
   </listOfProducts>
		<kineticLaw>
			<math xmlns="http://www.w3.org/1998/Math/MathML">
				<ci> FLUX_VALUE </ci>
			</math>
			<listOfParameters>
				<parameter id="LOWER_BOUND" value="-1000" units="mmol_per_gDW_per_hr"/>
				<parameter id="UPPER_BOUND" value="1000" units="mmol_per_gDW_per_hr"/>
				<parameter id="OBJECTIVE_COEFFICIENT" value="0"/>
				<parameter id="FLUX_VALUE" value="0" units="mmol_per_gDW_per_hr"/>
				<parameter id="REDUCED_COST" value="0.000000"/>
			</listOfParameters>
		</kineticLaw>
</reaction>
<reaction id="EX_067" name="EXCHANGE-OLEIC_ACID" reversible="true">
        <notes>
          <html xmlns="http://www.w3.org/1999/xhtml">
            <p>GENE_ASSOCIATION: </p>
            <p>SUBSYSTEM: Exchange</p>
            <p>EC Number: </p>
            <p>Confidence level: 1</p>
          </html>
        </notes>
   <listOfReactants>
	   <speciesReference species="OLEIC_ACID_e" stoichiometry="1"/>
   </listOfReactants>
   <listOfProducts>
	   <speciesReference species="OLEIC_ACID_b" stoichiometry="1"/>
   </listOfProducts>
		<kineticLaw>
			<math xmlns="http://www.w3.org/1998/Math/MathML">
				<ci> FLUX_VALUE </ci>
			</math>
			<listOfParameters>
				<parameter id="LOWER_BOUND" value="-1000" units="mmol_per_gDW_per_hr"/>
				<parameter id="UPPER_BOUND" value="1000" units="mmol_per_gDW_per_hr"/>
				<parameter id="OBJECTIVE_COEFFICIENT" value="0"/>
				<parameter id="FLUX_VALUE" value="0" units="mmol_per_gDW_per_hr"/>
				<parameter id="REDUCED_COST" value="0.000000"/>
			</listOfParameters>
		</kineticLaw>
</reaction>
<reaction id="EX_068" name="EXCHANGE-OXYGEN_MOLECULE" reversible="true">
        <notes>
          <html xmlns="http://www.w3.org/1999/xhtml">
            <p>GENE_ASSOCIATION: </p>
            <p>SUBSYSTEM: Exchange</p>
            <p>EC Number: </p>
            <p>Confidence level: 1</p>
          </html>
        </notes>
   <listOfReactants>
	   <speciesReference species="OXYGEN_MOLECULE_e" stoichiometry="1"/>
   </listOfReactants>
   <listOfProducts>
	   <speciesReference species="OXYGEN_MOLECULE_b" stoichiometry="1"/>
   </listOfProducts>
		<kineticLaw>
			<math xmlns="http://www.w3.org/1998/Math/MathML">
				<ci> FLUX_VALUE </ci>
			</math>
			<listOfParameters>
				<parameter id="LOWER_BOUND" value="-1000" units="mmol_per_gDW_per_hr"/>
				<parameter id="UPPER_BOUND" value="1000" units="mmol_per_gDW_per_hr"/>
				<parameter id="OBJECTIVE_COEFFICIENT" value="0"/>
				<parameter id="FLUX_VALUE" value="0" units="mmol_per_gDW_per_hr"/>
				<parameter id="REDUCED_COST" value="0.000000"/>
			</listOfParameters>
		</kineticLaw>
</reaction>
<reaction id="EX_069" name="EXCHANGE-PALMITIC_ACID" reversible="true">
        <notes>
          <html xmlns="http://www.w3.org/1999/xhtml">
            <p>GENE_ASSOCIATION: </p>
            <p>SUBSYSTEM: Exchange</p>
            <p>EC Number: </p>
            <p>Confidence level: 1</p>
          </html>
        </notes>
   <listOfReactants>
	   <speciesReference species="PALMITIC_ACID_e" stoichiometry="1"/>
   </listOfReactants>
   <listOfProducts>
	   <speciesReference species="PALMITIC_ACID_b" stoichiometry="1"/>
   </listOfProducts>
		<kineticLaw>
			<math xmlns="http://www.w3.org/1998/Math/MathML">
				<ci> FLUX_VALUE </ci>
			</math>
			<listOfParameters>
				<parameter id="LOWER_BOUND" value="-1000" units="mmol_per_gDW_per_hr"/>
				<parameter id="UPPER_BOUND" value="1000" units="mmol_per_gDW_per_hr"/>
				<parameter id="OBJECTIVE_COEFFICIENT" value="0"/>
				<parameter id="FLUX_VALUE" value="0" units="mmol_per_gDW_per_hr"/>
				<parameter id="REDUCED_COST" value="0.000000"/>
			</listOfParameters>
		</kineticLaw>
</reaction>
<reaction id="EX_070" name="EXCHANGE-PALMITOLEIC_ACID" reversible="true">
        <notes>
          <html xmlns="http://www.w3.org/1999/xhtml">
            <p>GENE_ASSOCIATION: </p>
            <p>SUBSYSTEM: Exchange</p>
            <p>EC Number: </p>
            <p>Confidence level: 1</p>
          </html>
        </notes>
   <listOfReactants>
	   <speciesReference species="PALMITOLEIC_ACID_e" stoichiometry="1"/>
   </listOfReactants>
   <listOfProducts>
	   <speciesReference species="PALMITOLEIC_ACID_b" stoichiometry="1"/>
   </listOfProducts>
		<kineticLaw>
			<math xmlns="http://www.w3.org/1998/Math/MathML">
				<ci> FLUX_VALUE </ci>
			</math>
			<listOfParameters>
				<parameter id="LOWER_BOUND" value="-1000" units="mmol_per_gDW_per_hr"/>
				<parameter id="UPPER_BOUND" value="1000" units="mmol_per_gDW_per_hr"/>
				<parameter id="OBJECTIVE_COEFFICIENT" value="0"/>
				<parameter id="FLUX_VALUE" value="0" units="mmol_per_gDW_per_hr"/>
				<parameter id="REDUCED_COST" value="0.000000"/>
			</listOfParameters>
		</kineticLaw>
</reaction>
<reaction id="EX_071" name="EXCHANGE-PANTOTHENATE" reversible="true">
        <notes>
          <html xmlns="http://www.w3.org/1999/xhtml">
            <p>GENE_ASSOCIATION: </p>
            <p>SUBSYSTEM: Exchange</p>
            <p>EC Number: </p>
            <p>Confidence level: 1</p>
          </html>
        </notes>
   <listOfReactants>
	   <speciesReference species="PANTOTHENATE_e" stoichiometry="1"/>
   </listOfReactants>
   <listOfProducts>
	   <speciesReference species="PANTOTHENATE_b" stoichiometry="1"/>
   </listOfProducts>
		<kineticLaw>
			<math xmlns="http://www.w3.org/1998/Math/MathML">
				<ci> FLUX_VALUE </ci>
			</math>
			<listOfParameters>
				<parameter id="LOWER_BOUND" value="-1000" units="mmol_per_gDW_per_hr"/>
				<parameter id="UPPER_BOUND" value="1000" units="mmol_per_gDW_per_hr"/>
				<parameter id="OBJECTIVE_COEFFICIENT" value="0"/>
				<parameter id="FLUX_VALUE" value="0" units="mmol_per_gDW_per_hr"/>
				<parameter id="REDUCED_COST" value="0.000000"/>
			</listOfParameters>
		</kineticLaw>
</reaction>
<reaction id="EX_072" name="EXCHANGE-PHE" reversible="true">
        <notes>
          <html xmlns="http://www.w3.org/1999/xhtml">
            <p>GENE_ASSOCIATION: </p>
            <p>SUBSYSTEM: Exchange</p>
            <p>EC Number: </p>
            <p>Confidence level: 1</p>
          </html>
        </notes>
   <listOfReactants>
	   <speciesReference species="PHE_e" stoichiometry="1"/>
   </listOfReactants>
   <listOfProducts>
	   <speciesReference species="PHE_b" stoichiometry="1"/>
   </listOfProducts>
		<kineticLaw>
			<math xmlns="http://www.w3.org/1998/Math/MathML">
				<ci> FLUX_VALUE </ci>
			</math>
			<listOfParameters>
				<parameter id="LOWER_BOUND" value="-1000" units="mmol_per_gDW_per_hr"/>
				<parameter id="UPPER_BOUND" value="1000" units="mmol_per_gDW_per_hr"/>
				<parameter id="OBJECTIVE_COEFFICIENT" value="0"/>
				<parameter id="FLUX_VALUE" value="0" units="mmol_per_gDW_per_hr"/>
				<parameter id="REDUCED_COST" value="0.000000"/>
			</listOfParameters>
		</kineticLaw>
</reaction>
<reaction id="EX_073" name="EXCHANGE-Pi" reversible="true">
        <notes>
          <html xmlns="http://www.w3.org/1999/xhtml">
            <p>GENE_ASSOCIATION: </p>
            <p>SUBSYSTEM: Exchange</p>
            <p>EC Number: </p>
            <p>Confidence level: 1</p>
          </html>
        </notes>
   <listOfReactants>
      <speciesReference species="Pi_e" stoichiometry="1"/>
   </listOfReactants>
   <listOfProducts>
      <speciesReference species="Pi_b" stoichiometry="1"/>
   </listOfProducts>
		<kineticLaw>
			<math xmlns="http://www.w3.org/1998/Math/MathML">
				<ci> FLUX_VALUE </ci>
			</math>
			<listOfParameters>
				<parameter id="LOWER_BOUND" value="-1000" units="mmol_per_gDW_per_hr"/>
				<parameter id="UPPER_BOUND" value="1000" units="mmol_per_gDW_per_hr"/>
				<parameter id="OBJECTIVE_COEFFICIENT" value="0"/>
				<parameter id="FLUX_VALUE" value="0" units="mmol_per_gDW_per_hr"/>
				<parameter id="REDUCED_COST" value="0.000000"/>
			</listOfParameters>
		</kineticLaw>
</reaction>
<reaction id="EX_074" name="EXCHANGE-PRO" reversible="true">
        <notes>
          <html xmlns="http://www.w3.org/1999/xhtml">
            <p>GENE_ASSOCIATION: </p>
            <p>SUBSYSTEM: Exchange</p>
            <p>EC Number: </p>
            <p>Confidence level: 1</p>
          </html>
        </notes>
   <listOfReactants>
	   <speciesReference species="PRO_e" stoichiometry="1"/>
   </listOfReactants>
   <listOfProducts>
	   <speciesReference species="PRO_b" stoichiometry="1"/>
   </listOfProducts>
		<kineticLaw>
			<math xmlns="http://www.w3.org/1998/Math/MathML">
				<ci> FLUX_VALUE </ci>
			</math>
			<listOfParameters>
				<parameter id="LOWER_BOUND" value="-1000" units="mmol_per_gDW_per_hr"/>
				<parameter id="UPPER_BOUND" value="1000" units="mmol_per_gDW_per_hr"/>
				<parameter id="OBJECTIVE_COEFFICIENT" value="0"/>
				<parameter id="FLUX_VALUE" value="0" units="mmol_per_gDW_per_hr"/>
				<parameter id="REDUCED_COST" value="0.000000"/>
			</listOfParameters>
		</kineticLaw>
</reaction>
<reaction id="EX_075" name="EXCHANGE-PROTEINS" reversible="true">
        <notes>
          <html xmlns="http://www.w3.org/1999/xhtml">
            <p>GENE_ASSOCIATION: </p>
            <p>SUBSYSTEM: Exchange</p>
            <p>EC Number: </p>
            <p>Confidence level: 1</p>
          </html>
        </notes>
   <listOfReactants>
      <speciesReference species="PROTEINS_e" stoichiometry="1"/>
   </listOfReactants>
   <listOfProducts>
      <speciesReference species="PROTEINS_b" stoichiometry="1"/>
   </listOfProducts>
		<kineticLaw>
			<math xmlns="http://www.w3.org/1998/Math/MathML">
				<ci> FLUX_VALUE </ci>
			</math>
			<listOfParameters>
				<parameter id="LOWER_BOUND" value="-1000" units="mmol_per_gDW_per_hr"/>
				<parameter id="UPPER_BOUND" value="1000" units="mmol_per_gDW_per_hr"/>
				<parameter id="OBJECTIVE_COEFFICIENT" value="0"/>
				<parameter id="FLUX_VALUE" value="0" units="mmol_per_gDW_per_hr"/>
				<parameter id="REDUCED_COST" value="0.000000"/>
			</listOfParameters>
		</kineticLaw>
</reaction>
<reaction id="EX_076" name="EXCHANGE-PROTON" reversible="true">
        <notes>
          <html xmlns="http://www.w3.org/1999/xhtml">
            <p>GENE_ASSOCIATION: </p>
            <p>SUBSYSTEM: Exchange</p>
            <p>EC Number: </p>
            <p>Confidence level: 1</p>
          </html>
        </notes>
   <listOfReactants>
	   <speciesReference species="PROTON_e" stoichiometry="1"/>
   </listOfReactants>
   <listOfProducts>
	   <speciesReference species="PROTON_b" stoichiometry="1"/>
   </listOfProducts>
		<kineticLaw>
			<math xmlns="http://www.w3.org/1998/Math/MathML">
				<ci> FLUX_VALUE </ci>
			</math>
			<listOfParameters>
				<parameter id="LOWER_BOUND" value="-1000" units="mmol_per_gDW_per_hr"/>
				<parameter id="UPPER_BOUND" value="1000" units="mmol_per_gDW_per_hr"/>
				<parameter id="OBJECTIVE_COEFFICIENT" value="0"/>
				<parameter id="FLUX_VALUE" value="0" units="mmol_per_gDW_per_hr"/>
				<parameter id="REDUCED_COST" value="0.000000"/>
			</listOfParameters>
		</kineticLaw>
</reaction>
<reaction id="EX_077" name="EXCHANGE-PUTRESCINE" reversible="true">
        <notes>
          <html xmlns="http://www.w3.org/1999/xhtml">
            <p>GENE_ASSOCIATION: </p>
            <p>SUBSYSTEM: Exchange</p>
            <p>EC Number: </p>
            <p>Confidence level: 1</p>
          </html>
        </notes>
   <listOfReactants>
	   <speciesReference species="PUTRESCINE_e" stoichiometry="1"/>
   </listOfReactants>
   <listOfProducts>
	   <speciesReference species="PUTRESCINE_b" stoichiometry="1"/>
   </listOfProducts>
		<kineticLaw>
			<math xmlns="http://www.w3.org/1998/Math/MathML">
				<ci> FLUX_VALUE </ci>
			</math>
			<listOfParameters>
				<parameter id="LOWER_BOUND" value="-1000" units="mmol_per_gDW_per_hr"/>
				<parameter id="UPPER_BOUND" value="1000" units="mmol_per_gDW_per_hr"/>
				<parameter id="OBJECTIVE_COEFFICIENT" value="0"/>
				<parameter id="FLUX_VALUE" value="0" units="mmol_per_gDW_per_hr"/>
				<parameter id="REDUCED_COST" value="0.000000"/>
			</listOfParameters>
		</kineticLaw>
</reaction>
<reaction id="EX_078" name="EXCHANGE-PYRIDOXAL" reversible="true">
        <notes>
          <html xmlns="http://www.w3.org/1999/xhtml">
            <p>GENE_ASSOCIATION: </p>
            <p>SUBSYSTEM: Exchange</p>
            <p>EC Number: </p>
            <p>Confidence level: 1</p>
          </html>
        </notes>
   <listOfReactants>
	   <speciesReference species="PYRIDOXAL_e" stoichiometry="1"/>
   </listOfReactants>
   <listOfProducts>
	   <speciesReference species="PYRIDOXAL_b" stoichiometry="1"/>
   </listOfProducts>
		<kineticLaw>
			<math xmlns="http://www.w3.org/1998/Math/MathML">
				<ci> FLUX_VALUE </ci>
			</math>
			<listOfParameters>
				<parameter id="LOWER_BOUND" value="-1000" units="mmol_per_gDW_per_hr"/>
				<parameter id="UPPER_BOUND" value="1000" units="mmol_per_gDW_per_hr"/>
				<parameter id="OBJECTIVE_COEFFICIENT" value="0"/>
				<parameter id="FLUX_VALUE" value="0" units="mmol_per_gDW_per_hr"/>
				<parameter id="REDUCED_COST" value="0.000000"/>
			</listOfParameters>
		</kineticLaw>
</reaction>
<reaction id="EX_079" name="EXCHANGE-PYRUVATE" reversible="true">
        <notes>
          <html xmlns="http://www.w3.org/1999/xhtml">
            <p>GENE_ASSOCIATION: </p>
            <p>SUBSYSTEM: Exchange</p>
            <p>EC Number: </p>
            <p>Confidence level: 1</p>
          </html>
        </notes>
   <listOfReactants>
	   <speciesReference species="PYRUVATE_e" stoichiometry="1"/>
   </listOfReactants>
   <listOfProducts>
	   <speciesReference species="PYRUVATE_b" stoichiometry="1"/>
   </listOfProducts>
		<kineticLaw>
			<math xmlns="http://www.w3.org/1998/Math/MathML">
				<ci> FLUX_VALUE </ci>
			</math>
			<listOfParameters>
				<parameter id="LOWER_BOUND" value="0" units="mmol_per_gDW_per_hr"/>
				<parameter id="UPPER_BOUND" value="1000" units="mmol_per_gDW_per_hr"/>
				<parameter id="OBJECTIVE_COEFFICIENT" value="0"/>
				<parameter id="FLUX_VALUE" value="0" units="mmol_per_gDW_per_hr"/>
				<parameter id="REDUCED_COST" value="0.000000"/>
			</listOfParameters>
		</kineticLaw>
</reaction>
<reaction id="EX_080" name="EXCHANGE-RIBOFLAVIN" reversible="true">
        <notes>
          <html xmlns="http://www.w3.org/1999/xhtml">
            <p>GENE_ASSOCIATION: </p>
            <p>SUBSYSTEM: Exchange</p>
            <p>EC Number: </p>
            <p>Confidence level: 1</p>
          </html>
        </notes>
   <listOfReactants>
	   <speciesReference species="RIBOFLAVIN_e" stoichiometry="1"/>
   </listOfReactants>
   <listOfProducts>
	   <speciesReference species="RIBOFLAVIN_b" stoichiometry="1"/>
   </listOfProducts>
		<kineticLaw>
			<math xmlns="http://www.w3.org/1998/Math/MathML">
				<ci> FLUX_VALUE </ci>
			</math>
			<listOfParameters>
				<parameter id="LOWER_BOUND" value="-1000" units="mmol_per_gDW_per_hr"/>
				<parameter id="UPPER_BOUND" value="1000" units="mmol_per_gDW_per_hr"/>
				<parameter id="OBJECTIVE_COEFFICIENT" value="0"/>
				<parameter id="FLUX_VALUE" value="0" units="mmol_per_gDW_per_hr"/>
				<parameter id="REDUCED_COST" value="0.000000"/>
			</listOfParameters>
		</kineticLaw>
</reaction>
<reaction id="EX_081" name="EXCHANGE-RIBOSE" reversible="false">
        <notes>
          <html xmlns="http://www.w3.org/1999/xhtml">
            <p>GENE_ASSOCIATION: </p>
            <p>SUBSYSTEM: Exchange</p>
            <p>EC Number: </p>
            <p>Confidence level: 1</p>
          </html>
        </notes>
   <listOfReactants>
      <speciesReference species="RIBOSE_e" stoichiometry="1"/>
   </listOfReactants>
   <listOfProducts>
      <speciesReference species="RIBOSE_b" stoichiometry="1"/>      
   </listOfProducts>
		<kineticLaw>
			<math xmlns="http://www.w3.org/1998/Math/MathML">
				<ci> FLUX_VALUE </ci>
			</math>
			<listOfParameters>
				<parameter id="LOWER_BOUND" value="0" units="mmol_per_gDW_per_hr"/>
				<parameter id="UPPER_BOUND" value="1000" units="mmol_per_gDW_per_hr"/>
				<parameter id="OBJECTIVE_COEFFICIENT" value="0"/>
				<parameter id="FLUX_VALUE" value="0" units="mmol_per_gDW_per_hr"/>
				<parameter id="REDUCED_COST" value="0.000000"/>
			</listOfParameters>
		</kineticLaw>
</reaction>
<reaction id="EX_082" name="EXCHANGE-SER" reversible="true">
        <notes>
          <html xmlns="http://www.w3.org/1999/xhtml">
            <p>GENE_ASSOCIATION: </p>
            <p>SUBSYSTEM: Exchange</p>
            <p>EC Number: </p>
            <p>Confidence level: 1</p>
          </html>
        </notes>
   <listOfReactants>
	   <speciesReference species="SER_e" stoichiometry="1"/>
   </listOfReactants>
   <listOfProducts>
	   <speciesReference species="SER_b" stoichiometry="1"/>
   </listOfProducts>
		<kineticLaw>
			<math xmlns="http://www.w3.org/1998/Math/MathML">
				<ci> FLUX_VALUE </ci>
			</math>
			<listOfParameters>
				<parameter id="LOWER_BOUND" value="-1000" units="mmol_per_gDW_per_hr"/>
				<parameter id="UPPER_BOUND" value="1000" units="mmol_per_gDW_per_hr"/>
				<parameter id="OBJECTIVE_COEFFICIENT" value="0"/>
				<parameter id="FLUX_VALUE" value="0" units="mmol_per_gDW_per_hr"/>
				<parameter id="REDUCED_COST" value="0.000000"/>
			</listOfParameters>
		</kineticLaw>
</reaction>
<reaction id="EX_083" name="EXCHANGE-SPERMIDINE" reversible="true">
        <notes>
          <html xmlns="http://www.w3.org/1999/xhtml">
            <p>GENE_ASSOCIATION: </p>
            <p>SUBSYSTEM: Exchange</p>
            <p>EC Number: </p>
            <p>Confidence level: 1</p>
          </html>
        </notes>
   <listOfReactants>
	   <speciesReference species="SPERMIDINE_e" stoichiometry="1"/>
   </listOfReactants>
   <listOfProducts>
	   <speciesReference species="SPERMIDINE_b" stoichiometry="1"/>
   </listOfProducts>
		<kineticLaw>
			<math xmlns="http://www.w3.org/1998/Math/MathML">
				<ci> FLUX_VALUE </ci>
			</math>
			<listOfParameters>
				<parameter id="LOWER_BOUND" value="-1000" units="mmol_per_gDW_per_hr"/>
				<parameter id="UPPER_BOUND" value="1000" units="mmol_per_gDW_per_hr"/>
				<parameter id="OBJECTIVE_COEFFICIENT" value="0"/>
				<parameter id="FLUX_VALUE" value="0" units="mmol_per_gDW_per_hr"/>
				<parameter id="REDUCED_COST" value="0.000000"/>
			</listOfParameters>
		</kineticLaw>
</reaction>
<reaction id="EX_084" name="EXCHANGE-SPM" reversible="true">
        <notes>
          <html xmlns="http://www.w3.org/1999/xhtml">
            <p>GENE_ASSOCIATION: </p>
            <p>SUBSYSTEM: Exchange</p>
            <p>EC Number: </p>
            <p>Confidence level: 1</p>
          </html>
        </notes>
   <listOfReactants>
	   <speciesReference species="SPM_e" stoichiometry="1"/>
   </listOfReactants>
   <listOfProducts>
	   <speciesReference species="SPM_b" stoichiometry="1"/>
   </listOfProducts>
		<kineticLaw>
			<math xmlns="http://www.w3.org/1998/Math/MathML">
				<ci> FLUX_VALUE </ci>
			</math>
			<listOfParameters>
				<parameter id="LOWER_BOUND" value="-1000" units="mmol_per_gDW_per_hr"/>
				<parameter id="UPPER_BOUND" value="1000" units="mmol_per_gDW_per_hr"/>
				<parameter id="OBJECTIVE_COEFFICIENT" value="0"/>
				<parameter id="FLUX_VALUE" value="0" units="mmol_per_gDW_per_hr"/>
				<parameter id="REDUCED_COST" value="0.000000"/>
			</listOfParameters>
		</kineticLaw>
</reaction>
<reaction id="EX_085" name="EXCHANGE-SRHCYS" reversible="true">
        <notes>
          <html xmlns="http://www.w3.org/1999/xhtml">
            <p>GENE_ASSOCIATION: </p>
            <p>SUBSYSTEM: Exchange</p>
            <p>EC Number: </p>
            <p>Confidence level: 1</p>
          </html>
        </notes>
   <listOfReactants>
	   <speciesReference species="S_RYBOSYL_L_HOMOCYSTEINE_e" stoichiometry="1"/>
   </listOfReactants>
   <listOfProducts>
	   <speciesReference species="S_RYBOSYL_L_HOMOCYSTEINE_b" stoichiometry="1"/>
   </listOfProducts>
		<kineticLaw>
			<math xmlns="http://www.w3.org/1998/Math/MathML">
				<ci> FLUX_VALUE </ci>
			</math>
			<listOfParameters>
				<parameter id="LOWER_BOUND" value="-1000" units="mmol_per_gDW_per_hr"/>
				<parameter id="UPPER_BOUND" value="1000" units="mmol_per_gDW_per_hr"/>
				<parameter id="OBJECTIVE_COEFFICIENT" value="0"/>
				<parameter id="FLUX_VALUE" value="0" units="mmol_per_gDW_per_hr"/>
				<parameter id="REDUCED_COST" value="0.000000"/>
			</listOfParameters>
		</kineticLaw>
</reaction>
<reaction id="EX_086" name="EXCHANGE-STARCH" reversible="true">
        <notes>
          <html xmlns="http://www.w3.org/1999/xhtml">
            <p>GENE_ASSOCIATION: </p>
            <p>SUBSYSTEM: Exchange</p>
            <p>EC Number: </p>
            <p>Confidence level: 1</p>
          </html>
        </notes>
   <listOfReactants>
	   <speciesReference species="STARCH_e" stoichiometry="1"/>
   </listOfReactants>
   <listOfProducts>
	   <speciesReference species="STARCH_b" stoichiometry="1"/>
   </listOfProducts>
		<kineticLaw>
			<math xmlns="http://www.w3.org/1998/Math/MathML">
				<ci> FLUX_VALUE </ci>
			</math>
			<listOfParameters>
				<parameter id="LOWER_BOUND" value="0" units="mmol_per_gDW_per_hr"/>
				<parameter id="UPPER_BOUND" value="1000" units="mmol_per_gDW_per_hr"/>
				<parameter id="OBJECTIVE_COEFFICIENT" value="0"/>
				<parameter id="FLUX_VALUE" value="0" units="mmol_per_gDW_per_hr"/>
				<parameter id="REDUCED_COST" value="0.000000"/>
			</listOfParameters>
		</kineticLaw>
</reaction>
<reaction id="EX_087" name="EXCHANGE-STEARIC_ACID" reversible="true">
        <notes>
          <html xmlns="http://www.w3.org/1999/xhtml">
            <p>GENE_ASSOCIATION: </p>
            <p>SUBSYSTEM: Exchange</p>
            <p>EC Number: </p>
            <p>Confidence level: 1</p>
          </html>
        </notes>
   <listOfReactants>
	   <speciesReference species="STEARIC_ACID_e" stoichiometry="1"/>
   </listOfReactants>
   <listOfProducts>
	   <speciesReference species="STEARIC_ACID_b" stoichiometry="1"/>
   </listOfProducts>
		<kineticLaw>
			<math xmlns="http://www.w3.org/1998/Math/MathML">
				<ci> FLUX_VALUE </ci>
			</math>
			<listOfParameters>
				<parameter id="LOWER_BOUND" value="-1000" units="mmol_per_gDW_per_hr"/>
				<parameter id="UPPER_BOUND" value="1000" units="mmol_per_gDW_per_hr"/>
				<parameter id="OBJECTIVE_COEFFICIENT" value="0"/>
				<parameter id="FLUX_VALUE" value="0" units="mmol_per_gDW_per_hr"/>
				<parameter id="REDUCED_COST" value="0.000000"/>
			</listOfParameters>
		</kineticLaw>
</reaction>
<reaction id="EX_088" name="EXCHANGE-SUC" reversible="true">
        <notes>
          <html xmlns="http://www.w3.org/1999/xhtml">
            <p>GENE_ASSOCIATION: </p>
            <p>SUBSYSTEM: Exchange</p>
            <p>EC Number: </p>
            <p>Confidence level: 1</p>
          </html>
        </notes>
   <listOfReactants>
	   <speciesReference species="SUC_e" stoichiometry="1"/>
   </listOfReactants>
   <listOfProducts>
	   <speciesReference species="SUC_b" stoichiometry="1"/>
   </listOfProducts>
		<kineticLaw>
			<math xmlns="http://www.w3.org/1998/Math/MathML">
				<ci> FLUX_VALUE </ci>
			</math>
			<listOfParameters>
				<parameter id="LOWER_BOUND" value="-1000" units="mmol_per_gDW_per_hr"/>
				<parameter id="UPPER_BOUND" value="1000" units="mmol_per_gDW_per_hr"/>
				<parameter id="OBJECTIVE_COEFFICIENT" value="0"/>
				<parameter id="FLUX_VALUE" value="0" units="mmol_per_gDW_per_hr"/>
				<parameter id="REDUCED_COST" value="0.000000"/>
			</listOfParameters>
		</kineticLaw>
</reaction>
<reaction id="EX_090" name="EXCHANGE-SULFATE" reversible="true">
        <notes>
          <html xmlns="http://www.w3.org/1999/xhtml">
            <p>GENE_ASSOCIATION: </p>
            <p>SUBSYSTEM: Exchange</p>
            <p>EC Number: </p>
            <p>Confidence level: 1</p>
          </html>
        </notes>
   <listOfReactants>
	   <speciesReference species="SULFATE_e" stoichiometry="1"/>
   </listOfReactants>
   <listOfProducts>
	   <speciesReference species="SULFATE_b" stoichiometry="1"/>
   </listOfProducts>
		<kineticLaw>
			<math xmlns="http://www.w3.org/1998/Math/MathML">
				<ci> FLUX_VALUE </ci>
			</math>
			<listOfParameters>
				<parameter id="LOWER_BOUND" value="-1000" units="mmol_per_gDW_per_hr"/>
				<parameter id="UPPER_BOUND" value="1000" units="mmol_per_gDW_per_hr"/>
				<parameter id="OBJECTIVE_COEFFICIENT" value="0"/>
				<parameter id="FLUX_VALUE" value="0" units="mmol_per_gDW_per_hr"/>
				<parameter id="REDUCED_COST" value="0.000000"/>
			</listOfParameters>
		</kineticLaw>
</reaction>
<reaction id="EX_091" name="EXCHANGE-SUPEROXIDE" reversible="false">
        <notes>
          <html xmlns="http://www.w3.org/1999/xhtml">
            <p>GENE_ASSOCIATION: </p>
            <p>SUBSYSTEM: Exchange</p>
            <p>EC Number: </p>
            <p>Confidence level: 1</p>
          </html>
        </notes>
   <listOfReactants>
      <speciesReference species="SUPER_OXIDE_e" stoichiometry="1"/>
   </listOfReactants>
   <listOfProducts>
      <speciesReference species="SUPER_OXIDE_b" stoichiometry="1"/>      
   </listOfProducts>
		<kineticLaw>
			<math xmlns="http://www.w3.org/1998/Math/MathML">
				<ci> FLUX_VALUE </ci>
			</math>
			<listOfParameters>
				<parameter id="LOWER_BOUND" value="-1000" units="mmol_per_gDW_per_hr"/>
				<parameter id="UPPER_BOUND" value="1000" units="mmol_per_gDW_per_hr"/>
				<parameter id="OBJECTIVE_COEFFICIENT" value="0"/>
				<parameter id="FLUX_VALUE" value="0" units="mmol_per_gDW_per_hr"/>
				<parameter id="REDUCED_COST" value="0.000000"/>
			</listOfParameters>
		</kineticLaw>
</reaction>
<reaction id="EX_092" name="EXCHANGE-THIAMINE" reversible="true">
        <notes>
          <html xmlns="http://www.w3.org/1999/xhtml">
            <p>GENE_ASSOCIATION: </p>
            <p>SUBSYSTEM: Exchange</p>
            <p>EC Number: </p>
            <p>Confidence level: 1</p>
          </html>
        </notes>
   <listOfReactants>
	   <speciesReference species="THIAMINE_PYROPHOSPHATE_e" stoichiometry="1"/>
   </listOfReactants>
   <listOfProducts>
	   <speciesReference species="THIAMINE_PYROPHOSPHATE_b" stoichiometry="1"/>
   </listOfProducts>
		<kineticLaw>
			<math xmlns="http://www.w3.org/1998/Math/MathML">
				<ci> FLUX_VALUE </ci>
			</math>
			<listOfParameters>
				<parameter id="LOWER_BOUND" value="-1000" units="mmol_per_gDW_per_hr"/>
				<parameter id="UPPER_BOUND" value="1000" units="mmol_per_gDW_per_hr"/>
				<parameter id="OBJECTIVE_COEFFICIENT" value="0"/>
				<parameter id="FLUX_VALUE" value="0" units="mmol_per_gDW_per_hr"/>
				<parameter id="REDUCED_COST" value="0.000000"/>
			</listOfParameters>
		</kineticLaw>
</reaction>
<reaction id="EX_093" name="EXCHANGE-THR" reversible="true">
        <notes>
          <html xmlns="http://www.w3.org/1999/xhtml">
            <p>GENE_ASSOCIATION: </p>
            <p>SUBSYSTEM: Exchange</p>
            <p>EC Number: </p>
            <p>Confidence level: 1</p>
          </html>
        </notes>
   <listOfReactants>
	   <speciesReference species="THR_e" stoichiometry="1"/>
   </listOfReactants>
   <listOfProducts>
	   <speciesReference species="THR_b" stoichiometry="1"/>
   </listOfProducts>
		<kineticLaw>
			<math xmlns="http://www.w3.org/1998/Math/MathML">
				<ci> FLUX_VALUE </ci>
			</math>
			<listOfParameters>
				<parameter id="LOWER_BOUND" value="-1000" units="mmol_per_gDW_per_hr"/>
				<parameter id="UPPER_BOUND" value="1000" units="mmol_per_gDW_per_hr"/>
				<parameter id="OBJECTIVE_COEFFICIENT" value="0"/>
				<parameter id="FLUX_VALUE" value="0" units="mmol_per_gDW_per_hr"/>
				<parameter id="REDUCED_COST" value="0.000000"/>
			</listOfParameters>
		</kineticLaw>
</reaction>
<reaction id="EX_094" name="EXCHANGE-THYMINE" reversible="true">
        <notes>
          <html xmlns="http://www.w3.org/1999/xhtml">
            <p>GENE_ASSOCIATION: </p>
            <p>SUBSYSTEM: Exchange</p>
            <p>EC Number: </p>
            <p>Confidence level: 1</p>
          </html>
        </notes>
   <listOfReactants>
	   <speciesReference species="THYMINE_e" stoichiometry="1"/>
   </listOfReactants>
   <listOfProducts>
	   <speciesReference species="THYMINE_b" stoichiometry="1"/>
   </listOfProducts>
		<kineticLaw>
			<math xmlns="http://www.w3.org/1998/Math/MathML">
				<ci> FLUX_VALUE </ci>
			</math>
			<listOfParameters>
				<parameter id="LOWER_BOUND" value="-1000" units="mmol_per_gDW_per_hr"/>
				<parameter id="UPPER_BOUND" value="1000" units="mmol_per_gDW_per_hr"/>
				<parameter id="OBJECTIVE_COEFFICIENT" value="0"/>
				<parameter id="FLUX_VALUE" value="0" units="mmol_per_gDW_per_hr"/>
				<parameter id="REDUCED_COST" value="0.000000"/>
			</listOfParameters>
		</kineticLaw>
</reaction>
<reaction id="EX_096" name="EXCHANGE-TRP" reversible="true">
        <notes>
          <html xmlns="http://www.w3.org/1999/xhtml">
            <p>GENE_ASSOCIATION: </p>
            <p>SUBSYSTEM: Exchange</p>
            <p>EC Number: </p>
            <p>Confidence level: 1</p>
          </html>
        </notes>
   <listOfReactants>
	   <speciesReference species="TRP_e" stoichiometry="1"/>
   </listOfReactants>
   <listOfProducts>
	   <speciesReference species="TRP_b" stoichiometry="1"/>
   </listOfProducts>
		<kineticLaw>
			<math xmlns="http://www.w3.org/1998/Math/MathML">
				<ci> FLUX_VALUE </ci>
			</math>
			<listOfParameters>
				<parameter id="LOWER_BOUND" value="-1000" units="mmol_per_gDW_per_hr"/>
				<parameter id="UPPER_BOUND" value="1000" units="mmol_per_gDW_per_hr"/>
				<parameter id="OBJECTIVE_COEFFICIENT" value="0"/>
				<parameter id="FLUX_VALUE" value="0" units="mmol_per_gDW_per_hr"/>
				<parameter id="REDUCED_COST" value="0.000000"/>
			</listOfParameters>
		</kineticLaw>
</reaction>
<reaction id="EX_097" name="EXCHANGE-TYR" reversible="true">
        <notes>
          <html xmlns="http://www.w3.org/1999/xhtml">
            <p>GENE_ASSOCIATION: </p>
            <p>SUBSYSTEM: Exchange</p>
            <p>EC Number: </p>
            <p>Confidence level: 1</p>
          </html>
        </notes>
   <listOfReactants>
	   <speciesReference species="TYR_e" stoichiometry="1"/>
   </listOfReactants>
   <listOfProducts>
	   <speciesReference species="TYR_b" stoichiometry="1"/>
   </listOfProducts>
		<kineticLaw>
			<math xmlns="http://www.w3.org/1998/Math/MathML">
				<ci> FLUX_VALUE </ci>
			</math>
			<listOfParameters>
				<parameter id="LOWER_BOUND" value="-1000" units="mmol_per_gDW_per_hr"/>
				<parameter id="UPPER_BOUND" value="1000" units="mmol_per_gDW_per_hr"/>
				<parameter id="OBJECTIVE_COEFFICIENT" value="0"/>
				<parameter id="FLUX_VALUE" value="0" units="mmol_per_gDW_per_hr"/>
				<parameter id="REDUCED_COST" value="0.000000"/>
			</listOfParameters>
		</kineticLaw>
</reaction>
<reaction id="EX_098" name="EXCHANGE-URACIL" reversible="true">
        <notes>
          <html xmlns="http://www.w3.org/1999/xhtml">
            <p>GENE_ASSOCIATION: </p>
            <p>SUBSYSTEM: Exchange</p>
            <p>EC Number: </p>
            <p>Confidence level: 1</p>
          </html>
        </notes>
   <listOfReactants>
	   <speciesReference species="URACIL_e" stoichiometry="1"/>
   </listOfReactants>
   <listOfProducts>
	   <speciesReference species="URACIL_b" stoichiometry="1"/>
   </listOfProducts>
		<kineticLaw>
			<math xmlns="http://www.w3.org/1998/Math/MathML">
				<ci> FLUX_VALUE </ci>
			</math>
			<listOfParameters>
				<parameter id="LOWER_BOUND" value="-1000" units="mmol_per_gDW_per_hr"/>
				<parameter id="UPPER_BOUND" value="1000" units="mmol_per_gDW_per_hr"/>
				<parameter id="OBJECTIVE_COEFFICIENT" value="0"/>
				<parameter id="FLUX_VALUE" value="0" units="mmol_per_gDW_per_hr"/>
				<parameter id="REDUCED_COST" value="0.000000"/>
			</listOfParameters>
		</kineticLaw>
</reaction>
<reaction id="EX_099" name="EXCHANGE-VAL" reversible="true">
        <notes>
          <html xmlns="http://www.w3.org/1999/xhtml">
            <p>GENE_ASSOCIATION: </p>
            <p>SUBSYSTEM: Exchange</p>
            <p>EC Number: </p>
            <p>Confidence level: 1</p>
          </html>
        </notes>
   <listOfReactants>
	   <speciesReference species="VAL_e" stoichiometry="1"/>
   </listOfReactants>
   <listOfProducts>
	   <speciesReference species="VAL_b" stoichiometry="1"/>
   </listOfProducts>
		<kineticLaw>
			<math xmlns="http://www.w3.org/1998/Math/MathML">
				<ci> FLUX_VALUE </ci>
			</math>
			<listOfParameters>
				<parameter id="LOWER_BOUND" value="-1000" units="mmol_per_gDW_per_hr"/>
				<parameter id="UPPER_BOUND" value="1000" units="mmol_per_gDW_per_hr"/>
				<parameter id="OBJECTIVE_COEFFICIENT" value="0"/>
				<parameter id="FLUX_VALUE" value="0" units="mmol_per_gDW_per_hr"/>
				<parameter id="REDUCED_COST" value="0.000000"/>
			</listOfParameters>
		</kineticLaw>
</reaction>
<reaction id="EX_100" name="EXCHANGE-WATER" reversible="true">
        <notes>
          <html xmlns="http://www.w3.org/1999/xhtml">
            <p>GENE_ASSOCIATION: </p>
            <p>SUBSYSTEM: Exchange</p>
            <p>EC Number: </p>
            <p>Confidence level: 1</p>
          </html>
        </notes>
   <listOfReactants>
	   <speciesReference species="WATER_e" stoichiometry="1"/>
   </listOfReactants>
   <listOfProducts>
	   <speciesReference species="WATER_b" stoichiometry="1"/>
   </listOfProducts>
		<kineticLaw>
			<math xmlns="http://www.w3.org/1998/Math/MathML">
				<ci> FLUX_VALUE </ci>
			</math>
			<listOfParameters>
				<parameter id="LOWER_BOUND" value="-1000" units="mmol_per_gDW_per_hr"/>
				<parameter id="UPPER_BOUND" value="1000" units="mmol_per_gDW_per_hr"/>
				<parameter id="OBJECTIVE_COEFFICIENT" value="0"/>
				<parameter id="FLUX_VALUE" value="0" units="mmol_per_gDW_per_hr"/>
				<parameter id="REDUCED_COST" value="0.000000"/>
			</listOfParameters>
		</kineticLaw>
</reaction>
<reaction id="EX_101" name="EXCHANGE-ZN" reversible="true">
        <notes>
          <html xmlns="http://www.w3.org/1999/xhtml">
            <p>GENE_ASSOCIATION: </p>
            <p>SUBSYSTEM: Exchange</p>
            <p>EC Number: </p>
            <p>Confidence level: 1</p>
          </html>
        </notes>
   <listOfReactants>
	   <speciesReference species="ZN2_e" stoichiometry="1"/>
   </listOfReactants>
   <listOfProducts>
	   <speciesReference species="ZN2_b" stoichiometry="1"/>
   </listOfProducts>
		<kineticLaw>
			<math xmlns="http://www.w3.org/1998/Math/MathML">
				<ci> FLUX_VALUE </ci>
			</math>
			<listOfParameters>
				<parameter id="LOWER_BOUND" value="-1000" units="mmol_per_gDW_per_hr"/>
				<parameter id="UPPER_BOUND" value="1000" units="mmol_per_gDW_per_hr"/>
				<parameter id="OBJECTIVE_COEFFICIENT" value="0"/>
				<parameter id="FLUX_VALUE" value="0" units="mmol_per_gDW_per_hr"/>
				<parameter id="REDUCED_COST" value="0.000000"/>
			</listOfParameters>
		</kineticLaw>
</reaction>
<reaction id="R002" name="1TRANSKETO-RXN" reversible="true">
        <notes>
          <html xmlns="http://www.w3.org/1999/xhtml">
            <p>GENE_ASSOCIATION: MHL_3228</p>
            <p>SUBSYSTEM: Pentose Phosphate</p>
            <p>EC Number: 2.2.1.1</p>
            <p>Confidence level: 1</p>
          </html>
        </notes>
   <listOfReactants>
      <speciesReference species="RIBOSE_5P" stoichiometry="1"/>
      <speciesReference species="XYLULOSE_5_P" stoichiometry="1"/>
   </listOfReactants>
   <listOfProducts>
      <speciesReference species="D_SEDOHEPTULOSE_7_P" stoichiometry="1"/>
      <speciesReference species="GAP" stoichiometry="1"/>
   </listOfProducts>
		<kineticLaw>
			<math xmlns="http://www.w3.org/1998/Math/MathML">
				<ci> FLUX_VALUE </ci>
			</math>
			<listOfParameters>
				<parameter id="LOWER_BOUND" value="-1000" units="mmol_per_gDW_per_hr"/>
				<parameter id="UPPER_BOUND" value="1000" units="mmol_per_gDW_per_hr"/>
				<parameter id="OBJECTIVE_COEFFICIENT" value="0"/>
				<parameter id="FLUX_VALUE" value="0" units="mmol_per_gDW_per_hr"/>
				<parameter id="REDUCED_COST" value="0.000000"/>
			</listOfParameters>
		</kineticLaw>
</reaction>
<reaction id="R003" name="2.4.1.46-RXN" reversible="false">
        <notes>
          <html xmlns="http://www.w3.org/1999/xhtml">
            <p>GENE_ASSOCIATION: </p>
            <p>SUBSYSTEM: Lipid Metabolism</p>
            <p>EC Number: 2.4.1.46</p>
            <p>Confidence level: 1</p>
          </html>
        </notes>
   <listOfReactants>
      <speciesReference species="UDP_GAL" stoichiometry="1"/>
      <speciesReference species="DIACYLGLYCEROL" stoichiometry="1"/>      
   </listOfReactants>
   <listOfProducts>
      <speciesReference species="MGDG" stoichiometry="1"/>
      <speciesReference species="UDP" stoichiometry="1"/>      
      <speciesReference species="PROTON" stoichiometry="1"/>
   </listOfProducts>
		<kineticLaw>
			<math xmlns="http://www.w3.org/1998/Math/MathML">
				<ci> FLUX_VALUE </ci>
			</math>
			<listOfParameters>
				<parameter id="LOWER_BOUND" value="0" units="mmol_per_gDW_per_hr"/>
				<parameter id="UPPER_BOUND" value="1000" units="mmol_per_gDW_per_hr"/>
				<parameter id="OBJECTIVE_COEFFICIENT" value="0"/>
				<parameter id="FLUX_VALUE" value="0" units="mmol_per_gDW_per_hr"/>
				<parameter id="REDUCED_COST" value="0.000000"/>
			</listOfParameters>
		</kineticLaw>
</reaction>
<reaction id="R005" name="2.7.7.1-RXN" reversible="false">
        <notes>
          <html xmlns="http://www.w3.org/1999/xhtml">
            <p>GENE_ASSOCIATION: MHL_3245</p>
            <p>SUBSYSTEM: Cofactor Metabolism</p>
            <p>EC Number: 2.7.7.1</p>
            <p>Confidence level: 1</p>
          </html>
        </notes>
   <listOfReactants>
      <speciesReference species="PROTON" stoichiometry="1"/>
      <speciesReference species="NICOTINAMIDE_NUCLEOTIDE" stoichiometry="1"/>
      <speciesReference species="ATP" stoichiometry="1"/>
   </listOfReactants>
   <listOfProducts>
      <speciesReference species="NAD" stoichiometry="1"/>
      <speciesReference species="PPI" stoichiometry="1"/>
   </listOfProducts>
		<kineticLaw>
			<math xmlns="http://www.w3.org/1998/Math/MathML">
				<ci> FLUX_VALUE </ci>
			</math>
			<listOfParameters>
				<parameter id="LOWER_BOUND" value="0" units="mmol_per_gDW_per_hr"/>
				<parameter id="UPPER_BOUND" value="1000" units="mmol_per_gDW_per_hr"/>
				<parameter id="OBJECTIVE_COEFFICIENT" value="0"/>
				<parameter id="FLUX_VALUE" value="0" units="mmol_per_gDW_per_hr"/>
				<parameter id="REDUCED_COST" value="0.000000"/>
			</listOfParameters>
		</kineticLaw>
</reaction>
<reaction id="R006" name="2.7.7.15-RXN" reversible="false">
        <notes>
          <html xmlns="http://www.w3.org/1999/xhtml">
            <p>GENE_ASSOCIATION: MHL_3245</p>
            <p>SUBSYSTEM: Lipid Metabolism</p>
            <p>EC Number: 2.7.7.15</p>
            <p>Confidence level: 1</p>
          </html>
        </notes>
   <listOfReactants>
      <speciesReference species="PROTON" stoichiometry="1"/>
      <speciesReference species="PHOSPHORYL_CHOLINE" stoichiometry="1"/>
      <speciesReference species="CTP" stoichiometry="1"/>
   </listOfReactants>
   <listOfProducts>
      <speciesReference species="CDP_CHOLINE" stoichiometry="1"/>
      <speciesReference species="PPI" stoichiometry="1"/>
   </listOfProducts>
		<kineticLaw>
			<math xmlns="http://www.w3.org/1998/Math/MathML">
				<ci> FLUX_VALUE </ci>
			</math>
			<listOfParameters>
				<parameter id="LOWER_BOUND" value="0" units="mmol_per_gDW_per_hr"/>
				<parameter id="UPPER_BOUND" value="1000" units="mmol_per_gDW_per_hr"/>
				<parameter id="OBJECTIVE_COEFFICIENT" value="0"/>
				<parameter id="FLUX_VALUE" value="0" units="mmol_per_gDW_per_hr"/>
				<parameter id="REDUCED_COST" value="0.000000"/>
			</listOfParameters>
		</kineticLaw>
</reaction>
<reaction id="R007" name="2OXOGLUTARATEDEH-RXN" reversible="true">
        <notes>
          <html xmlns="http://www.w3.org/1999/xhtml">
            <p>GENE_ASSOCIATION: MHL_0518&MHL_3177&MHL_3167&MHL_1873</p>
            <p>SUBSYSTEM: Pyruvate Metabolism</p>
            <p>EC Number: </p>
            <p>Confidence level: 1</p>
          </html>
        </notes>
   <listOfReactants>
      <speciesReference species="_2_KETOGLUTARATE" stoichiometry="1"/>
      <speciesReference species="CO_A" stoichiometry="1"/>
      <speciesReference species="NAD" stoichiometry="1"/>
   </listOfReactants>
   <listOfProducts>
      <speciesReference species="SUC_COA" stoichiometry="1"/>
      <speciesReference species="CARBON_DIOXIDE" stoichiometry="1"/>
      <speciesReference species="NADH" stoichiometry="1"/>
   </listOfProducts>
		<kineticLaw>
			<math xmlns="http://www.w3.org/1998/Math/MathML">
				<ci> FLUX_VALUE </ci>
			</math>
			<listOfParameters>
				<parameter id="LOWER_BOUND" value="-1000" units="mmol_per_gDW_per_hr"/>
				<parameter id="UPPER_BOUND" value="1000" units="mmol_per_gDW_per_hr"/>
				<parameter id="OBJECTIVE_COEFFICIENT" value="0"/>
				<parameter id="FLUX_VALUE" value="0" units="mmol_per_gDW_per_hr"/>
				<parameter id="REDUCED_COST" value="0.000000"/>
			</listOfParameters>
		</kineticLaw>
</reaction>
<reaction id="R008" name="2PGADEHYDRAT-RXN" reversible="true">
        <notes>
          <html xmlns="http://www.w3.org/1999/xhtml">
            <p>GENE_ASSOCIATION: MHL_0974</p>
            <p>SUBSYSTEM: Glycolisis</p>
            <p>EC Number: 4.2.1.11</p>
            <p>Confidence level: 1</p>
          </html>
        </notes>
   <listOfReactants>
      <speciesReference species="_2_PG" stoichiometry="1"/>
   </listOfReactants>
   <listOfProducts>
      <speciesReference species="PHOSPHO_ENOL_PYRUVATE" stoichiometry="1"/>
      <speciesReference species="WATER" stoichiometry="1"/>
   </listOfProducts>
		<kineticLaw>
			<math xmlns="http://www.w3.org/1998/Math/MathML">
				<ci> FLUX_VALUE </ci>
			</math>
			<listOfParameters>
				<parameter id="LOWER_BOUND" value="-1000" units="mmol_per_gDW_per_hr"/>
				<parameter id="UPPER_BOUND" value="1000" units="mmol_per_gDW_per_hr"/>
				<parameter id="OBJECTIVE_COEFFICIENT" value="0"/>
				<parameter id="FLUX_VALUE" value="0" units="mmol_per_gDW_per_hr"/>
				<parameter id="REDUCED_COST" value="0.000000"/>
			</listOfParameters>
		</kineticLaw>
</reaction>
<reaction id="R009" name="2TRANSKETO-RXN" reversible="true">
        <notes>
          <html xmlns="http://www.w3.org/1999/xhtml">
            <p>GENE_ASSOCIATION: MHL_3228</p>
            <p>SUBSYSTEM: Pentose Phosphate</p>
            <p>EC Number: 2.2.1.1</p>
            <p>Confidence level: 1</p>
          </html>
        </notes>
   <listOfReactants>
      <speciesReference species="ERYTHROSE_4P" stoichiometry="1"/>
      <speciesReference species="XYLULOSE_5_P" stoichiometry="1"/>
   </listOfReactants>
   <listOfProducts>
      <speciesReference species="FRUCTOSE_6_P" stoichiometry="1"/>
      <speciesReference species="GAP" stoichiometry="1"/>
   </listOfProducts>
		<kineticLaw>
			<math xmlns="http://www.w3.org/1998/Math/MathML">
				<ci> FLUX_VALUE </ci>
			</math>
			<listOfParameters>
				<parameter id="LOWER_BOUND" value="-1000" units="mmol_per_gDW_per_hr"/>
				<parameter id="UPPER_BOUND" value="1000" units="mmol_per_gDW_per_hr"/>
				<parameter id="OBJECTIVE_COEFFICIENT" value="0"/>
				<parameter id="FLUX_VALUE" value="0" units="mmol_per_gDW_per_hr"/>
				<parameter id="REDUCED_COST" value="0.000000"/>
			</listOfParameters>
		</kineticLaw>
</reaction>
<reaction id="R010" name="3.1.4.14-RXN" reversible="false">
        <notes>
          <html xmlns="http://www.w3.org/1999/xhtml">
            <p>GENE_ASSOCIATION: MHL_2710|MHL_2704</p>
            <p>SUBSYSTEM: Cofactor Metabolism</p>
            <p>EC Number: 3.1.4.14</p>
            <p>Confidence level: 1</p>
          </html>
        </notes>
   <listOfReactants>
      <speciesReference species="ACP" stoichiometry="1"/>
      <speciesReference species="WATER" stoichiometry="1"/>
   </listOfReactants>
   <listOfProducts>
      <speciesReference species="PANTETHEINE_P" stoichiometry="1"/>
      <speciesReference species="apo_ACP" stoichiometry="1"/>
   </listOfProducts>
		<kineticLaw>
			<math xmlns="http://www.w3.org/1998/Math/MathML">
				<ci> FLUX_VALUE </ci>
			</math>
			<listOfParameters>
				<parameter id="LOWER_BOUND" value="0" units="mmol_per_gDW_per_hr"/>
				<parameter id="UPPER_BOUND" value="1000" units="mmol_per_gDW_per_hr"/>
				<parameter id="OBJECTIVE_COEFFICIENT" value="0"/>
				<parameter id="FLUX_VALUE" value="0" units="mmol_per_gDW_per_hr"/>
				<parameter id="REDUCED_COST" value="0.000000"/>
			</listOfParameters>
		</kineticLaw>
</reaction>
<reaction id="R011" name="3.1.4.2-RXN" reversible="false">
        <notes>
          <html xmlns="http://www.w3.org/1999/xhtml">
            <p>GENE_ASSOCIATION: MHL_1164</p>
            <p>SUBSYSTEM: Lipid Metabolism</p>
            <p>EC Number: 3.1.4.2</p>
            <p>Confidence level: 1</p>
          </html>
        </notes>
   <listOfReactants>
      <speciesReference species="GLYCERO_PHOSPHOCHOLINE" stoichiometry="1"/>
      <speciesReference species="WATER" stoichiometry="1"/>
   </listOfReactants>
   <listOfProducts>
      <speciesReference species="CHOLINE" stoichiometry="1"/>
      <speciesReference species="PROTON" stoichiometry="1"/>
      <speciesReference species="GLYCEROL_3P" stoichiometry="1"/>
   </listOfProducts>
		<kineticLaw>
			<math xmlns="http://www.w3.org/1998/Math/MathML">
				<ci> FLUX_VALUE </ci>
			</math>
			<listOfParameters>
				<parameter id="LOWER_BOUND" value="0" units="mmol_per_gDW_per_hr"/>
				<parameter id="UPPER_BOUND" value="1000" units="mmol_per_gDW_per_hr"/>
				<parameter id="OBJECTIVE_COEFFICIENT" value="0"/>
				<parameter id="FLUX_VALUE" value="0" units="mmol_per_gDW_per_hr"/>
				<parameter id="REDUCED_COST" value="0.000000"/>
			</listOfParameters>
		</kineticLaw>
</reaction>
<reaction id="R012" name="3.2.1.1-RXN" reversible="true">
        <notes>
          <html xmlns="http://www.w3.org/1999/xhtml">
            <p>GENE_ASSOCIATION: MHL_3104</p>
            <p>SUBSYSTEM: Carbohydrate Metabolism</p>
            <p>EC Number: 3.2.1.1</p>
            <p>Confidence level: 1</p>
          </html>
        </notes>
   <listOfReactants>
      <speciesReference species="STARCH_e" stoichiometry="1"/>
      <speciesReference species="WATER_e" stoichiometry="1"/>
   </listOfReactants>
   <listOfProducts>
      <speciesReference species="MALTOSE_e" stoichiometry="1"/>
      <speciesReference species="GLC_e" stoichiometry="1"/>
   </listOfProducts>
		<kineticLaw>
			<math xmlns="http://www.w3.org/1998/Math/MathML">
				<ci> FLUX_VALUE </ci>
			</math>
			<listOfParameters>
				<parameter id="LOWER_BOUND" value="0" units="mmol_per_gDW_per_hr"/>
				<parameter id="UPPER_BOUND" value="1000" units="mmol_per_gDW_per_hr"/>
				<parameter id="OBJECTIVE_COEFFICIENT" value="0"/>
				<parameter id="FLUX_VALUE" value="0" units="mmol_per_gDW_per_hr"/>
				<parameter id="REDUCED_COST" value="0.000000"/>
			</listOfParameters>
		</kineticLaw>
</reaction>
<reaction id="R015" name="3.6.3.15-RXN" reversible="true">
        <notes>
          <html xmlns="http://www.w3.org/1999/xhtml">
            <p>GENE_ASSOCIATION: </p>
            <p>SUBSYSTEM: Cofactor Metabolism</p>
            <p>EC Number: 3.6.3.15</p>
            <p>Confidence level: 1</p>
          </html>
        </notes>
   <listOfReactants>
      <speciesReference species="NA" stoichiometry="1"/>
      <speciesReference species="ATP" stoichiometry="1"/>
      <speciesReference species="WATER" stoichiometry="1"/>
   </listOfReactants>
   <listOfProducts>
      <speciesReference species="NA_e" stoichiometry="1"/>
      <speciesReference species="ADP" stoichiometry="1"/>
      <speciesReference species="Pi" stoichiometry="1"/>
      <speciesReference species="PROTON" stoichiometry="1"/>
   </listOfProducts>
		<kineticLaw>
			<math xmlns="http://www.w3.org/1998/Math/MathML">
				<ci> FLUX_VALUE </ci>
			</math>
			<listOfParameters>
				<parameter id="LOWER_BOUND" value="-1000" units="mmol_per_gDW_per_hr"/>
				<parameter id="UPPER_BOUND" value="1000" units="mmol_per_gDW_per_hr"/>
				<parameter id="OBJECTIVE_COEFFICIENT" value="0"/>
				<parameter id="FLUX_VALUE" value="0" units="mmol_per_gDW_per_hr"/>
				<parameter id="REDUCED_COST" value="0.000000"/>
			</listOfParameters>
		</kineticLaw>
</reaction>
<reaction id="R016" name="3.6.5.3-RXN" reversible="false">
        <notes>
          <html xmlns="http://www.w3.org/1999/xhtml">
            <p>GENE_ASSOCIATION: MHL_1957</p>
            <p>SUBSYSTEM: Nucleotide Metabolism</p>
            <p>EC Number: 3.6.5.3</p>
            <p>Confidence level: 1</p>
          </html>
        </notes>
   <listOfReactants>
      <speciesReference species="GTP" stoichiometry="1"/>
      <speciesReference species="WATER" stoichiometry="1"/>
   </listOfReactants>
   <listOfProducts>
      <speciesReference species="PROTON" stoichiometry="1"/>
      <speciesReference species="GDP" stoichiometry="1"/>
      <speciesReference species="Pi" stoichiometry="1"/>
   </listOfProducts>
		<kineticLaw>
			<math xmlns="http://www.w3.org/1998/Math/MathML">
				<ci> FLUX_VALUE </ci>
			</math>
			<listOfParameters>
				<parameter id="LOWER_BOUND" value="0" units="mmol_per_gDW_per_hr"/>
				<parameter id="UPPER_BOUND" value="1000" units="mmol_per_gDW_per_hr"/>
				<parameter id="OBJECTIVE_COEFFICIENT" value="0"/>
				<parameter id="FLUX_VALUE" value="0" units="mmol_per_gDW_per_hr"/>
				<parameter id="REDUCED_COST" value="0.000000"/>
			</listOfParameters>
		</kineticLaw>
</reaction>
<reaction id="R017" name="325-BISPHOSPHATE-NUCLEOTIDASE-RXN" reversible="false">
        <notes>
          <html xmlns="http://www.w3.org/1999/xhtml">
            <p>GENE_ASSOCIATION: MHL_2952</p>
            <p>SUBSYSTEM: Cofactor Metabolism</p>
            <p>EC Number: 3.1.3.7</p>
            <p>Confidence level: 1</p>
          </html>
        </notes>
   <listOfReactants>
      <speciesReference species="_3_5_ADP" stoichiometry="1"/>
      <speciesReference species="WATER" stoichiometry="1"/>
   </listOfReactants>
   <listOfProducts>
      <speciesReference species="Pi" stoichiometry="1"/>
      <speciesReference species="AMP" stoichiometry="1"/>
   </listOfProducts>
		<kineticLaw>
			<math xmlns="http://www.w3.org/1998/Math/MathML">
				<ci> FLUX_VALUE </ci>
			</math>
			<listOfParameters>
				<parameter id="LOWER_BOUND" value="0" units="mmol_per_gDW_per_hr"/>
				<parameter id="UPPER_BOUND" value="1000" units="mmol_per_gDW_per_hr"/>
				<parameter id="OBJECTIVE_COEFFICIENT" value="0"/>
				<parameter id="FLUX_VALUE" value="0" units="mmol_per_gDW_per_hr"/>
				<parameter id="REDUCED_COST" value="0.000000"/>
			</listOfParameters>
		</kineticLaw>
</reaction>
<reaction id="R018" name="3PGAREARR-RXN" reversible="true">
        <notes>
          <html xmlns="http://www.w3.org/1999/xhtml">
            <p>GENE_ASSOCIATION: MHL_3024</p>
            <p>SUBSYSTEM: Glycolisis</p>
            <p>EC Number: 5.4.2.12</p>
            <p>Confidence level: 1</p>
          </html>
        </notes>
   <listOfReactants>
      <speciesReference species="_2_PG" stoichiometry="1"/>
   </listOfReactants>
   <listOfProducts>
      <speciesReference species="G3P" stoichiometry="1"/>
   </listOfProducts>
		<kineticLaw>
			<math xmlns="http://www.w3.org/1998/Math/MathML">
				<ci> FLUX_VALUE </ci>
			</math>
			<listOfParameters>
				<parameter id="LOWER_BOUND" value="-1000" units="mmol_per_gDW_per_hr"/>
				<parameter id="UPPER_BOUND" value="1000" units="mmol_per_gDW_per_hr"/>
				<parameter id="OBJECTIVE_COEFFICIENT" value="0"/>
				<parameter id="FLUX_VALUE" value="0" units="mmol_per_gDW_per_hr"/>
				<parameter id="REDUCED_COST" value="0.000000"/>
			</listOfParameters>
		</kineticLaw>
</reaction>
<reaction id="R019" name="4.1.2.29-RXN" reversible="false">
        <notes>
          <html xmlns="http://www.w3.org/1999/xhtml">
            <p>GENE_ASSOCIATION: MHL_3403</p>
            <p>SUBSYSTEM: Myo-inositol Degradation</p>
            <p>EC Number: 4.1.2.29</p>
            <p>Confidence level: 1</p>
          </html>
        </notes>
   <listOfReactants>
      <speciesReference species="DEHYDRO_DEOXY_D_GULONATE_6P" stoichiometry="1"/>
   </listOfReactants>
   <listOfProducts>
      <speciesReference species="MALONATE_S_ALD" stoichiometry="1"/>
      <speciesReference species="DIHYDROXY_ACETONE_PHOSPHATE" stoichiometry="1"/>
   </listOfProducts>
		<kineticLaw>
			<math xmlns="http://www.w3.org/1998/Math/MathML">
				<ci> FLUX_VALUE </ci>
			</math>
			<listOfParameters>
				<parameter id="LOWER_BOUND" value="0" units="mmol_per_gDW_per_hr"/>
				<parameter id="UPPER_BOUND" value="1000" units="mmol_per_gDW_per_hr"/>
				<parameter id="OBJECTIVE_COEFFICIENT" value="0"/>
				<parameter id="FLUX_VALUE" value="0" units="mmol_per_gDW_per_hr"/>
				<parameter id="REDUCED_COST" value="0.000000"/>
			</listOfParameters>
		</kineticLaw>
</reaction>
<reaction id="R020" name="5-DEHYDRO-2-DEOXYGLUCONOKINASE-RXN" reversible="false">
        <notes>
          <html xmlns="http://www.w3.org/1999/xhtml">
            <p>GENE_ASSOCIATION: MHL_2933</p>
            <p>SUBSYSTEM: Myo-inositol Degradation</p>
            <p>EC Number: 2.7.1.92</p>
            <p>Confidence level: 1</p>
          </html>
        </notes>
   <listOfReactants>
      <speciesReference species="DEOXY_DEHYDRO_D_GULONATE" stoichiometry="1"/>
      <speciesReference species="ATP" stoichiometry="1"/>
   </listOfReactants>
   <listOfProducts>
      <speciesReference species="PROTON" stoichiometry="1"/>
      <speciesReference species="DEHYDRO_DEOXY_D_GULONATE_6P" stoichiometry="1"/>
      <speciesReference species="ADP" stoichiometry="1"/>
   </listOfProducts>
		<kineticLaw>
			<math xmlns="http://www.w3.org/1998/Math/MathML">
				<ci> FLUX_VALUE </ci>
			</math>
			<listOfParameters>
				<parameter id="LOWER_BOUND" value="0" units="mmol_per_gDW_per_hr"/>
				<parameter id="UPPER_BOUND" value="1000" units="mmol_per_gDW_per_hr"/>
				<parameter id="OBJECTIVE_COEFFICIENT" value="0"/>
				<parameter id="FLUX_VALUE" value="0" units="mmol_per_gDW_per_hr"/>
				<parameter id="REDUCED_COST" value="0.000000"/>
			</listOfParameters>
		</kineticLaw>
</reaction>
<reaction id="R021" name="6.3.5.6-RXN" reversible="false">
        <notes>
          <html xmlns="http://www.w3.org/1999/xhtml">
            <p>GENE_ASSOCIATION: MHL_3244&MHL_3243</p>
            <p>SUBSYSTEM: Aminoacid Metabolism</p>
            <p>EC Number: 6.3.5.6</p>
            <p>Confidence level: 1</p>
          </html>
        </notes>
   <listOfReactants>
      <speciesReference species="GLN" stoichiometry="1"/>
      <speciesReference species="L_ASPARTYL_tRNAAsn" stoichiometry="1"/>
      <speciesReference species="ATP" stoichiometry="1"/>
      <speciesReference species="WATER" stoichiometry="1"/>
   </listOfReactants>
   <listOfProducts>
      <speciesReference species="GLT" stoichiometry="1"/>
      <speciesReference species="Charged_ASN_tRNAs" stoichiometry="1"/>
      <speciesReference species="Pi" stoichiometry="1"/>
      <speciesReference species="ADP" stoichiometry="1"/>
      <speciesReference species="PROTON" stoichiometry="2"/>
   </listOfProducts>
		<kineticLaw>
			<math xmlns="http://www.w3.org/1998/Math/MathML">
				<ci> FLUX_VALUE </ci>
			</math>
			<listOfParameters>
				<parameter id="LOWER_BOUND" value="0" units="mmol_per_gDW_per_hr"/>
				<parameter id="UPPER_BOUND" value="1000" units="mmol_per_gDW_per_hr"/>
				<parameter id="OBJECTIVE_COEFFICIENT" value="0"/>
				<parameter id="FLUX_VALUE" value="0" units="mmol_per_gDW_per_hr"/>
				<parameter id="REDUCED_COST" value="0.000000"/>
			</listOfParameters>
		</kineticLaw>
</reaction>
<reaction id="R022" name="6.3.5.7-RXN" reversible="false">
        <notes>
          <html xmlns="http://www.w3.org/1999/xhtml">
            <p>GENE_ASSOCIATION: MHL_3244&MHL_3243</p>
            <p>SUBSYSTEM: Aminoacid Metabolism</p>
            <p>EC Number: 6.3.5.7</p>
            <p>Confidence level: 1</p>
          </html>
        </notes>
   <listOfReactants>
      <speciesReference species="GLN" stoichiometry="1"/>
      <speciesReference species="L_GLUTAMYL_tRNAGln" stoichiometry="1"/>
      <speciesReference species="ATP" stoichiometry="1"/>
      <speciesReference species="WATER" stoichiometry="1"/>
   </listOfReactants>
   <listOfProducts>
      <speciesReference species="GLT" stoichiometry="1"/>
      <speciesReference species="Charged_GLN_tRNAs" stoichiometry="1"/>
      <speciesReference species="Pi" stoichiometry="1"/>
      <speciesReference species="ADP" stoichiometry="1"/>
      <speciesReference species="PROTON" stoichiometry="1"/>
   </listOfProducts>
		<kineticLaw>
			<math xmlns="http://www.w3.org/1998/Math/MathML">
				<ci> FLUX_VALUE </ci>
			</math>
			<listOfParameters>
				<parameter id="LOWER_BOUND" value="0" units="mmol_per_gDW_per_hr"/>
				<parameter id="UPPER_BOUND" value="1000" units="mmol_per_gDW_per_hr"/>
				<parameter id="OBJECTIVE_COEFFICIENT" value="0"/>
				<parameter id="FLUX_VALUE" value="0" units="mmol_per_gDW_per_hr"/>
				<parameter id="REDUCED_COST" value="0.000000"/>
			</listOfParameters>
		</kineticLaw>
</reaction>
<reaction id="R023" name="6PFRUCTPHOS-RXN" reversible="false">
        <notes>
          <html xmlns="http://www.w3.org/1999/xhtml">
            <p>GENE_ASSOCIATION: MHL_0499</p>
            <p>SUBSYSTEM: Glycolisis</p>
            <p>EC Number: 2.7.1.11</p>
            <p>Confidence level: 1</p>
          </html>
        </notes>
   <listOfReactants>
      <speciesReference species="ATP" stoichiometry="1"/>
      <speciesReference species="FRUCTOSE_6_P" stoichiometry="1"/>
   </listOfReactants>
   <listOfProducts>
      <speciesReference species="PROTON" stoichiometry="1"/>
      <speciesReference species="ADP" stoichiometry="1"/>
      <speciesReference species="FRUCTOSE_16_DIPHOSPHATE" stoichiometry="1"/>
   </listOfProducts>
		<kineticLaw>
			<math xmlns="http://www.w3.org/1998/Math/MathML">
				<ci> FLUX_VALUE </ci>
			</math>
			<listOfParameters>
				<parameter id="LOWER_BOUND" value="0" units="mmol_per_gDW_per_hr"/>
				<parameter id="UPPER_BOUND" value="1000" units="mmol_per_gDW_per_hr"/>
				<parameter id="OBJECTIVE_COEFFICIENT" value="0"/>
				<parameter id="FLUX_VALUE" value="0" units="mmol_per_gDW_per_hr"/>
				<parameter id="REDUCED_COST" value="0.000000"/>
			</listOfParameters>
		</kineticLaw>
</reaction>
<reaction id="R024" name="ACETALD-DEHYDROG-RXN" reversible="false">
        <notes>
          <html xmlns="http://www.w3.org/1999/xhtml">
            <p>GENE_ASSOCIATION: MHL_2773</p>
            <p>SUBSYSTEM: Pyruvate Metabolism</p>
            <p>EC Number: 1.2.1.10</p>
            <p>Confidence level: 1</p>
          </html>
        </notes>
   <listOfReactants>
      <speciesReference species="ACETALD" stoichiometry="1"/>
      <speciesReference species="CO_A" stoichiometry="1"/>
      <speciesReference species="NAD" stoichiometry="1"/>
   </listOfReactants>
   <listOfProducts>
      <speciesReference species="ACETYL_COA" stoichiometry="1"/>
      <speciesReference species="NADH" stoichiometry="1"/>
      <speciesReference species="PROTON" stoichiometry="1"/>
   </listOfProducts>
		<kineticLaw>
			<math xmlns="http://www.w3.org/1998/Math/MathML">
				<ci> FLUX_VALUE </ci>
			</math>
			<listOfParameters>
				<parameter id="LOWER_BOUND" value="0" units="mmol_per_gDW_per_hr"/>
				<parameter id="UPPER_BOUND" value="1000" units="mmol_per_gDW_per_hr"/>
				<parameter id="OBJECTIVE_COEFFICIENT" value="0"/>
				<parameter id="FLUX_VALUE" value="0" units="mmol_per_gDW_per_hr"/>
				<parameter id="REDUCED_COST" value="0.000000"/>
			</listOfParameters>
		</kineticLaw>
</reaction>
<reaction id="R025" name="ACETATEKIN-RXN" reversible="true">
        <notes>
          <html xmlns="http://www.w3.org/1999/xhtml">
            <p>GENE_ASSOCIATION: MHL_1876</p>
            <p>SUBSYSTEM: Pyruvate Metabolism</p>
            <p>EC Number: 2.7.2.1</p>
            <p>Confidence level: 1</p>
          </html>
        </notes>
   <listOfReactants>
      <speciesReference species="ADP" stoichiometry="1"/>
      <speciesReference species="ACETYL_P" stoichiometry="1"/>
   </listOfReactants>
   <listOfProducts>
      <speciesReference species="ATP" stoichiometry="1"/>
      <speciesReference species="ACET" stoichiometry="1"/>
   </listOfProducts>
		<kineticLaw>
			<math xmlns="http://www.w3.org/1998/Math/MathML">
				<ci> FLUX_VALUE </ci>
			</math>
			<listOfParameters>
				<parameter id="LOWER_BOUND" value="-1000" units="mmol_per_gDW_per_hr"/>
				<parameter id="UPPER_BOUND" value="1000" units="mmol_per_gDW_per_hr"/>
				<parameter id="OBJECTIVE_COEFFICIENT" value="0"/>
				<parameter id="FLUX_VALUE" value="0" units="mmol_per_gDW_per_hr"/>
				<parameter id="REDUCED_COST" value="0.000000"/>
			</listOfParameters>
		</kineticLaw>
</reaction>
<reaction id="R027" name="ADENOSYLHOMOCYSTEINE-NUCLEOSIDASE-RXN" reversible="false">
        <notes>
          <html xmlns="http://www.w3.org/1999/xhtml">
            <p>GENE_ASSOCIATION: MHL_2913</p>
            <p>SUBSYSTEM: Aminoacid Metabolism</p>
            <p>EC Number: 3.2.2.9</p>
            <p>Confidence level: 1</p>
          </html>
        </notes>
   <listOfReactants>
      <speciesReference species="ADENOSYL_HOMO_CYS" stoichiometry="1"/>
      <speciesReference species="WATER" stoichiometry="1"/>
   </listOfReactants>
   <listOfProducts>
      <speciesReference species="S_RYBOSYL_L_HOMOCYSTEINE" stoichiometry="1"/>
      <speciesReference species="ADENINE" stoichiometry="1"/>
   </listOfProducts>
		<kineticLaw>
			<math xmlns="http://www.w3.org/1998/Math/MathML">
				<ci> FLUX_VALUE </ci>
			</math>
			<listOfParameters>
				<parameter id="LOWER_BOUND" value="0" units="mmol_per_gDW_per_hr"/>
				<parameter id="UPPER_BOUND" value="1000" units="mmol_per_gDW_per_hr"/>
				<parameter id="OBJECTIVE_COEFFICIENT" value="0"/>
				<parameter id="FLUX_VALUE" value="0" units="mmol_per_gDW_per_hr"/>
				<parameter id="REDUCED_COST" value="0.000000"/>
			</listOfParameters>
		</kineticLaw>
</reaction>
<reaction id="R028" name="ADENPHOSPHOR-RXN" reversible="true">
        <notes>
          <html xmlns="http://www.w3.org/1999/xhtml">
            <p>GENE_ASSOCIATION: MHL_2846</p>
            <p>SUBSYSTEM: Nucleotide Metabolism</p>
            <p>EC Number: 2.4.2.1</p>
            <p>Confidence level: 1</p>
          </html>
        </notes>
   <listOfReactants>
      <speciesReference species="ADENOSINE" stoichiometry="1"/>
      <speciesReference species="Pi" stoichiometry="1"/>
   </listOfReactants>
   <listOfProducts>
      <speciesReference species="ADENINE" stoichiometry="1"/>
      <speciesReference species="RIBOSE_1P" stoichiometry="1"/>
   </listOfProducts>
		<kineticLaw>
			<math xmlns="http://www.w3.org/1998/Math/MathML">
				<ci> FLUX_VALUE </ci>
			</math>
			<listOfParameters>
				<parameter id="LOWER_BOUND" value="-1000" units="mmol_per_gDW_per_hr"/>
				<parameter id="UPPER_BOUND" value="1000" units="mmol_per_gDW_per_hr"/>
				<parameter id="OBJECTIVE_COEFFICIENT" value="0"/>
				<parameter id="FLUX_VALUE" value="0" units="mmol_per_gDW_per_hr"/>
				<parameter id="REDUCED_COST" value="0.000000"/>
			</listOfParameters>
		</kineticLaw>
</reaction>
<reaction id="R029" name="ADENPRIBOSYLTRAN-RXN" reversible="false">
        <notes>
          <html xmlns="http://www.w3.org/1999/xhtml">
            <p>GENE_ASSOCIATION: MHL_0517</p>
            <p>SUBSYSTEM: Nucleotide Metabolism</p>
            <p>EC Number: 2.4.2.7</p>
            <p>Confidence level: 1</p>
          </html>
        </notes>
   <listOfReactants>
      <speciesReference species="ADENINE" stoichiometry="1"/>
      <speciesReference species="PRPP" stoichiometry="1"/>
   </listOfReactants>
   <listOfProducts>
      <speciesReference species="AMP" stoichiometry="1"/>
      <speciesReference species="PPI" stoichiometry="1"/>
   </listOfProducts>
		<kineticLaw>
			<math xmlns="http://www.w3.org/1998/Math/MathML">
				<ci> FLUX_VALUE </ci>
			</math>
			<listOfParameters>
				<parameter id="LOWER_BOUND" value="0" units="mmol_per_gDW_per_hr"/>
				<parameter id="UPPER_BOUND" value="1000" units="mmol_per_gDW_per_hr"/>
				<parameter id="OBJECTIVE_COEFFICIENT" value="0"/>
				<parameter id="FLUX_VALUE" value="0" units="mmol_per_gDW_per_hr"/>
				<parameter id="REDUCED_COST" value="0.000000"/>
			</listOfParameters>
		</kineticLaw>
</reaction>
<reaction id="R030" name="ADENYL-KIN-RXN" reversible="false">
        <notes>
          <html xmlns="http://www.w3.org/1999/xhtml">
            <p>GENE_ASSOCIATION: MHL_0660</p>
            <p>SUBSYSTEM: Nucleotide Metabolism</p>
            <p>EC Number: 2.7.4.3</p>
            <p>Confidence level: 1</p>
          </html>
        </notes>
   <listOfReactants>
      <speciesReference species="AMP" stoichiometry="1"/>
      <speciesReference species="ATP" stoichiometry="1"/>
   </listOfReactants>
   <listOfProducts>
      <speciesReference species="ADP" stoichiometry="2"/>
   </listOfProducts>
		<kineticLaw>
			<math xmlns="http://www.w3.org/1998/Math/MathML">
				<ci> FLUX_VALUE </ci>
			</math>
			<listOfParameters>
				<parameter id="LOWER_BOUND" value="0" units="mmol_per_gDW_per_hr"/>
				<parameter id="UPPER_BOUND" value="1000" units="mmol_per_gDW_per_hr"/>
				<parameter id="OBJECTIVE_COEFFICIENT" value="0"/>
				<parameter id="FLUX_VALUE" value="0" units="mmol_per_gDW_per_hr"/>
				<parameter id="REDUCED_COST" value="0.000000"/>
			</listOfParameters>
		</kineticLaw>
</reaction>
<reaction id="R031" name="ADPREDUCT-RXN" reversible="false">
        <notes>
          <html xmlns="http://www.w3.org/1999/xhtml">
            <p>GENE_ASSOCIATION: MHL_3154&MHL_3155&MHL_3160</p>
            <p>SUBSYSTEM: Nucleotide Metabolism</p>
            <p>EC Number: 1.17.4.1</p>
            <p>Confidence level: 1</p>
          </html>
        </notes>
   <listOfReactants>
      <speciesReference species="ADP" stoichiometry="1"/>
      <speciesReference species="Red_Thioredoxin" stoichiometry="1"/>
   </listOfReactants>
   <listOfProducts>
      <speciesReference species="DADP" stoichiometry="1"/>
      <speciesReference species="Ox_Thioredoxin" stoichiometry="1"/>
      <speciesReference species="WATER" stoichiometry="1"/>
   </listOfProducts>
   		<kineticLaw>
			<math xmlns="http://www.w3.org/1998/Math/MathML">
				<ci> FLUX_VALUE </ci>
			</math>
			<listOfParameters>
				<parameter id="LOWER_BOUND" value="0" units="mmol_per_gDW_per_hr"/>
				<parameter id="UPPER_BOUND" value="1000" units="mmol_per_gDW_per_hr"/>
				<parameter id="OBJECTIVE_COEFFICIENT" value="0"/>
				<parameter id="FLUX_VALUE" value="0" units="mmol_per_gDW_per_hr"/>
				<parameter id="REDUCED_COST" value="0.000000"/>
			</listOfParameters>
		</kineticLaw>
</reaction>
<reaction id="R032" name="ALANINE--TRNA-LIGASE-RXN" reversible="false">
        <notes>
          <html xmlns="http://www.w3.org/1999/xhtml">
            <p>GENE_ASSOCIATION: MHL_2934</p>
            <p>SUBSYSTEM: Aminoacid Metabolism</p>
            <p>EC Number: 6.1.1.7</p>
            <p>Confidence level: 1</p>
          </html>
        </notes>
   <listOfReactants>
      <speciesReference species="PROTON" stoichiometry="1"/>
      <speciesReference species="ALA_tRNAs" stoichiometry="1"/>
      <speciesReference species="L_ALANINE" stoichiometry="1"/>
      <speciesReference species="ATP" stoichiometry="1"/>
   </listOfReactants>
   <listOfProducts>
      <speciesReference species="Charged_ALA_tRNAs" stoichiometry="1"/>
      <speciesReference species="PPI" stoichiometry="1"/>
      <speciesReference species="AMP" stoichiometry="1"/>
   </listOfProducts>
		<kineticLaw>
			<math xmlns="http://www.w3.org/1998/Math/MathML">
				<ci> FLUX_VALUE </ci>
			</math>
			<listOfParameters>
				<parameter id="LOWER_BOUND" value="0" units="mmol_per_gDW_per_hr"/>
				<parameter id="UPPER_BOUND" value="1000" units="mmol_per_gDW_per_hr"/>
				<parameter id="OBJECTIVE_COEFFICIENT" value="0"/>
				<parameter id="FLUX_VALUE" value="0" units="mmol_per_gDW_per_hr"/>
				<parameter id="REDUCED_COST" value="0.000000"/>
			</listOfParameters>
		</kineticLaw>
</reaction>
<reaction id="R033" name="ALCOHOL-DEHYDROG-RXN" reversible="true">
        <notes>
          <html xmlns="http://www.w3.org/1999/xhtml">
            <p>GENE_ASSOCIATION: MHL_2773</p>
            <p>SUBSYSTEM: Pyruvate Metabolism</p>
            <p>EC Number: 1.1.1.1</p>
            <p>Confidence level: 1</p>
          </html>
        </notes>
   <listOfReactants>
      <speciesReference species="ETOH" stoichiometry="1"/>
      <speciesReference species="NAD" stoichiometry="1"/>
   </listOfReactants>
   <listOfProducts>
      <speciesReference species="ACETALD" stoichiometry="1"/>
      <speciesReference species="NADH" stoichiometry="1"/>
      <speciesReference species="PROTON" stoichiometry="1"/>
   </listOfProducts>
		<kineticLaw>
			<math xmlns="http://www.w3.org/1998/Math/MathML">
				<ci> FLUX_VALUE </ci>
			</math>
			<listOfParameters>
				<parameter id="LOWER_BOUND" value="-1000" units="mmol_per_gDW_per_hr"/>
				<parameter id="UPPER_BOUND" value="1000" units="mmol_per_gDW_per_hr"/>
				<parameter id="OBJECTIVE_COEFFICIENT" value="0"/>
				<parameter id="FLUX_VALUE" value="0" units="mmol_per_gDW_per_hr"/>
				<parameter id="REDUCED_COST" value="0.000000"/>
			</listOfParameters>
		</kineticLaw>
</reaction>
<reaction id="R035" name="AMP-DEPHOSPHORYLATION-RXN" reversible="false">
        <notes>
          <html xmlns="http://www.w3.org/1999/xhtml">
            <p>GENE_ASSOCIATION: MHL_2405</p>
            <p>SUBSYSTEM: Nucleotide Metabolism</p>
            <p>EC Number: 3.1.3.5</p>
            <p>Confidence level: 1</p>
          </html>
        </notes>
   <listOfReactants>
      <speciesReference species="AMP" stoichiometry="1"/>
      <speciesReference species="WATER" stoichiometry="1"/>
   </listOfReactants>
   <listOfProducts>
      <speciesReference species="ADENOSINE" stoichiometry="1"/>
      <speciesReference species="Pi" stoichiometry="1"/>
   </listOfProducts>
		<kineticLaw>
			<math xmlns="http://www.w3.org/1998/Math/MathML">
				<ci> FLUX_VALUE </ci>
			</math>
			<listOfParameters>
				<parameter id="LOWER_BOUND" value="0" units="mmol_per_gDW_per_hr"/>
				<parameter id="UPPER_BOUND" value="1000" units="mmol_per_gDW_per_hr"/>
				<parameter id="OBJECTIVE_COEFFICIENT" value="0"/>
				<parameter id="FLUX_VALUE" value="0" units="mmol_per_gDW_per_hr"/>
				<parameter id="REDUCED_COST" value="0.000000"/>
			</listOfParameters>
		</kineticLaw>
</reaction>
<reaction id="R036" name="ARGININE--TRNA-LIGASE-RXN" reversible="false">
        <notes>
          <html xmlns="http://www.w3.org/1999/xhtml">
            <p>GENE_ASSOCIATION: MHL_0071</p>
            <p>SUBSYSTEM: Aminoacid Metabolism</p>
            <p>EC Number: 6.1.1.19</p>
            <p>Confidence level: 1</p>
          </html>
        </notes>
   <listOfReactants>
      <speciesReference species="PROTON" stoichiometry="1"/>
      <speciesReference species="ARG_tRNAs" stoichiometry="1"/>
      <speciesReference species="ARG" stoichiometry="1"/>
      <speciesReference species="ATP" stoichiometry="1"/>
   </listOfReactants>
   <listOfProducts>
      <speciesReference species="Charged_ARG_tRNAs" stoichiometry="1"/>
      <speciesReference species="PPI" stoichiometry="1"/>
      <speciesReference species="AMP" stoichiometry="1"/>
   </listOfProducts>
		<kineticLaw>
			<math xmlns="http://www.w3.org/1998/Math/MathML">
				<ci> FLUX_VALUE </ci>
			</math>
			<listOfParameters>
				<parameter id="LOWER_BOUND" value="0" units="mmol_per_gDW_per_hr"/>
				<parameter id="UPPER_BOUND" value="1000" units="mmol_per_gDW_per_hr"/>
				<parameter id="OBJECTIVE_COEFFICIENT" value="0"/>
				<parameter id="FLUX_VALUE" value="0" units="mmol_per_gDW_per_hr"/>
				<parameter id="REDUCED_COST" value="0.000000"/>
			</listOfParameters>
		</kineticLaw>
</reaction>
<reaction id="R038" name="ASPAMINOTRANS-RXN" reversible="true">
        <notes>
          <html xmlns="http://www.w3.org/1999/xhtml">
            <p>GENE_ASSOCIATION: Activity+</p>
            <p>SUBSYSTEM: Pyruvate Metabolism</p>
            <p>EC Number: 2.6.1.1</p>
            <p>Confidence level: 1</p>
          </html>
        </notes>
   <listOfReactants>
      <speciesReference species="_2_KETOGLUTARATE" stoichiometry="1"/>
      <speciesReference species="ASP" stoichiometry="1"/>
   </listOfReactants>
   <listOfProducts>
      <speciesReference species="OXALACETIC_ACID" stoichiometry="1"/>
      <speciesReference species="GLT" stoichiometry="1"/>
   </listOfProducts>
		<kineticLaw>
			<math xmlns="http://www.w3.org/1998/Math/MathML">
				<ci> FLUX_VALUE </ci>
			</math>
			<listOfParameters>
				<parameter id="LOWER_BOUND" value="-1000" units="mmol_per_gDW_per_hr"/>
				<parameter id="UPPER_BOUND" value="1000" units="mmol_per_gDW_per_hr"/>
				<parameter id="OBJECTIVE_COEFFICIENT" value="0"/>
				<parameter id="FLUX_VALUE" value="0" units="mmol_per_gDW_per_hr"/>
				<parameter id="REDUCED_COST" value="0.000000"/>
			</listOfParameters>
		</kineticLaw>
</reaction>
<reaction id="R039" name="ASPARAGINE--TRNA-LIGASE-RXN" reversible="false">
        <notes>
          <html xmlns="http://www.w3.org/1999/xhtml">
            <p>GENE_ASSOCIATION: MHL_1504|MHL_0213</p>
            <p>SUBSYSTEM: Aminoacid Metabolism</p>
            <p>EC Number: 6.1.1.22</p>
            <p>Confidence level: 1</p>
          </html>
        </notes>
   <listOfReactants>
      <speciesReference species="PROTON" stoichiometry="1"/>
      <speciesReference species="ASN_tRNAs" stoichiometry="1"/>
      <speciesReference species="ASN" stoichiometry="1"/>
      <speciesReference species="ATP" stoichiometry="1"/>
   </listOfReactants>
   <listOfProducts>
      <speciesReference species="Charged_ASN_tRNAs" stoichiometry="1"/>
      <speciesReference species="PPI" stoichiometry="1"/>
      <speciesReference species="AMP" stoichiometry="1"/>
   </listOfProducts>
		<kineticLaw>
			<math xmlns="http://www.w3.org/1998/Math/MathML">
				<ci> FLUX_VALUE </ci>
			</math>
			<listOfParameters>
				<parameter id="LOWER_BOUND" value="0" units="mmol_per_gDW_per_hr"/>
				<parameter id="UPPER_BOUND" value="1000" units="mmol_per_gDW_per_hr"/>
				<parameter id="OBJECTIVE_COEFFICIENT" value="0"/>
				<parameter id="FLUX_VALUE" value="0" units="mmol_per_gDW_per_hr"/>
				<parameter id="REDUCED_COST" value="0.000000"/>
			</listOfParameters>
		</kineticLaw>
</reaction>
<reaction id="R040" name="ASPARTATE--TRNA-LIGASE-RXN" reversible="false">
        <notes>
          <html xmlns="http://www.w3.org/1999/xhtml">
            <p>GENE_ASSOCIATION: MHL_3390</p>
            <p>SUBSYSTEM: Aminoacid Metabolism</p>
            <p>EC Number: 6.1.1.12</p>
            <p>Confidence level: 1</p>
          </html>
        </notes>
   <listOfReactants>
      <speciesReference species="PROTON" stoichiometry="1"/>
      <speciesReference species="ASP_tRNAs" stoichiometry="1"/>
      <speciesReference species="ASP" stoichiometry="1"/>
      <speciesReference species="ATP" stoichiometry="1"/>
   </listOfReactants>
   <listOfProducts>
      <speciesReference species="Charged_ASP_tRNAs" stoichiometry="1"/>
      <speciesReference species="PPI" stoichiometry="1"/>
      <speciesReference species="AMP" stoichiometry="1"/>
   </listOfProducts>
		<kineticLaw>
			<math xmlns="http://www.w3.org/1998/Math/MathML">
				<ci> FLUX_VALUE </ci>
			</math>
			<listOfParameters>
				<parameter id="LOWER_BOUND" value="0" units="mmol_per_gDW_per_hr"/>
				<parameter id="UPPER_BOUND" value="1000" units="mmol_per_gDW_per_hr"/>
				<parameter id="OBJECTIVE_COEFFICIENT" value="0"/>
				<parameter id="FLUX_VALUE" value="0" units="mmol_per_gDW_per_hr"/>
				<parameter id="REDUCED_COST" value="0.000000"/>
			</listOfParameters>
		</kineticLaw>
</reaction>
<reaction id="R041" name="ATPSYN-RXN" reversible="true">
        <notes>
          <html xmlns="http://www.w3.org/1999/xhtml">
            <p>GENE_ASSOCIATION: MHL_2801&MHL_0205&MHL_0206&MHL_0213&MHL_3411&MHL_0218&MHL_0224&MHL_1743&MHL_1747</p>
            <p>SUBSYSTEM: Cofactor Metabolism</p>
            <p>EC Number: 3.6.3.14</p>
            <p>Confidence level: 1</p>
          </html>
        </notes>
   <listOfReactants>
      <speciesReference species="PROTON" stoichiometry="3"/>
      <speciesReference species="WATER" stoichiometry="1"/>
      <speciesReference species="ATP" stoichiometry="1"/>
   </listOfReactants>
   <listOfProducts>
      <speciesReference species="PROTON_e" stoichiometry="4"/>
      <speciesReference species="Pi" stoichiometry="1"/>
      <speciesReference species="ADP" stoichiometry="1"/>
   </listOfProducts>
		<kineticLaw>
			<math xmlns="http://www.w3.org/1998/Math/MathML">
				<ci> FLUX_VALUE </ci>
			</math>
			<listOfParameters>
				<parameter id="LOWER_BOUND" value="0" units="mmol_per_gDW_per_hr"/>
				<parameter id="UPPER_BOUND" value="1000" units="mmol_per_gDW_per_hr"/>
				<parameter id="OBJECTIVE_COEFFICIENT" value="0"/>
				<parameter id="FLUX_VALUE" value="0" units="mmol_per_gDW_per_hr"/>
				<parameter id="REDUCED_COST" value="0.000000"/>
			</listOfParameters>
		</kineticLaw>
</reaction>
<reaction id="R042" name="BETA-PHOSPHOGLUCOMUTASE-RXN" reversible="true">
        <notes>
          <html xmlns="http://www.w3.org/1999/xhtml">
            <p>GENE_ASSOCIATION: </p>
            <p>SUBSYSTEM: Carbohydrate Metabolism</p>
            <p>EC Number: 5.4.2.6</p>
            <p>Confidence level: 1</p>
          </html>
        </notes>
   <listOfReactants>
      <speciesReference species="GLC_1_P" stoichiometry="1"/>
   </listOfReactants>
   <listOfProducts>
      <speciesReference species="GLC_6_P" stoichiometry="1"/>
   </listOfProducts>
		<kineticLaw>
			<math xmlns="http://www.w3.org/1998/Math/MathML">
				<ci> FLUX_VALUE </ci>
			</math>
			<listOfParameters>
				<parameter id="LOWER_BOUND" value="-1000" units="mmol_per_gDW_per_hr"/>
				<parameter id="UPPER_BOUND" value="1000" units="mmol_per_gDW_per_hr"/>
				<parameter id="OBJECTIVE_COEFFICIENT" value="0"/>
				<parameter id="FLUX_VALUE" value="0" units="mmol_per_gDW_per_hr"/>
				<parameter id="REDUCED_COST" value="0.000000"/>
			</listOfParameters>
		</kineticLaw>
</reaction>
<reaction id="R043" name="BETAGALACTOSID-RXN" reversible="false">
        <notes>
          <html xmlns="http://www.w3.org/1999/xhtml">
            <p>GENE_ASSOCIATION: MHL_0922</p>
            <p>SUBSYSTEM: Carbohydrate Metabolism</p>
            <p>EC Number: 3.2.1.23</p>
            <p>Confidence level: 1</p>
          </html>
        </notes>
   <listOfReactants>
      <speciesReference species="WATER" stoichiometry="1"/>
      <speciesReference species="LACTOSE" stoichiometry="1"/>
   </listOfReactants>
   <listOfProducts>
      <speciesReference species="GALACTOSE" stoichiometry="1"/>
      <speciesReference species="GLC" stoichiometry="1"/>
   </listOfProducts>
		<kineticLaw>
			<math xmlns="http://www.w3.org/1998/Math/MathML">
				<ci> FLUX_VALUE </ci>
			</math>
			<listOfParameters>
				<parameter id="LOWER_BOUND" value="0" units="mmol_per_gDW_per_hr"/>
				<parameter id="UPPER_BOUND" value="1000" units="mmol_per_gDW_per_hr"/>
				<parameter id="OBJECTIVE_COEFFICIENT" value="0"/>
				<parameter id="FLUX_VALUE" value="0" units="mmol_per_gDW_per_hr"/>
				<parameter id="REDUCED_COST" value="0.000000"/>
			</listOfParameters>
		</kineticLaw>
</reaction>
<reaction id="R044" name="BIOMASS-RXN" reversible="false">
        <notes>
          <html xmlns="http://www.w3.org/1999/xhtml">
            <p>GENE_ASSOCIATION: Multiple</p>
            <p>SUBSYSTEM: Biomass Production</p>
            <p>EC Number: </p>
            <p>Confidence level: 1</p>
          </html>
        </notes>
   <listOfReactants>
      <speciesReference species="Charged_PRO_tRNAs" stoichiometry="0.1428"/>
      <speciesReference species="Charged_MET_tRNAs" stoichiometry="0.0604"/>
      <speciesReference species="Charged_THR_tRNAs" stoichiometry="0.2198"/>
      <speciesReference species="Charged_TRP_tRNAs" stoichiometry="0.0475"/>
      <speciesReference species="Charged_GLN_tRNAs" stoichiometry="0.1935"/>
      <speciesReference species="Charged_CYS_tRNAs" stoichiometry="0.0200"/>
      <speciesReference species="Charged_LEU_tRNAs" stoichiometry="0.4744"/>
      <speciesReference species="Charged_ARG_tRNAs" stoichiometry="0.1405"/>
      <speciesReference species="Charged_VAL_tRNAs" stoichiometry="0.2306"/>
      <speciesReference species="Charged_ILE_tRNAs" stoichiometry="0.4700"/>
      <speciesReference species="Charged_GLY_tRNAs" stoichiometry="0.2176"/>
      <speciesReference species="Charged_TYR_tRNAs" stoichiometry="0.1768"/>
      <speciesReference species="Charged_GLT_tRNAs" stoichiometry="0.3094"/>
      <speciesReference species="Charged_ALA_tRNAs" stoichiometry="0.2440"/>
      <speciesReference species="Charged_ASN_tRNAs" stoichiometry="0.3651"/>
      <speciesReference species="Charged_LYS_tRNAs" stoichiometry="0.5137"/>
      <speciesReference species="Charged_HIS_tRNAs" stoichiometry="0.0598"/>
      <speciesReference species="Charged_ASP_tRNAs" stoichiometry="0.2292"/>
      <speciesReference species="Charged_SER_tRNAs" stoichiometry="0.3397"/>
      <speciesReference species="Charged_PHE_tRNAs" stoichiometry="0.3281"/>
      <speciesReference species="ATP" stoichiometry="11.53703557"/>
      <speciesReference species="WATER" stoichiometry="6.111826417"/>
      <speciesReference species="DATP" stoichiometry="0.0702"/>
      <speciesReference species="DGTP" stoichiometry="0.0275"/>
      <speciesReference species="DCTP" stoichiometry="0.0275"/>
      <speciesReference species="TTP" stoichiometry="0.0702"/>
      <speciesReference species="CTP" stoichiometry="0.0511"/>
      <speciesReference species="GTP" stoichiometry="0.0549"/>
      <speciesReference species="UTP" stoichiometry="0.1239"/>
      <speciesReference species="CHOLESTEROL_e" stoichiometry="0.0951"/>
      <speciesReference species="L_1_PHOSPHATIDYL_GLYCEROL" stoichiometry="0.0059"/>
      <speciesReference species="CARDIOLIPIN" stoichiometry="0.0197"/>
      <speciesReference species="PHOSPHATIDYLCHOLINE" stoichiometry="0.0006"/>
      <speciesReference species="SPM_e" stoichiometry="0.0159"/>      
      <speciesReference species="MGDG" stoichiometry="0.0317"/>
      <speciesReference species="DGDG" stoichiometry="0.0158"/>
      <speciesReference species="LAURIC_ACID" stoichiometry="0.0308"/>
      <speciesReference species="MYRISTIC_ACID" stoichiometry="0.0266"/>
      <speciesReference species="PALMITIC_ACID" stoichiometry="0.1148"/>
      <speciesReference species="PALMITOLEIC_ACID" stoichiometry="0.0059"/>  
      <speciesReference species="OLEIC_ACID" stoichiometry="0.1204"/>      
      <speciesReference species="LINOLEIC_ACID" stoichiometry="0.0261"/>      
      <speciesReference species="STEARIC_ACID" stoichiometry="0.0246"/>      
      <speciesReference species="CA2" stoichiometry="0.0032"/>    
      <speciesReference species="CL" stoichiometry="0.0047"/>
      <speciesReference species="COBALT" stoichiometry="0.0032"/>     
      <speciesReference species="CU2" stoichiometry="0.0032"/>
      <speciesReference species="FE2" stoichiometry="0.0071"/>
      <speciesReference species="FE3" stoichiometry="0.0034"/>
      <speciesReference species="K" stoichiometry="0.7063"/>
      <speciesReference species="MG2" stoichiometry="0.1017"/>      
      <speciesReference species="MN2" stoichiometry="0.0032"/>
      <speciesReference species="MOLYBDATE" stoichiometry="0.0032"/>
      <speciesReference species="AMMONIUM" stoichiometry="0.0118"/>
      <speciesReference species="SULFATE" stoichiometry="0.0039"/>
      <speciesReference species="ZN2" stoichiometry="0.0032"/>
      <speciesReference species="_10_FORMYL_THF" stoichiometry="0.0004"/>
      <speciesReference species="S_ADENOSYLMETHIONINE" stoichiometry="0.0002"/>
      <speciesReference species="CO_A" stoichiometry="0.0006"/>
      <speciesReference species="FAD" stoichiometry="0.0002"/>
      <speciesReference species="METHYLENE_THF" stoichiometry="0.0002"/>      
      <speciesReference species="NAD" stoichiometry="0.0162"/>      
      <speciesReference species="NADP" stoichiometry="0.0009"/>      
      <speciesReference species="PUTRESCINE" stoichiometry="0.0350"/>      
      <speciesReference species="PYRIDOXAL_PHOSPHATE" stoichiometry="0.0002"/>
      <speciesReference species="RIBOFLAVIN" stoichiometry="0.0002"/>
      <speciesReference species="SPERMIDINE" stoichiometry="0.0070"/>
      <speciesReference species="THF" stoichiometry="0.0002"/>
      <speciesReference species="THIAMINE_PYROPHOSPHATE" stoichiometry="0.0002"/>
      <speciesReference species="GLC" stoichiometry="0.3818"/>      
   </listOfReactants>
   <listOfProducts>
      <speciesReference species="BIOMASS_e" stoichiometry="1"/>
      <speciesReference species="PRO_tRNAs" stoichiometry="0.1428"/>
      <speciesReference species="MET_tRNAs" stoichiometry="0.0604"/>
      <speciesReference species="THR_tRNAs" stoichiometry="0.2198"/>
      <speciesReference species="TRP_tRNAs" stoichiometry="0.0475"/>
      <speciesReference species="GLN_tRNAs" stoichiometry="0.1935"/>
      <speciesReference species="CYS_tRNAs" stoichiometry="0.0200"/>
      <speciesReference species="LEU_tRNAs" stoichiometry="0.4744"/>
      <speciesReference species="ARG_tRNAs" stoichiometry="0.1405"/>
      <speciesReference species="VAL_tRNAs" stoichiometry="0.2306"/>
      <speciesReference species="ILE_tRNAs" stoichiometry="0.4700"/>
      <speciesReference species="GLY_tRNAs" stoichiometry="0.2176"/>
      <speciesReference species="TYR_tRNAs" stoichiometry="0.1768"/>
      <speciesReference species="GLT_tRNAs" stoichiometry="0.3094"/>
      <speciesReference species="ALA_tRNAs" stoichiometry="0.2440"/>
      <speciesReference species="ASN_tRNAs" stoichiometry="0.3651"/>
      <speciesReference species="LYS_tRNAs" stoichiometry="0.5137"/>
      <speciesReference species="HIS_tRNAs" stoichiometry="0.0598"/>
      <speciesReference species="ASP_tRNAs" stoichiometry="0.2292"/>
      <speciesReference species="SER_tRNAs" stoichiometry="0.3397"/>
      <speciesReference species="PHE_tRNAs" stoichiometry="0.3281"/>
      <speciesReference species="ADP" stoichiometry="11.46680293"/>
      <speciesReference species="PROTON" stoichiometry="11.45240293"/>
      <speciesReference species="Pi" stoichiometry="11.46680293"/>
      <speciesReference species="PPI" stoichiometry="0.571202472"/>          
   </listOfProducts>
		<kineticLaw>
			<math xmlns="http://www.w3.org/1998/Math/MathML">
				<ci> FLUX_VALUE </ci>
			</math>
			<listOfParameters>
				<parameter id="LOWER_BOUND" value="0" units="mmol_per_gDW_per_hr"/>
				<parameter id="UPPER_BOUND" value="1000" units="mmol_per_gDW_per_hr"/>
				<parameter id="OBJECTIVE_COEFFICIENT" value="0"/>
				<parameter id="FLUX_VALUE" value="0" units="mmol_per_gDW_per_hr"/>
				<parameter id="REDUCED_COST" value="0.000000"/>
			</listOfParameters>
		</kineticLaw>
</reaction>
<reaction id="R045" name="BISPHOSPHOGLYCERATE-MUTASE-RXN" reversible="true">
        <notes>
          <html xmlns="http://www.w3.org/1999/xhtml">
            <p>GENE_ASSOCIATION: MHL_3024</p>
            <p>SUBSYSTEM: Glycolisis</p>
            <p>EC Number: 5.4.2.4</p>
            <p>Confidence level: 1</p>
          </html>
        </notes>
   <listOfReactants>
      <speciesReference species="DPG" stoichiometry="1"/>
   </listOfReactants>
   <listOfProducts>
      <speciesReference species="PROTON" stoichiometry="1"/>
      <speciesReference species="_23_DIPHOSPHOGLYCERATE" stoichiometry="1"/>
   </listOfProducts>
		<kineticLaw>
			<math xmlns="http://www.w3.org/1998/Math/MathML">
				<ci> FLUX_VALUE </ci>
			</math>
			<listOfParameters>
				<parameter id="LOWER_BOUND" value="-1000" units="mmol_per_gDW_per_hr"/>
				<parameter id="UPPER_BOUND" value="1000" units="mmol_per_gDW_per_hr"/>
				<parameter id="OBJECTIVE_COEFFICIENT" value="0"/>
				<parameter id="FLUX_VALUE" value="0" units="mmol_per_gDW_per_hr"/>
				<parameter id="REDUCED_COST" value="0.000000"/>
			</listOfParameters>
		</kineticLaw>
</reaction>
<reaction id="R046" name="BISPHOSPHOGLYCERATE-PHOSPHATASE-RXN" reversible="false">
        <notes>
          <html xmlns="http://www.w3.org/1999/xhtml">
            <p>GENE_ASSOCIATION: MHL_3024</p>
            <p>SUBSYSTEM: Glycolisis</p>
            <p>EC Number: 3.1.3.13</p>
            <p>Confidence level: 1</p>
          </html>
        </notes>
   <listOfReactants>
      <speciesReference species="WATER" stoichiometry="1"/>
      <speciesReference species="_23_DIPHOSPHOGLYCERATE" stoichiometry="1"/>
   </listOfReactants>
   <listOfProducts>
      <speciesReference species="Pi" stoichiometry="1"/>
      <speciesReference species="G3P" stoichiometry="1"/>
   </listOfProducts>
		<kineticLaw>
			<math xmlns="http://www.w3.org/1998/Math/MathML">
				<ci> FLUX_VALUE </ci>
			</math>
			<listOfParameters>
				<parameter id="LOWER_BOUND" value="0" units="mmol_per_gDW_per_hr"/>
				<parameter id="UPPER_BOUND" value="1000" units="mmol_per_gDW_per_hr"/>
				<parameter id="OBJECTIVE_COEFFICIENT" value="0"/>
				<parameter id="FLUX_VALUE" value="0" units="mmol_per_gDW_per_hr"/>
				<parameter id="REDUCED_COST" value="0.000000"/>
			</listOfParameters>
		</kineticLaw>
</reaction>
<reaction id="R047" name="CARDIOLIPSYN-RXN" reversible="false">
        <notes>
          <html xmlns="http://www.w3.org/1999/xhtml">
            <p>GENE_ASSOCIATION: MHL_3224</p>
            <p>SUBSYSTEM: Lipid Metabolism</p>
            <p>EC Number: 2.7.8.-</p>
            <p>Confidence level: 1</p>
          </html>
        </notes>
   <listOfReactants>
      <speciesReference species="L_1_PHOSPHATIDYL_GLYCEROL" stoichiometry="2"/>
   </listOfReactants>
   <listOfProducts>
      <speciesReference species="CARDIOLIPIN" stoichiometry="1"/>
      <speciesReference species="GLYCEROL" stoichiometry="1"/>
   </listOfProducts>
		<kineticLaw>
			<math xmlns="http://www.w3.org/1998/Math/MathML">
				<ci> FLUX_VALUE </ci>
			</math>
			<listOfParameters>
				<parameter id="LOWER_BOUND" value="0" units="mmol_per_gDW_per_hr"/>
				<parameter id="UPPER_BOUND" value="1000" units="mmol_per_gDW_per_hr"/>
				<parameter id="OBJECTIVE_COEFFICIENT" value="0"/>
				<parameter id="FLUX_VALUE" value="0" units="mmol_per_gDW_per_hr"/>
				<parameter id="REDUCED_COST" value="0.000000"/>
			</listOfParameters>
		</kineticLaw>
</reaction>
<reaction id="R048" name="CDPDIGLYSYN-RXN" reversible="false">
        <notes>
          <html xmlns="http://www.w3.org/1999/xhtml">
            <p>GENE_ASSOCIATION: MHL_2880</p>
            <p>SUBSYSTEM: Lipid Metabolism</p>
            <p>EC Number: 2.7.7.41</p>
            <p>Confidence level: 1</p>
          </html>
        </notes>
   <listOfReactants>
      <speciesReference species="CTP" stoichiometry="1"/>
      <speciesReference species="L_PHOSPHATIDATE" stoichiometry="1"/>
      <speciesReference species="PROTON" stoichiometry="1"/>
   </listOfReactants>
   <listOfProducts>
      <speciesReference species="CDPDIACYLGLYCEROL" stoichiometry="1"/>
      <speciesReference species="PPI" stoichiometry="1"/>
   </listOfProducts>
		<kineticLaw>
			<math xmlns="http://www.w3.org/1998/Math/MathML">
				<ci> FLUX_VALUE </ci>
			</math>
			<listOfParameters>
				<parameter id="LOWER_BOUND" value="0" units="mmol_per_gDW_per_hr"/>
				<parameter id="UPPER_BOUND" value="1000" units="mmol_per_gDW_per_hr"/>
				<parameter id="OBJECTIVE_COEFFICIENT" value="0"/>
				<parameter id="FLUX_VALUE" value="0" units="mmol_per_gDW_per_hr"/>
				<parameter id="REDUCED_COST" value="0.000000"/>
			</listOfParameters>
		</kineticLaw>
</reaction>
<reaction id="R049" name="CDPKIN-RXN" reversible="false">
        <notes>
          <html xmlns="http://www.w3.org/1999/xhtml">
            <p>GENE_ASSOCIATION: MHL_0660</p>
            <p>SUBSYSTEM: Nucleotide Metabolism</p>
            <p>EC Number: 2.7.4.6</p>
            <p>Confidence level: 1</p>
          </html>
        </notes>
   <listOfReactants>
      <speciesReference species="CDP" stoichiometry="1"/>
      <speciesReference species="ATP" stoichiometry="1"/>
   </listOfReactants>
   <listOfProducts>
      <speciesReference species="CTP" stoichiometry="1"/>
      <speciesReference species="ADP" stoichiometry="1"/>
   </listOfProducts>
		<kineticLaw>
			<math xmlns="http://www.w3.org/1998/Math/MathML">
				<ci> FLUX_VALUE </ci>
			</math>
			<listOfParameters>
				<parameter id="LOWER_BOUND" value="0" units="mmol_per_gDW_per_hr"/>
				<parameter id="UPPER_BOUND" value="1000" units="mmol_per_gDW_per_hr"/>
				<parameter id="OBJECTIVE_COEFFICIENT" value="0"/>
				<parameter id="FLUX_VALUE" value="0" units="mmol_per_gDW_per_hr"/>
				<parameter id="REDUCED_COST" value="0.000000"/>
			</listOfParameters>
		</kineticLaw>
</reaction>
<reaction id="R050" name="CDPREDUCT-RXN" reversible="false">
        <notes>
          <html xmlns="http://www.w3.org/1999/xhtml">
            <p>GENE_ASSOCIATION: MHL_3154&MHL_3155&MHL_3160</p>
            <p>SUBSYSTEM: Nucleotide Metabolism</p>
            <p>EC Number: 1.17.4.1</p>
            <p>Confidence level: 1</p>
          </html>
        </notes>
   <listOfReactants>
      <speciesReference species="CDP" stoichiometry="1"/>
      <speciesReference species="Red_Thioredoxin" stoichiometry="1"/>
   </listOfReactants>
   <listOfProducts>
      <speciesReference species="DCDP" stoichiometry="1"/>
      <speciesReference species="Ox_Thioredoxin" stoichiometry="1"/>
      <speciesReference species="WATER" stoichiometry="1"/>
   </listOfProducts>
   		<kineticLaw>
			<math xmlns="http://www.w3.org/1998/Math/MathML">
				<ci> FLUX_VALUE </ci>
			</math>
			<listOfParameters>
				<parameter id="LOWER_BOUND" value="0" units="mmol_per_gDW_per_hr"/>
				<parameter id="UPPER_BOUND" value="1000" units="mmol_per_gDW_per_hr"/>
				<parameter id="OBJECTIVE_COEFFICIENT" value="0"/>
				<parameter id="FLUX_VALUE" value="0" units="mmol_per_gDW_per_hr"/>
				<parameter id="REDUCED_COST" value="0.000000"/>
			</listOfParameters>
		</kineticLaw>
</reaction>
<reaction id="R051" name="CHOLINE-KINASE-RXN" reversible="false">
        <notes>
          <html xmlns="http://www.w3.org/1999/xhtml">
            <p>GENE_ASSOCIATION: MHL_3223</p>
            <p>SUBSYSTEM: Lipid Metabolism</p>
            <p>EC Number: 2.7.1.32</p>
            <p>Confidence level: 1</p>
          </html>
        </notes>
   <listOfReactants>
      <speciesReference species="CHOLINE" stoichiometry="1"/>
      <speciesReference species="ATP" stoichiometry="1"/>
   </listOfReactants>
   <listOfProducts>
      <speciesReference species="PROTON" stoichiometry="1"/>
      <speciesReference species="PHOSPHORYL_CHOLINE" stoichiometry="1"/>
      <speciesReference species="ADP" stoichiometry="1"/>
   </listOfProducts>
		<kineticLaw>
			<math xmlns="http://www.w3.org/1998/Math/MathML">
				<ci> FLUX_VALUE </ci>
			</math>
			<listOfParameters>
				<parameter id="LOWER_BOUND" value="0" units="mmol_per_gDW_per_hr"/>
				<parameter id="UPPER_BOUND" value="1000" units="mmol_per_gDW_per_hr"/>
				<parameter id="OBJECTIVE_COEFFICIENT" value="0"/>
				<parameter id="FLUX_VALUE" value="0" units="mmol_per_gDW_per_hr"/>
				<parameter id="REDUCED_COST" value="0.000000"/>
			</listOfParameters>
		</kineticLaw>
</reaction>
<reaction id="R052" name="CMPKI-RXN" reversible="true">
        <notes>
          <html xmlns="http://www.w3.org/1999/xhtml">
            <p>GENE_ASSOCIATION: MHL_2753</p>
            <p>SUBSYSTEM: Nucleotide Metabolism</p>
            <p>EC Number: 2.7.4.25</p>
            <p>Confidence level: 1</p>
          </html>
        </notes>
   <listOfReactants>
      <speciesReference species="ATP" stoichiometry="1"/>
      <speciesReference species="CMP" stoichiometry="1"/>
   </listOfReactants>
   <listOfProducts>
      <speciesReference species="ADP" stoichiometry="1"/>
      <speciesReference species="CDP" stoichiometry="1"/>
   </listOfProducts>
		<kineticLaw>
			<math xmlns="http://www.w3.org/1998/Math/MathML">
				<ci> FLUX_VALUE </ci>
			</math>
			<listOfParameters>
				<parameter id="LOWER_BOUND" value="-1000" units="mmol_per_gDW_per_hr"/>
				<parameter id="UPPER_BOUND" value="1000" units="mmol_per_gDW_per_hr"/>
				<parameter id="OBJECTIVE_COEFFICIENT" value="0"/>
				<parameter id="FLUX_VALUE" value="0" units="mmol_per_gDW_per_hr"/>
				<parameter id="REDUCED_COST" value="0.000000"/>
			</listOfParameters>
		</kineticLaw>
</reaction>
<reaction id="R053" name="CTPSYN-RXN" reversible="false">
        <notes>
          <html xmlns="http://www.w3.org/1999/xhtml">
            <p>GENE_ASSOCIATION: MHL_2968</p>
            <p>SUBSYSTEM: Nucleotide Metabolism</p>
            <p>EC Number: 6.3.4.2</p>
            <p>Confidence level: 1</p>
          </html>
        </notes>
   <listOfReactants>
      <speciesReference species="ATP" stoichiometry="1"/>
      <speciesReference species="UTP" stoichiometry="1"/>
      <speciesReference species="GLN" stoichiometry="1"/>
      <speciesReference species="WATER" stoichiometry="1"/>
   </listOfReactants>
   <listOfProducts>
      <speciesReference species="PROTON" stoichiometry="2"/>
      <speciesReference species="ADP" stoichiometry="1"/>
      <speciesReference species="Pi" stoichiometry="1"/>
      <speciesReference species="CTP" stoichiometry="1"/>
      <speciesReference species="GLT" stoichiometry="1"/>
   </listOfProducts>
		<kineticLaw>
			<math xmlns="http://www.w3.org/1998/Math/MathML">
				<ci> FLUX_VALUE </ci>
			</math>
			<listOfParameters>
				<parameter id="LOWER_BOUND" value="0" units="mmol_per_gDW_per_hr"/>
				<parameter id="UPPER_BOUND" value="1000" units="mmol_per_gDW_per_hr"/>
				<parameter id="OBJECTIVE_COEFFICIENT" value="0"/>
				<parameter id="FLUX_VALUE" value="0" units="mmol_per_gDW_per_hr"/>
				<parameter id="REDUCED_COST" value="0.000000"/>
			</listOfParameters>
		</kineticLaw>
</reaction>
<reaction id="R054" name="CYSTEINE--TRNA-LIGASE-RXN" reversible="false">
        <notes>
          <html xmlns="http://www.w3.org/1999/xhtml">
            <p>GENE_ASSOCIATION: MHL_3174</p>
            <p>SUBSYSTEM: Aminoacid Metabolism</p>
            <p>EC Number: 6.1.1.16</p>
            <p>Confidence level: 1</p>
          </html>
        </notes>
   <listOfReactants>
      <speciesReference species="PROTON" stoichiometry="1"/>
      <speciesReference species="CYS_tRNAs" stoichiometry="1"/>
      <speciesReference species="CYS" stoichiometry="1"/>
      <speciesReference species="ATP" stoichiometry="1"/>
   </listOfReactants>
   <listOfProducts>
      <speciesReference species="Charged_CYS_tRNAs" stoichiometry="1"/>
      <speciesReference species="PPI" stoichiometry="1"/>
      <speciesReference species="AMP" stoichiometry="1"/>
   </listOfProducts>
		<kineticLaw>
			<math xmlns="http://www.w3.org/1998/Math/MathML">
				<ci> FLUX_VALUE </ci>
			</math>
			<listOfParameters>
				<parameter id="LOWER_BOUND" value="0" units="mmol_per_gDW_per_hr"/>
				<parameter id="UPPER_BOUND" value="1000" units="mmol_per_gDW_per_hr"/>
				<parameter id="OBJECTIVE_COEFFICIENT" value="0"/>
				<parameter id="FLUX_VALUE" value="0" units="mmol_per_gDW_per_hr"/>
				<parameter id="REDUCED_COST" value="0.000000"/>
			</listOfParameters>
		</kineticLaw>
</reaction>
<reaction id="R055" name="CYTIDEAM-RXN" reversible="false">
        <notes>
          <html xmlns="http://www.w3.org/1999/xhtml">
            <p>GENE_ASSOCIATION: MHL_2887</p>
            <p>SUBSYSTEM: Nucleotide Metabolism</p>
            <p>EC Number: 3.5.4.1</p>
            <p>Confidence level: 1</p>
          </html>
        </notes>
   <listOfReactants>
      <speciesReference species="PROTON" stoichiometry="1"/>
      <speciesReference species="WATER" stoichiometry="1"/>
      <speciesReference species="DEOXYCYTIDINE" stoichiometry="1"/>
   </listOfReactants>
   <listOfProducts>
      <speciesReference species="DEOXYURIDINE" stoichiometry="1"/>
      <speciesReference species="AMMONIUM" stoichiometry="1"/>
   </listOfProducts>
		<kineticLaw>
			<math xmlns="http://www.w3.org/1998/Math/MathML">
				<ci> FLUX_VALUE </ci>
			</math>
			<listOfParameters>
				<parameter id="LOWER_BOUND" value="0" units="mmol_per_gDW_per_hr"/>
				<parameter id="UPPER_BOUND" value="1000" units="mmol_per_gDW_per_hr"/>
				<parameter id="OBJECTIVE_COEFFICIENT" value="0"/>
				<parameter id="FLUX_VALUE" value="0" units="mmol_per_gDW_per_hr"/>
				<parameter id="REDUCED_COST" value="0.000000"/>
			</listOfParameters>
		</kineticLaw>
</reaction>
<reaction id="R056" name="CYTIDEAM2-RXN" reversible="false">
        <notes>
          <html xmlns="http://www.w3.org/1999/xhtml">
            <p>GENE_ASSOCIATION: MHL_2887</p>
            <p>SUBSYSTEM: Nucleotide Metabolism</p>
            <p>EC Number: 3.5.4.5</p>
            <p>Confidence level: 1</p>
          </html>
        </notes>
   <listOfReactants>
      <speciesReference species="PROTON" stoichiometry="1"/>
      <speciesReference species="WATER" stoichiometry="1"/>
      <speciesReference species="CYTIDINE" stoichiometry="1"/>
   </listOfReactants>
   <listOfProducts>
      <speciesReference species="URIDINE" stoichiometry="1"/>
      <speciesReference species="AMMONIUM" stoichiometry="1"/>
   </listOfProducts>
		<kineticLaw>
			<math xmlns="http://www.w3.org/1998/Math/MathML">
				<ci> FLUX_VALUE </ci>
			</math>
			<listOfParameters>
				<parameter id="LOWER_BOUND" value="0" units="mmol_per_gDW_per_hr"/>
				<parameter id="UPPER_BOUND" value="1000" units="mmol_per_gDW_per_hr"/>
				<parameter id="OBJECTIVE_COEFFICIENT" value="0"/>
				<parameter id="FLUX_VALUE" value="0" units="mmol_per_gDW_per_hr"/>
				<parameter id="REDUCED_COST" value="0.000000"/>
			</listOfParameters>
		</kineticLaw>
</reaction>
<reaction id="R057" name="D-PPENTOMUT-RXN" reversible="true">
        <notes>
          <html xmlns="http://www.w3.org/1999/xhtml">
            <p>GENE_ASSOCIATION: MHL_3164</p>
            <p>SUBSYSTEM: Carbohydrate Metabolism</p>
            <p>EC Number: 5.4.2.7</p>
            <p>Confidence level: 1</p>
          </html>
        </notes>
   <listOfReactants>
      <speciesReference species="DEOXY_D_RIBOSE_1_PHOSPHATE" stoichiometry="1"/>
   </listOfReactants>
   <listOfProducts>
      <speciesReference species="DEOXY_RIBOSE_5P" stoichiometry="1"/>
   </listOfProducts>
		<kineticLaw>
			<math xmlns="http://www.w3.org/1998/Math/MathML">
				<ci> FLUX_VALUE </ci>
			</math>
			<listOfParameters>
				<parameter id="LOWER_BOUND" value="-1000" units="mmol_per_gDW_per_hr"/>
				<parameter id="UPPER_BOUND" value="1000" units="mmol_per_gDW_per_hr"/>
				<parameter id="OBJECTIVE_COEFFICIENT" value="0"/>
				<parameter id="FLUX_VALUE" value="0" units="mmol_per_gDW_per_hr"/>
				<parameter id="REDUCED_COST" value="0.000000"/>
			</listOfParameters>
		</kineticLaw>
</reaction>
<reaction id="R058" name="DADPKIN-RXN" reversible="false">
        <notes>
          <html xmlns="http://www.w3.org/1999/xhtml">
            <p>GENE_ASSOCIATION: MHL_0660</p>
            <p>SUBSYSTEM: Nucleotide Metabolism</p>
            <p>EC Number: 2.7.4.6</p>
            <p>Confidence level: 1</p>
          </html>
        </notes>
   <listOfReactants>
      <speciesReference species="DADP" stoichiometry="1"/>
      <speciesReference species="ATP" stoichiometry="1"/>
   </listOfReactants>
   <listOfProducts>
      <speciesReference species="DATP" stoichiometry="1"/>
      <speciesReference species="ADP" stoichiometry="1"/>
   </listOfProducts>
		<kineticLaw>
			<math xmlns="http://www.w3.org/1998/Math/MathML">
				<ci> FLUX_VALUE </ci>
			</math>
			<listOfParameters>
				<parameter id="LOWER_BOUND" value="0" units="mmol_per_gDW_per_hr"/>
				<parameter id="UPPER_BOUND" value="1000" units="mmol_per_gDW_per_hr"/>
				<parameter id="OBJECTIVE_COEFFICIENT" value="0"/>
				<parameter id="FLUX_VALUE" value="0" units="mmol_per_gDW_per_hr"/>
				<parameter id="REDUCED_COST" value="0.000000"/>
			</listOfParameters>
		</kineticLaw>
</reaction>
<reaction id="R059" name="DCDPKIN-RXN" reversible="false">
        <notes>
          <html xmlns="http://www.w3.org/1999/xhtml">
            <p>GENE_ASSOCIATION: MHL_0660</p>
            <p>SUBSYSTEM: Nucleotide Metabolism</p>
            <p>EC Number: 2.7.4.6</p>
            <p>Confidence level: 1</p>
          </html>
        </notes>
   <listOfReactants>
      <speciesReference species="DCDP" stoichiometry="1"/>
      <speciesReference species="ATP" stoichiometry="1"/>
   </listOfReactants>
   <listOfProducts>
      <speciesReference species="DCTP" stoichiometry="1"/>
      <speciesReference species="ADP" stoichiometry="1"/>
   </listOfProducts>
		<kineticLaw>
			<math xmlns="http://www.w3.org/1998/Math/MathML">
				<ci> FLUX_VALUE </ci>
			</math>
			<listOfParameters>
				<parameter id="LOWER_BOUND" value="0" units="mmol_per_gDW_per_hr"/>
				<parameter id="UPPER_BOUND" value="1000" units="mmol_per_gDW_per_hr"/>
				<parameter id="OBJECTIVE_COEFFICIENT" value="0"/>
				<parameter id="FLUX_VALUE" value="0" units="mmol_per_gDW_per_hr"/>
				<parameter id="REDUCED_COST" value="0.000000"/>
			</listOfParameters>
		</kineticLaw>
</reaction>
<reaction id="R060" name="DCMP-DEAMINASE-RXN" reversible="false">
        <notes>
          <html xmlns="http://www.w3.org/1999/xhtml">
            <p>GENE_ASSOCIATION: MHL_2887</p>
            <p>SUBSYSTEM: Nucleotide Metabolism</p>
            <p>EC Number: 3.5.4.12</p>
            <p>Confidence level: 1</p>
          </html>
        </notes>
   <listOfReactants>
      <speciesReference species="PROTON" stoichiometry="1"/>
      <speciesReference species="DCMP" stoichiometry="1"/>
      <speciesReference species="WATER" stoichiometry="1"/>
   </listOfReactants>
   <listOfProducts>
      <speciesReference species="AMMONIUM" stoichiometry="1"/>
      <speciesReference species="DUMP" stoichiometry="1"/>
   </listOfProducts>
		<kineticLaw>
			<math xmlns="http://www.w3.org/1998/Math/MathML">
				<ci> FLUX_VALUE </ci>
			</math>
			<listOfParameters>
				<parameter id="LOWER_BOUND" value="0" units="mmol_per_gDW_per_hr"/>
				<parameter id="UPPER_BOUND" value="1000" units="mmol_per_gDW_per_hr"/>
				<parameter id="OBJECTIVE_COEFFICIENT" value="0"/>
				<parameter id="FLUX_VALUE" value="0" units="mmol_per_gDW_per_hr"/>
				<parameter id="REDUCED_COST" value="0.000000"/>
			</listOfParameters>
		</kineticLaw>
</reaction>
<reaction id="R061" name="DCTP-DEAM-RXN" reversible="false">
        <notes>
          <html xmlns="http://www.w3.org/1999/xhtml">
            <p>GENE_ASSOCIATION: MHL_2887</p>
            <p>SUBSYSTEM: Nucleotide Metabolism</p>
            <p>EC Number: 3.5.4.13</p>
            <p>Confidence level: 1</p>
          </html>
        </notes>
   <listOfReactants>
      <speciesReference species="WATER" stoichiometry="1"/>
      <speciesReference species="DCTP" stoichiometry="1"/>
   </listOfReactants>
   <listOfProducts>
      <speciesReference species="AMMONIA" stoichiometry="1"/>
      <speciesReference species="DUTP" stoichiometry="1"/>
   </listOfProducts>
		<kineticLaw>
			<math xmlns="http://www.w3.org/1998/Math/MathML">
				<ci> FLUX_VALUE </ci>
			</math>
			<listOfParameters>
				<parameter id="LOWER_BOUND" value="0" units="mmol_per_gDW_per_hr"/>
				<parameter id="UPPER_BOUND" value="1000" units="mmol_per_gDW_per_hr"/>
				<parameter id="OBJECTIVE_COEFFICIENT" value="0"/>
				<parameter id="FLUX_VALUE" value="0" units="mmol_per_gDW_per_hr"/>
				<parameter id="REDUCED_COST" value="0.000000"/>
			</listOfParameters>
		</kineticLaw>
</reaction>
<reaction id="R062" name="DEOXYADENOSINE-KINASE-RXN" reversible="false">
        <notes>
          <html xmlns="http://www.w3.org/1999/xhtml">
            <p>GENE_ASSOCIATION: </p>
            <p>SUBSYSTEM: Nucleotide Metabolism</p>
            <p>EC Number: 2.7.1.76</p>
            <p>Confidence level: 1</p>
          </html>
        </notes>
   <listOfReactants>
      <speciesReference species="DEOXYADENOSINE" stoichiometry="1"/>
      <speciesReference species="ATP" stoichiometry="1"/>
   </listOfReactants>
   <listOfProducts>
      <speciesReference species="PROTON" stoichiometry="1"/>
      <speciesReference species="DAMP" stoichiometry="1"/>
      <speciesReference species="ADP" stoichiometry="1"/>
   </listOfProducts>
		<kineticLaw>
			<math xmlns="http://www.w3.org/1998/Math/MathML">
				<ci> FLUX_VALUE </ci>
			</math>
			<listOfParameters>
				<parameter id="LOWER_BOUND" value="0" units="mmol_per_gDW_per_hr"/>
				<parameter id="UPPER_BOUND" value="1000" units="mmol_per_gDW_per_hr"/>
				<parameter id="OBJECTIVE_COEFFICIENT" value="0"/>
				<parameter id="FLUX_VALUE" value="0" units="mmol_per_gDW_per_hr"/>
				<parameter id="REDUCED_COST" value="0.000000"/>
			</listOfParameters>
		</kineticLaw>
</reaction>
<reaction id="R063" name="DEOXYADENPHOSPHOR-RXN" reversible="true">
        <notes>
          <html xmlns="http://www.w3.org/1999/xhtml">
            <p>GENE_ASSOCIATION: MHL_2846</p>
            <p>SUBSYSTEM: Nucleotide Metabolism</p>
            <p>EC Number: 2.4.2.1</p>
            <p>Confidence level: 1</p>
          </html>
        </notes>
   <listOfReactants>
      <speciesReference species="ADENINE" stoichiometry="1"/>
      <speciesReference species="DEOXY_D_RIBOSE_1_PHOSPHATE" stoichiometry="1"/>
   </listOfReactants>
   <listOfProducts>
      <speciesReference species="DEOXYADENOSINE" stoichiometry="1"/>
      <speciesReference species="Pi" stoichiometry="1"/>
   </listOfProducts>
		<kineticLaw>
			<math xmlns="http://www.w3.org/1998/Math/MathML">
				<ci> FLUX_VALUE </ci>
			</math>
			<listOfParameters>
				<parameter id="LOWER_BOUND" value="-1000" units="mmol_per_gDW_per_hr"/>
				<parameter id="UPPER_BOUND" value="1000" units="mmol_per_gDW_per_hr"/>
				<parameter id="OBJECTIVE_COEFFICIENT" value="0"/>
				<parameter id="FLUX_VALUE" value="0" units="mmol_per_gDW_per_hr"/>
				<parameter id="REDUCED_COST" value="0.000000"/>
			</listOfParameters>
		</kineticLaw>
</reaction>
<reaction id="R064" name="DEOXYADENYLATE-KINASE-RXN" reversible="false">
        <notes>
          <html xmlns="http://www.w3.org/1999/xhtml">
            <p>GENE_ASSOCIATION: MHL_0660</p>
            <p>SUBSYSTEM: Nucleotide Metabolism</p>
            <p>EC Number: 2.7.4.11</p>
            <p>Confidence level: 1</p>
          </html>
        </notes>
   <listOfReactants>
      <speciesReference species="ATP" stoichiometry="1"/>
      <speciesReference species="DAMP" stoichiometry="1"/>
   </listOfReactants>
   <listOfProducts>
      <speciesReference species="ADP" stoichiometry="1"/>
      <speciesReference species="DADP" stoichiometry="1"/>
   </listOfProducts>
		<kineticLaw>
			<math xmlns="http://www.w3.org/1998/Math/MathML">
				<ci> FLUX_VALUE </ci>
			</math>
			<listOfParameters>
				<parameter id="LOWER_BOUND" value="0" units="mmol_per_gDW_per_hr"/>
				<parameter id="UPPER_BOUND" value="1000" units="mmol_per_gDW_per_hr"/>
				<parameter id="OBJECTIVE_COEFFICIENT" value="0"/>
				<parameter id="FLUX_VALUE" value="0" units="mmol_per_gDW_per_hr"/>
				<parameter id="REDUCED_COST" value="0.000000"/>
			</listOfParameters>
		</kineticLaw>
</reaction>
<reaction id="R065" name="DEOXYCYTIDINE-KINASE-RXN" reversible="false">
        <notes>
          <html xmlns="http://www.w3.org/1999/xhtml">
            <p>GENE_ASSOCIATION: </p>
            <p>SUBSYSTEM: Nucleotide Metabolism</p>
            <p>EC Number: 2.7.1.74</p>
            <p>Confidence level: 1</p>
          </html>
        </notes>
   <listOfReactants>
      <speciesReference species="DEOXYCYTIDINE" stoichiometry="1"/>
      <speciesReference species="ATP" stoichiometry="1"/>
   </listOfReactants>
   <listOfProducts>
      <speciesReference species="DCMP" stoichiometry="1"/>
      <speciesReference species="ADP" stoichiometry="1"/>
      <speciesReference species="PROTON" stoichiometry="1"/>
   </listOfProducts>
		<kineticLaw>
			<math xmlns="http://www.w3.org/1998/Math/MathML">
				<ci> FLUX_VALUE </ci>
			</math>
			<listOfParameters>
				<parameter id="LOWER_BOUND" value="0" units="mmol_per_gDW_per_hr"/>
				<parameter id="UPPER_BOUND" value="1000" units="mmol_per_gDW_per_hr"/>
				<parameter id="OBJECTIVE_COEFFICIENT" value="0"/>
				<parameter id="FLUX_VALUE" value="0" units="mmol_per_gDW_per_hr"/>
				<parameter id="REDUCED_COST" value="0.000000"/>
			</listOfParameters>
		</kineticLaw>
</reaction>
<reaction id="R066" name="DEOXYGUANOSINE-KINASE-RXN" reversible="true">
        <notes>
          <html xmlns="http://www.w3.org/1999/xhtml">
            <p>GENE_ASSOCIATION: </p>
            <p>SUBSYSTEM: Nucleotide Metabolism</p>
            <p>EC Number: 2.7.1.113</p>
            <p>Confidence level: 1</p>
          </html>
        </notes>
   <listOfReactants>
      <speciesReference species="DEOXYGUANOSINE" stoichiometry="1"/>
      <speciesReference species="ATP" stoichiometry="1"/>
   </listOfReactants>
   <listOfProducts>
      <speciesReference species="PROTON" stoichiometry="1"/>
      <speciesReference species="DGMP" stoichiometry="1"/>
      <speciesReference species="ADP" stoichiometry="1"/>
   </listOfProducts>
		<kineticLaw>
			<math xmlns="http://www.w3.org/1998/Math/MathML">
				<ci> FLUX_VALUE </ci>
			</math>
			<listOfParameters>
				<parameter id="LOWER_BOUND" value="-1000" units="mmol_per_gDW_per_hr"/>
				<parameter id="UPPER_BOUND" value="1000" units="mmol_per_gDW_per_hr"/>
				<parameter id="OBJECTIVE_COEFFICIENT" value="0"/>
				<parameter id="FLUX_VALUE" value="0" units="mmol_per_gDW_per_hr"/>
				<parameter id="REDUCED_COST" value="0.000000"/>
			</listOfParameters>
		</kineticLaw>
</reaction>
<reaction id="R067" name="DEOXYGUANPHOSPHOR-RXN" reversible="true">
        <notes>
          <html xmlns="http://www.w3.org/1999/xhtml">
            <p>GENE_ASSOCIATION: MHL_2846</p>
            <p>SUBSYSTEM: Nucleotide Metabolism</p>
            <p>EC Number: 2.4.2.1</p>
            <p>Confidence level: 1</p>
          </html>
        </notes>
   <listOfReactants>
      <speciesReference species="DEOXYGUANOSINE" stoichiometry="1"/>
      <speciesReference species="Pi" stoichiometry="1"/>
   </listOfReactants>
   <listOfProducts>
      <speciesReference species="GUANINE" stoichiometry="1"/>
      <speciesReference species="DEOXY_D_RIBOSE_1_PHOSPHATE" stoichiometry="1"/>
   </listOfProducts>
		<kineticLaw>
			<math xmlns="http://www.w3.org/1998/Math/MathML">
				<ci> FLUX_VALUE </ci>
			</math>
			<listOfParameters>
				<parameter id="LOWER_BOUND" value="-1000" units="mmol_per_gDW_per_hr"/>
				<parameter id="UPPER_BOUND" value="1000" units="mmol_per_gDW_per_hr"/>
				<parameter id="OBJECTIVE_COEFFICIENT" value="0"/>
				<parameter id="FLUX_VALUE" value="0" units="mmol_per_gDW_per_hr"/>
				<parameter id="REDUCED_COST" value="0.000000"/>
			</listOfParameters>
		</kineticLaw>
</reaction>
<reaction id="R068" name="DEOXYINOPHOSPHOR-RXN" reversible="true">
        <notes>
          <html xmlns="http://www.w3.org/1999/xhtml">
            <p>GENE_ASSOCIATION: MHL_2846</p>
            <p>SUBSYSTEM: Nucleotide Metabolism</p>
            <p>EC Number: 2.4.2.1</p>
            <p>Confidence level: 1</p>
          </html>
        </notes>
   <listOfReactants>
      <speciesReference species="DEOXYINOSINE" stoichiometry="1"/>
      <speciesReference species="Pi" stoichiometry="1"/>
   </listOfReactants>
   <listOfProducts>
      <speciesReference species="HYPOXANTHINE" stoichiometry="1"/>
      <speciesReference species="DEOXY_D_RIBOSE_1_PHOSPHATE" stoichiometry="1"/>
   </listOfProducts>
		<kineticLaw>
			<math xmlns="http://www.w3.org/1998/Math/MathML">
				<ci> FLUX_VALUE </ci>
			</math>
			<listOfParameters>
				<parameter id="LOWER_BOUND" value="-1000" units="mmol_per_gDW_per_hr"/>
				<parameter id="UPPER_BOUND" value="1000" units="mmol_per_gDW_per_hr"/>
				<parameter id="OBJECTIVE_COEFFICIENT" value="0"/>
				<parameter id="FLUX_VALUE" value="0" units="mmol_per_gDW_per_hr"/>
				<parameter id="REDUCED_COST" value="0.000000"/>
			</listOfParameters>
		</kineticLaw>
</reaction>
<reaction id="R069" name="DEOXYRIBOSE-P-ALD-RXN" reversible="true">
        <notes>
          <html xmlns="http://www.w3.org/1999/xhtml">
            <p>GENE_ASSOCIATION: MHL_2955</p>
            <p>SUBSYSTEM: Carbohydrate Metabolism</p>
            <p>EC Number: 4.1.2.4</p>
            <p>Confidence level: 1</p>
          </html>
        </notes>
   <listOfReactants>
      <speciesReference species="DEOXY_RIBOSE_5P" stoichiometry="1"/>
   </listOfReactants>
   <listOfProducts>
      <speciesReference species="ACETALD" stoichiometry="1"/>
      <speciesReference species="GAP" stoichiometry="1"/>
   </listOfProducts>
		<kineticLaw>
			<math xmlns="http://www.w3.org/1998/Math/MathML">
				<ci> FLUX_VALUE </ci>
			</math>
			<listOfParameters>
				<parameter id="LOWER_BOUND" value="-1000" units="mmol_per_gDW_per_hr"/>
				<parameter id="UPPER_BOUND" value="1000" units="mmol_per_gDW_per_hr"/>
				<parameter id="OBJECTIVE_COEFFICIENT" value="0"/>
				<parameter id="FLUX_VALUE" value="0" units="mmol_per_gDW_per_hr"/>
				<parameter id="REDUCED_COST" value="0.000000"/>
			</listOfParameters>
		</kineticLaw>
</reaction>
<reaction id="R070" name="DEPHOSPHOCOAKIN-RXN" reversible="false">
        <notes>
          <html xmlns="http://www.w3.org/1999/xhtml">
            <p>GENE_ASSOCIATION: MHL_3370</p>
            <p>SUBSYSTEM: Cofactor Metabolism</p>
            <p>EC Number: 2.7.1.24</p>
            <p>Confidence level: 1</p>
          </html>
        </notes>
   <listOfReactants>
      <speciesReference species="DEPHOSPHO_COA" stoichiometry="1"/>
      <speciesReference species="ATP" stoichiometry="1"/>
   </listOfReactants>
   <listOfProducts>
      <speciesReference species="PROTON" stoichiometry="1"/>
      <speciesReference species="CO_A" stoichiometry="1"/>
      <speciesReference species="ADP" stoichiometry="1"/>
   </listOfProducts>
		<kineticLaw>
			<math xmlns="http://www.w3.org/1998/Math/MathML">
				<ci> FLUX_VALUE </ci>
			</math>
			<listOfParameters>
				<parameter id="LOWER_BOUND" value="0" units="mmol_per_gDW_per_hr"/>
				<parameter id="UPPER_BOUND" value="1000" units="mmol_per_gDW_per_hr"/>
				<parameter id="OBJECTIVE_COEFFICIENT" value="0"/>
				<parameter id="FLUX_VALUE" value="0" units="mmol_per_gDW_per_hr"/>
				<parameter id="REDUCED_COST" value="0.000000"/>
			</listOfParameters>
		</kineticLaw>
</reaction>
<reaction id="R071" name="DGDPKIN-RXN" reversible="false">
        <notes>
          <html xmlns="http://www.w3.org/1999/xhtml">
            <p>GENE_ASSOCIATION: MHL_0660</p>
            <p>SUBSYSTEM: Nucleotide Metabolism</p>
            <p>EC Number: 2.7.4.6</p>
            <p>Confidence level: 1</p>
          </html>
        </notes>
   <listOfReactants>
      <speciesReference species="DGDP" stoichiometry="1"/>
      <speciesReference species="ATP" stoichiometry="1"/>
   </listOfReactants>
   <listOfProducts>
      <speciesReference species="DGTP" stoichiometry="1"/>
      <speciesReference species="ADP" stoichiometry="1"/>
   </listOfProducts>
		<kineticLaw>
			<math xmlns="http://www.w3.org/1998/Math/MathML">
				<ci> FLUX_VALUE </ci>
			</math>
			<listOfParameters>
				<parameter id="LOWER_BOUND" value="0" units="mmol_per_gDW_per_hr"/>
				<parameter id="UPPER_BOUND" value="1000" units="mmol_per_gDW_per_hr"/>
				<parameter id="OBJECTIVE_COEFFICIENT" value="0"/>
				<parameter id="FLUX_VALUE" value="0" units="mmol_per_gDW_per_hr"/>
				<parameter id="REDUCED_COST" value="0.000000"/>
			</listOfParameters>
		</kineticLaw>
</reaction>
<reaction id="R072" name="DIHYDROFOLATEREDUCT-RXN" reversible="true">
        <notes>
          <html xmlns="http://www.w3.org/1999/xhtml">
            <p>GENE_ASSOCIATION: </p>
            <p>SUBSYSTEM: Cofactor Metabolism</p>
            <p>EC Number: 1.5.1.3</p>
            <p>Confidence level: 1</p>
          </html>
        </notes>
   <listOfReactants>
      <speciesReference species="PROTON" stoichiometry="1"/>
      <speciesReference species="NADPH" stoichiometry="1"/>
      <speciesReference species="DIHYDROFOLATE" stoichiometry="1"/>
   </listOfReactants>
   <listOfProducts>
      <speciesReference species="NADP" stoichiometry="1"/>
      <speciesReference species="THF" stoichiometry="1"/>
   </listOfProducts>
		<kineticLaw>
			<math xmlns="http://www.w3.org/1998/Math/MathML">
				<ci> FLUX_VALUE </ci>
			</math>
			<listOfParameters>
				<parameter id="LOWER_BOUND" value="-1000" units="mmol_per_gDW_per_hr"/>
				<parameter id="UPPER_BOUND" value="1000" units="mmol_per_gDW_per_hr"/>
				<parameter id="OBJECTIVE_COEFFICIENT" value="0"/>
				<parameter id="FLUX_VALUE" value="0" units="mmol_per_gDW_per_hr"/>
				<parameter id="REDUCED_COST" value="0.000000"/>
			</listOfParameters>
		</kineticLaw>
</reaction>
<reaction id="R073" name="DTDPKIN-RXN" reversible="false">
        <notes>
          <html xmlns="http://www.w3.org/1999/xhtml">
            <p>GENE_ASSOCIATION: MHL_0660</p>
            <p>SUBSYSTEM: Nucleotide Metabolism</p>
            <p>EC Number: 2.7.4.6</p>
            <p>Confidence level: 1</p>
          </html>
        </notes>
   <listOfReactants>
      <speciesReference species="TDP" stoichiometry="1"/>
      <speciesReference species="ATP" stoichiometry="1"/>
   </listOfReactants>
   <listOfProducts>
      <speciesReference species="TTP" stoichiometry="1"/>
      <speciesReference species="ADP" stoichiometry="1"/>
   </listOfProducts>
		<kineticLaw>
			<math xmlns="http://www.w3.org/1998/Math/MathML">
				<ci> FLUX_VALUE </ci>
			</math>
			<listOfParameters>
				<parameter id="LOWER_BOUND" value="0" units="mmol_per_gDW_per_hr"/>
				<parameter id="UPPER_BOUND" value="1000" units="mmol_per_gDW_per_hr"/>
				<parameter id="OBJECTIVE_COEFFICIENT" value="0"/>
				<parameter id="FLUX_VALUE" value="0" units="mmol_per_gDW_per_hr"/>
				<parameter id="REDUCED_COST" value="0.000000"/>
			</listOfParameters>
		</kineticLaw>
</reaction>
<reaction id="R074" name="DTMPKI-RXN" reversible="false">
        <notes>
          <html xmlns="http://www.w3.org/1999/xhtml">
            <p>GENE_ASSOCIATION: MHL_3188</p>
            <p>SUBSYSTEM: Nucleotide Metabolism</p>
            <p>EC Number: 2.7.4.9</p>
            <p>Confidence level: 1</p>
          </html>
        </notes>
   <listOfReactants>
      <speciesReference species="ATP" stoichiometry="1"/>
      <speciesReference species="TMP" stoichiometry="1"/>
   </listOfReactants>
   <listOfProducts>
      <speciesReference species="ADP" stoichiometry="1"/>
      <speciesReference species="TDP" stoichiometry="1"/>
   </listOfProducts>
		<kineticLaw>
			<math xmlns="http://www.w3.org/1998/Math/MathML">
				<ci> FLUX_VALUE </ci>
			</math>
			<listOfParameters>
				<parameter id="LOWER_BOUND" value="0" units="mmol_per_gDW_per_hr"/>
				<parameter id="UPPER_BOUND" value="1000" units="mmol_per_gDW_per_hr"/>
				<parameter id="OBJECTIVE_COEFFICIENT" value="0"/>
				<parameter id="FLUX_VALUE" value="0" units="mmol_per_gDW_per_hr"/>
				<parameter id="REDUCED_COST" value="0.000000"/>
			</listOfParameters>
		</kineticLaw>
</reaction>
<reaction id="R075" name="DUDPKIN-RXN" reversible="false">
        <notes>
          <html xmlns="http://www.w3.org/1999/xhtml">
            <p>GENE_ASSOCIATION: MHL_0660</p>
            <p>SUBSYSTEM: Nucleotide Metabolism</p>
            <p>EC Number: 2.7.4.6</p>
            <p>Confidence level: 1</p>
          </html>
        </notes>
   <listOfReactants>
      <speciesReference species="DUDP" stoichiometry="1"/>
      <speciesReference species="ATP" stoichiometry="1"/>
   </listOfReactants>
   <listOfProducts>
      <speciesReference species="DUTP" stoichiometry="1"/>
      <speciesReference species="ADP" stoichiometry="1"/>
   </listOfProducts>
		<kineticLaw>
			<math xmlns="http://www.w3.org/1998/Math/MathML">
				<ci> FLUX_VALUE </ci>
			</math>
			<listOfParameters>
				<parameter id="LOWER_BOUND" value="0" units="mmol_per_gDW_per_hr"/>
				<parameter id="UPPER_BOUND" value="1000" units="mmol_per_gDW_per_hr"/>
				<parameter id="OBJECTIVE_COEFFICIENT" value="0"/>
				<parameter id="FLUX_VALUE" value="0" units="mmol_per_gDW_per_hr"/>
				<parameter id="REDUCED_COST" value="0.000000"/>
			</listOfParameters>
		</kineticLaw>
</reaction>
<reaction id="R076" name="DURIDKI-RXN" reversible="false">
        <notes>
          <html xmlns="http://www.w3.org/1999/xhtml">
            <p>GENE_ASSOCIATION: MHL_2289</p>
            <p>SUBSYSTEM: Nucleotide Metabolism</p>
            <p>EC Number: 2.7.1.21</p>
            <p>Confidence level: 1</p>
          </html>
        </notes>
   <listOfReactants>
      <speciesReference species="DEOXYURIDINE" stoichiometry="1"/>
      <speciesReference species="ATP" stoichiometry="1"/>
   </listOfReactants>
   <listOfProducts>
      <speciesReference species="PROTON" stoichiometry="1"/>
      <speciesReference species="DUMP" stoichiometry="1"/>
      <speciesReference species="ADP" stoichiometry="1"/>
   </listOfProducts>
		<kineticLaw>
			<math xmlns="http://www.w3.org/1998/Math/MathML">
				<ci> FLUX_VALUE </ci>
			</math>
			<listOfParameters>
				<parameter id="LOWER_BOUND" value="0" units="mmol_per_gDW_per_hr"/>
				<parameter id="UPPER_BOUND" value="1000" units="mmol_per_gDW_per_hr"/>
				<parameter id="OBJECTIVE_COEFFICIENT" value="0"/>
				<parameter id="FLUX_VALUE" value="0" units="mmol_per_gDW_per_hr"/>
				<parameter id="REDUCED_COST" value="0.000000"/>
			</listOfParameters>
		</kineticLaw>
</reaction>
<reaction id="R077" name="DUTP-PYROP-RXN" reversible="true">
        <notes>
          <html xmlns="http://www.w3.org/1999/xhtml">
            <p>GENE_ASSOCIATION: MHL_2858</p>
            <p>SUBSYSTEM: Nucleotide Metabolism</p>
            <p>EC Number: 3.6.1.23</p>
            <p>Confidence level: 1</p>
          </html>
        </notes>
   <listOfReactants>
      <speciesReference species="DUTP" stoichiometry="1"/>
      <speciesReference species="WATER" stoichiometry="1"/>
   </listOfReactants>
   <listOfProducts>
      <speciesReference species="PROTON" stoichiometry="1"/>
      <speciesReference species="DUMP" stoichiometry="1"/>
      <speciesReference species="PPI" stoichiometry="1"/>
   </listOfProducts>
		<kineticLaw>
			<math xmlns="http://www.w3.org/1998/Math/MathML">
				<ci> FLUX_VALUE </ci>
			</math>
			<listOfParameters>
				<parameter id="LOWER_BOUND" value="-1000" units="mmol_per_gDW_per_hr"/>
				<parameter id="UPPER_BOUND" value="1000" units="mmol_per_gDW_per_hr"/>
				<parameter id="OBJECTIVE_COEFFICIENT" value="0"/>
				<parameter id="FLUX_VALUE" value="0" units="mmol_per_gDW_per_hr"/>
				<parameter id="REDUCED_COST" value="0.000000"/>
			</listOfParameters>
		</kineticLaw>
</reaction>
<reaction id="R078" name="F16ALDOLASE-RXN" reversible="true">
        <notes>
          <html xmlns="http://www.w3.org/1999/xhtml">
            <p>GENE_ASSOCIATION: MHL_0073</p>
            <p>SUBSYSTEM: Glycolisis</p>
            <p>EC Number: 4.1.2.13</p>
            <p>Confidence level: 1</p>
          </html>
        </notes>
   <listOfReactants>
      <speciesReference species="FRUCTOSE_16_DIPHOSPHATE" stoichiometry="1"/>
   </listOfReactants>
   <listOfProducts>
      <speciesReference species="DIHYDROXY_ACETONE_PHOSPHATE" stoichiometry="1"/>
      <speciesReference species="GAP" stoichiometry="1"/>
   </listOfProducts>
		<kineticLaw>
			<math xmlns="http://www.w3.org/1998/Math/MathML">
				<ci> FLUX_VALUE </ci>
			</math>
			<listOfParameters>
				<parameter id="LOWER_BOUND" value="-1000" units="mmol_per_gDW_per_hr"/>
				<parameter id="UPPER_BOUND" value="1000" units="mmol_per_gDW_per_hr"/>
				<parameter id="OBJECTIVE_COEFFICIENT" value="0"/>
				<parameter id="FLUX_VALUE" value="0" units="mmol_per_gDW_per_hr"/>
				<parameter id="REDUCED_COST" value="0.000000"/>
			</listOfParameters>
		</kineticLaw>
</reaction>
<reaction id="R079" name="FADSYN-RXN" reversible="false">
        <notes>
          <html xmlns="http://www.w3.org/1999/xhtml">
            <p>GENE_ASSOCIATION: MHL_2943</p>
            <p>SUBSYSTEM: Cofactor Metabolism</p>
            <p>EC Number: 2.7.7.2</p>
            <p>Confidence level: 1</p>
          </html>
        </notes>
   <listOfReactants>
      <speciesReference species="FMN" stoichiometry="1"/>
      <speciesReference species="ATP" stoichiometry="1"/>
      <speciesReference species="PROTON" stoichiometry="1"/>
   </listOfReactants>
   <listOfProducts>
      <speciesReference species="FAD" stoichiometry="1"/>
      <speciesReference species="PPI" stoichiometry="1"/>
   </listOfProducts>
		<kineticLaw>
			<math xmlns="http://www.w3.org/1998/Math/MathML">
				<ci> FLUX_VALUE </ci>
			</math>
			<listOfParameters>
				<parameter id="LOWER_BOUND" value="0" units="mmol_per_gDW_per_hr"/>
				<parameter id="UPPER_BOUND" value="1000" units="mmol_per_gDW_per_hr"/>
				<parameter id="OBJECTIVE_COEFFICIENT" value="0"/>
				<parameter id="FLUX_VALUE" value="0" units="mmol_per_gDW_per_hr"/>
				<parameter id="REDUCED_COST" value="0.000000"/>
			</listOfParameters>
		</kineticLaw>
</reaction>
<reaction id="R080" name="FOLATEREDUCT-RXN" reversible="false">
        <notes>
          <html xmlns="http://www.w3.org/1999/xhtml">
            <p>GENE_ASSOCIATION: </p>
            <p>SUBSYSTEM: Cofactor Metabolism</p>
            <p>EC Number: 1.5.1.3</p>
            <p>Confidence level: 1</p>
          </html>
        </notes>
   <listOfReactants>
      <speciesReference species="PROTON" stoichiometry="1"/>
      <speciesReference species="NADPH" stoichiometry="1"/>
      <speciesReference species="FOLATE" stoichiometry="1"/>
   </listOfReactants>
   <listOfProducts>
      <speciesReference species="NADP" stoichiometry="1"/>
      <speciesReference species="DIHYDROFOLATE" stoichiometry="1"/>
   </listOfProducts>
		<kineticLaw>
			<math xmlns="http://www.w3.org/1998/Math/MathML">
				<ci> FLUX_VALUE </ci>
			</math>
			<listOfParameters>
				<parameter id="LOWER_BOUND" value="0" units="mmol_per_gDW_per_hr"/>
				<parameter id="UPPER_BOUND" value="1000" units="mmol_per_gDW_per_hr"/>
				<parameter id="OBJECTIVE_COEFFICIENT" value="0"/>
				<parameter id="FLUX_VALUE" value="0" units="mmol_per_gDW_per_hr"/>
				<parameter id="REDUCED_COST" value="0.000000"/>
			</listOfParameters>
		</kineticLaw>
</reaction>
<reaction id="R081" name="FORMATETHFLIG-RXN" reversible="false">
        <notes>
          <html xmlns="http://www.w3.org/1999/xhtml">
            <p>GENE_ASSOCIATION: </p>
            <p>SUBSYSTEM: Cofactor Metabolism</p>
            <p>EC Number: 6.3.4.3</p>
            <p>Confidence level: 1</p>
          </html>
        </notes>
   <listOfReactants>
      <speciesReference species="ATP" stoichiometry="1"/>
      <speciesReference species="FORMATE" stoichiometry="1"/>
      <speciesReference species="THF" stoichiometry="1"/>
   </listOfReactants>
   <listOfProducts>
      <speciesReference species="ADP" stoichiometry="1"/>
      <speciesReference species="Pi" stoichiometry="1"/>
      <speciesReference species="_10_FORMYL_THF" stoichiometry="1"/>
   </listOfProducts>
		<kineticLaw>
			<math xmlns="http://www.w3.org/1998/Math/MathML">
				<ci> FLUX_VALUE </ci>
			</math>
			<listOfParameters>
				<parameter id="LOWER_BOUND" value="0" units="mmol_per_gDW_per_hr"/>
				<parameter id="UPPER_BOUND" value="1000" units="mmol_per_gDW_per_hr"/>
				<parameter id="OBJECTIVE_COEFFICIENT" value="0"/>
				<parameter id="FLUX_VALUE" value="0" units="mmol_per_gDW_per_hr"/>
				<parameter id="REDUCED_COST" value="0.000000"/>
			</listOfParameters>
		</kineticLaw>
</reaction>
<reaction id="R083" name="FUMHYDR-RXN" reversible="false">
        <notes>
          <html xmlns="http://www.w3.org/1999/xhtml">
            <p>GENE_ASSOCIATION: </p>
            <p>SUBSYSTEM: Pyruvate Metabolism</p>
            <p>EC Number: 4.2.1.2</p>
            <p>Confidence level: 1</p>
          </html>
        </notes>
   <listOfReactants>
      <speciesReference species="MAL" stoichiometry="1"/>
   </listOfReactants>
   <listOfProducts>
      <speciesReference species="FUM" stoichiometry="1"/>
      <speciesReference species="WATER" stoichiometry="1"/>
   </listOfProducts>
		<kineticLaw>
			<math xmlns="http://www.w3.org/1998/Math/MathML">
				<ci> FLUX_VALUE </ci>
			</math>
			<listOfParameters>
				<parameter id="LOWER_BOUND" value="0" units="mmol_per_gDW_per_hr"/>
				<parameter id="UPPER_BOUND" value="1000" units="mmol_per_gDW_per_hr"/>
				<parameter id="OBJECTIVE_COEFFICIENT" value="0"/>
				<parameter id="FLUX_VALUE" value="0" units="mmol_per_gDW_per_hr"/>
				<parameter id="REDUCED_COST" value="0.000000"/>
			</listOfParameters>
		</kineticLaw>
</reaction>
<reaction id="R084" name="GAPOXNPHOSPHN-RXN" reversible="true">
        <notes>
          <html xmlns="http://www.w3.org/1999/xhtml">
            <p>GENE_ASSOCIATION: MHL_3233</p>
            <p>SUBSYSTEM: Glycolisis</p>
            <p>EC Number: 1.2.1.12</p>
            <p>Confidence level: 1</p>
          </html>
        </notes>
   <listOfReactants>
      <speciesReference species="GAP" stoichiometry="1"/>
      <speciesReference species="Pi" stoichiometry="1"/>
      <speciesReference species="NAD" stoichiometry="1"/>
   </listOfReactants>
   <listOfProducts>
      <speciesReference species="PROTON" stoichiometry="1"/>
      <speciesReference species="DPG" stoichiometry="1"/>
      <speciesReference species="NADH" stoichiometry="1"/>
   </listOfProducts>
		<kineticLaw>
			<math xmlns="http://www.w3.org/1998/Math/MathML">
				<ci> FLUX_VALUE </ci>
			</math>
			<listOfParameters>
				<parameter id="LOWER_BOUND" value="-1000" units="mmol_per_gDW_per_hr"/>
				<parameter id="UPPER_BOUND" value="1000" units="mmol_per_gDW_per_hr"/>
				<parameter id="OBJECTIVE_COEFFICIENT" value="0"/>
				<parameter id="FLUX_VALUE" value="0" units="mmol_per_gDW_per_hr"/>
				<parameter id="REDUCED_COST" value="0.000000"/>
			</listOfParameters>
		</kineticLaw>
</reaction>
<reaction id="R085" name="GDPKIN-RXN" reversible="false">
        <notes>
          <html xmlns="http://www.w3.org/1999/xhtml">
            <p>GENE_ASSOCIATION: MHL_0660</p>
            <p>SUBSYSTEM: Nucleotide Metabolism</p>
            <p>EC Number: 2.7.4.6</p>
            <p>Confidence level: 1</p>
          </html>
        </notes>
   <listOfReactants>
      <speciesReference species="GDP" stoichiometry="1"/>
      <speciesReference species="ATP" stoichiometry="1"/>
   </listOfReactants>
   <listOfProducts>
      <speciesReference species="GTP" stoichiometry="1"/>
      <speciesReference species="ADP" stoichiometry="1"/>
   </listOfProducts>
		<kineticLaw>
			<math xmlns="http://www.w3.org/1998/Math/MathML">
				<ci> FLUX_VALUE </ci>
			</math>
			<listOfParameters>
				<parameter id="LOWER_BOUND" value="0" units="mmol_per_gDW_per_hr"/>
				<parameter id="UPPER_BOUND" value="1000" units="mmol_per_gDW_per_hr"/>
				<parameter id="OBJECTIVE_COEFFICIENT" value="0"/>
				<parameter id="FLUX_VALUE" value="0" units="mmol_per_gDW_per_hr"/>
				<parameter id="REDUCED_COST" value="0.000000"/>
			</listOfParameters>
		</kineticLaw>
</reaction>
<reaction id="R086" name="GDPREDUCT-RXN" reversible="false">
        <notes>
          <html xmlns="http://www.w3.org/1999/xhtml">
            <p>GENE_ASSOCIATION: MHL_3154&MHL_3155&MHL_3160</p>
            <p>SUBSYSTEM: Nucleotide Metabolism</p>
            <p>EC Number: 1.17.4.1</p>
            <p>Confidence level: 1</p>
          </html>
        </notes>
   <listOfReactants>
      <speciesReference species="GDP" stoichiometry="1"/>
      <speciesReference species="Red_Thioredoxin" stoichiometry="1"/>
   </listOfReactants>
   <listOfProducts>
      <speciesReference species="DGDP" stoichiometry="1"/>
      <speciesReference species="Ox_Thioredoxin" stoichiometry="1"/>
      <speciesReference species="WATER" stoichiometry="1"/>
   </listOfProducts>
		<kineticLaw>
			<math xmlns="http://www.w3.org/1998/Math/MathML">
				<ci> FLUX_VALUE </ci>
			</math>
			<listOfParameters>
				<parameter id="LOWER_BOUND" value="0" units="mmol_per_gDW_per_hr"/>
				<parameter id="UPPER_BOUND" value="1000" units="mmol_per_gDW_per_hr"/>
				<parameter id="OBJECTIVE_COEFFICIENT" value="0"/>
				<parameter id="FLUX_VALUE" value="0" units="mmol_per_gDW_per_hr"/>
				<parameter id="REDUCED_COST" value="0.000000"/>
			</listOfParameters>
		</kineticLaw>
</reaction>
<reaction id="R088" name="GLUCOKIN-RXN" reversible="false">
        <notes>
          <html xmlns="http://www.w3.org/1999/xhtml">
            <p>GENE_ASSOCIATION: MHL_3109</p>
            <p>SUBSYSTEM: Carbohydrate Metabolism</p>
            <p>EC Number: 2.7.1.2</p>
            <p>Confidence level: 1</p>
          </html>
        </notes>
   <listOfReactants>
      <speciesReference species="GLC" stoichiometry="1"/>
      <speciesReference species="ATP" stoichiometry="1"/>
   </listOfReactants>
   <listOfProducts>
      <speciesReference species="GLC_6_P" stoichiometry="1"/>
      <speciesReference species="ADP" stoichiometry="1"/>
      <speciesReference species="PROTON" stoichiometry="1"/>
   </listOfProducts>
		<kineticLaw>
			<math xmlns="http://www.w3.org/1998/Math/MathML">
				<ci> FLUX_VALUE </ci>
			</math>
			<listOfParameters>
				<parameter id="LOWER_BOUND" value="0" units="mmol_per_gDW_per_hr"/>
				<parameter id="UPPER_BOUND" value="1000" units="mmol_per_gDW_per_hr"/>
				<parameter id="OBJECTIVE_COEFFICIENT" value="0"/>
				<parameter id="FLUX_VALUE" value="0" units="mmol_per_gDW_per_hr"/>
				<parameter id="REDUCED_COST" value="0.000000"/>
			</listOfParameters>
		</kineticLaw>
</reaction>
<reaction id="R089" name="GLUCOSAMINE-6-P-DEAMIN-RXN" reversible="false">
        <notes>
          <html xmlns="http://www.w3.org/1999/xhtml">
            <p>GENE_ASSOCIATION: MHL_2157</p>
            <p>SUBSYSTEM: Amino Sugar Metabolism</p>
            <p>EC Number: 3.5.99.6</p>
            <p>Confidence level: 1</p>
          </html>
        </notes>
   <listOfReactants>
      <speciesReference species="D_GLUCOSAMINE_6_P" stoichiometry="1"/>
      <speciesReference species="WATER" stoichiometry="1"/>
   </listOfReactants>
   <listOfProducts>
      <speciesReference species="FRUCTOSE_6_P" stoichiometry="1"/>
      <speciesReference species="AMMONIUM" stoichiometry="1"/>
   </listOfProducts>
		<kineticLaw>
			<math xmlns="http://www.w3.org/1998/Math/MathML">
				<ci> FLUX_VALUE </ci>
			</math>
			<listOfParameters>
				<parameter id="LOWER_BOUND" value="0" units="mmol_per_gDW_per_hr"/>
				<parameter id="UPPER_BOUND" value="1000" units="mmol_per_gDW_per_hr"/>
				<parameter id="OBJECTIVE_COEFFICIENT" value="0"/>
				<parameter id="FLUX_VALUE" value="0" units="mmol_per_gDW_per_hr"/>
				<parameter id="REDUCED_COST" value="0.000000"/>
			</listOfParameters>
		</kineticLaw>
</reaction>
<reaction id="R090" name="GLURS-RXN" reversible="false">
        <notes>
          <html xmlns="http://www.w3.org/1999/xhtml">
            <p>GENE_ASSOCIATION: MHL_3511</p>
            <p>SUBSYSTEM: Aminoacid Metabolism</p>
            <p>EC Number: 6.1.1.17</p>
            <p>Confidence level: 1</p>
          </html>
        </notes>
   <listOfReactants>
      <speciesReference species="GLT_tRNAs" stoichiometry="1"/>
      <speciesReference species="GLT" stoichiometry="1"/>
      <speciesReference species="ATP" stoichiometry="1"/>
      <speciesReference species="PROTON" stoichiometry="1"/>
   </listOfReactants>
   <listOfProducts>
      <speciesReference species="Charged_GLT_tRNAs" stoichiometry="1"/>
      <speciesReference species="PPI" stoichiometry="1"/>
      <speciesReference species="AMP" stoichiometry="1"/>
   </listOfProducts>
		<kineticLaw>
			<math xmlns="http://www.w3.org/1998/Math/MathML">
				<ci> FLUX_VALUE </ci>
			</math>
			<listOfParameters>
				<parameter id="LOWER_BOUND" value="0" units="mmol_per_gDW_per_hr"/>
				<parameter id="UPPER_BOUND" value="1000" units="mmol_per_gDW_per_hr"/>
				<parameter id="OBJECTIVE_COEFFICIENT" value="0"/>
				<parameter id="FLUX_VALUE" value="0" units="mmol_per_gDW_per_hr"/>
				<parameter id="REDUCED_COST" value="0.000000"/>
			</listOfParameters>
		</kineticLaw>
</reaction>
<reaction id="R092" name="GLYCEROL-3-PHOSPHATE-OXIDASE-RXN" reversible="false">
        <notes>
          <html xmlns="http://www.w3.org/1999/xhtml">
            <p>GENE_ASSOCIATION: MHL_2206</p>
            <p>SUBSYSTEM: Lipid Metabolism</p>
            <p>EC Number: 1.1.3.21</p>
            <p>Confidence level: 1</p>
          </html>
        </notes>
   <listOfReactants>
      <speciesReference species="GLYCEROL_3P" stoichiometry="1"/>
      <speciesReference species="OXYGEN_MOLECULE" stoichiometry="1"/>
   </listOfReactants>
   <listOfProducts>
      <speciesReference species="HYDROGEN_PEROXIDE" stoichiometry="1"/>
      <speciesReference species="DIHYDROXY_ACETONE_PHOSPHATE" stoichiometry="1"/>
   </listOfProducts>
		<kineticLaw>
			<math xmlns="http://www.w3.org/1998/Math/MathML">
				<ci> FLUX_VALUE </ci>
			</math>
			<listOfParameters>
				<parameter id="LOWER_BOUND" value="0" units="mmol_per_gDW_per_hr"/>
				<parameter id="UPPER_BOUND" value="1000" units="mmol_per_gDW_per_hr"/>
				<parameter id="OBJECTIVE_COEFFICIENT" value="0"/>
				<parameter id="FLUX_VALUE" value="0" units="mmol_per_gDW_per_hr"/>
				<parameter id="REDUCED_COST" value="0.000000"/>
			</listOfParameters>
		</kineticLaw>
</reaction>
<reaction id="R093" name="GLYCEROL-KIN-RXN" reversible="false">
        <notes>
          <html xmlns="http://www.w3.org/1999/xhtml">
            <p>GENE_ASSOCIATION: MHL_2942</p>
            <p>SUBSYSTEM: Lipid Metabolism</p>
            <p>EC Number: 2.7.1.30</p>
            <p>Confidence level: 1</p>
          </html>
        </notes>
   <listOfReactants>
      <speciesReference species="GLYCEROL" stoichiometry="1"/>
      <speciesReference species="ATP" stoichiometry="1"/>
   </listOfReactants>
   <listOfProducts>
      <speciesReference species="PROTON" stoichiometry="1"/>
      <speciesReference species="GLYCEROL_3P" stoichiometry="1"/>
      <speciesReference species="ADP" stoichiometry="1"/>
   </listOfProducts>
		<kineticLaw>
			<math xmlns="http://www.w3.org/1998/Math/MathML">
				<ci> FLUX_VALUE </ci>
			</math>
			<listOfParameters>
				<parameter id="LOWER_BOUND" value="0" units="mmol_per_gDW_per_hr"/>
				<parameter id="UPPER_BOUND" value="1000" units="mmol_per_gDW_per_hr"/>
				<parameter id="OBJECTIVE_COEFFICIENT" value="0"/>
				<parameter id="FLUX_VALUE" value="0" units="mmol_per_gDW_per_hr"/>
				<parameter id="REDUCED_COST" value="0.000000"/>
			</listOfParameters>
		</kineticLaw>
</reaction>
<reaction id="R095" name="GLYCINE--TRNA-LIGASE-RXN" reversible="false">
        <notes>
          <html xmlns="http://www.w3.org/1999/xhtml">
            <p>GENE_ASSOCIATION: MHL_3192</p>
            <p>SUBSYSTEM: Aminoacid Metabolism</p>
            <p>EC Number: 6.1.1.14</p>
            <p>Confidence level: 1</p>
          </html>
        </notes>
   <listOfReactants>
      <speciesReference species="PROTON" stoichiometry="1"/>
      <speciesReference species="GLY_tRNAs" stoichiometry="1"/>
      <speciesReference species="GLY" stoichiometry="1"/>
      <speciesReference species="ATP" stoichiometry="1"/>
   </listOfReactants>
   <listOfProducts>
      <speciesReference species="Charged_GLY_tRNAs" stoichiometry="1"/>
      <speciesReference species="PPI" stoichiometry="1"/>
      <speciesReference species="AMP" stoichiometry="1"/>
   </listOfProducts>
		<kineticLaw>
			<math xmlns="http://www.w3.org/1998/Math/MathML">
				<ci> FLUX_VALUE </ci>
			</math>
			<listOfParameters>
				<parameter id="LOWER_BOUND" value="0" units="mmol_per_gDW_per_hr"/>
				<parameter id="UPPER_BOUND" value="1000" units="mmol_per_gDW_per_hr"/>
				<parameter id="OBJECTIVE_COEFFICIENT" value="0"/>
				<parameter id="FLUX_VALUE" value="0" units="mmol_per_gDW_per_hr"/>
				<parameter id="REDUCED_COST" value="0.000000"/>
			</listOfParameters>
		</kineticLaw>
</reaction>
<reaction id="R096" name="GLYOHMETRANS-RXN" reversible="true">
        <notes>
          <html xmlns="http://www.w3.org/1999/xhtml">
            <p>GENE_ASSOCIATION: MHL_3171</p>
            <p>SUBSYSTEM: Cofactor Metabolism</p>
            <p>EC Number: 2.1.2.1</p>
            <p>Confidence level: 1</p>
          </html>
        </notes>
   <listOfReactants>
      <speciesReference species="SER" stoichiometry="1"/>
      <speciesReference species="THF" stoichiometry="1"/>
   </listOfReactants>
   <listOfProducts>
      <speciesReference species="METHYLENE_THF" stoichiometry="1"/>
      <speciesReference species="GLY" stoichiometry="1"/>
      <speciesReference species="WATER" stoichiometry="1"/>
   </listOfProducts>
		<kineticLaw>
			<math xmlns="http://www.w3.org/1998/Math/MathML">
				<ci> FLUX_VALUE </ci>
			</math>
			<listOfParameters>
				<parameter id="LOWER_BOUND" value="-1000" units="mmol_per_gDW_per_hr"/>
				<parameter id="UPPER_BOUND" value="1000" units="mmol_per_gDW_per_hr"/>
				<parameter id="OBJECTIVE_COEFFICIENT" value="0"/>
				<parameter id="FLUX_VALUE" value="0" units="mmol_per_gDW_per_hr"/>
				<parameter id="REDUCED_COST" value="0.000000"/>
			</listOfParameters>
		</kineticLaw>
</reaction>
<reaction id="R097" name="GMKALT-RXN" reversible="false">
        <notes>
          <html xmlns="http://www.w3.org/1999/xhtml">
            <p>GENE_ASSOCIATION: MHL_0660</p>
            <p>SUBSYSTEM: Nucleotide Metabolism</p>
            <p>EC Number: 2.7.4.13</p>
            <p>Confidence level: 1</p>
          </html>
        </notes>
   <listOfReactants>
      <speciesReference species="DGMP" stoichiometry="1"/>
      <speciesReference species="ATP" stoichiometry="1"/>
   </listOfReactants>
   <listOfProducts>
      <speciesReference species="DGDP" stoichiometry="1"/>
      <speciesReference species="ADP" stoichiometry="1"/>
   </listOfProducts>
		<kineticLaw>
			<math xmlns="http://www.w3.org/1998/Math/MathML">
				<ci> FLUX_VALUE </ci>
			</math>
			<listOfParameters>
				<parameter id="LOWER_BOUND" value="0" units="mmol_per_gDW_per_hr"/>
				<parameter id="UPPER_BOUND" value="1000" units="mmol_per_gDW_per_hr"/>
				<parameter id="OBJECTIVE_COEFFICIENT" value="0"/>
				<parameter id="FLUX_VALUE" value="0" units="mmol_per_gDW_per_hr"/>
				<parameter id="REDUCED_COST" value="0.000000"/>
			</listOfParameters>
		</kineticLaw>
</reaction>
<reaction id="R098" name="GUANPRIBOSYLTRAN-RXN" reversible="true">
        <notes>
          <html xmlns="http://www.w3.org/1999/xhtml">
            <p>GENE_ASSOCIATION: MHL_1019</p>
            <p>SUBSYSTEM: Nucleotide Metabolism</p>
            <p>EC Number: 2.4.2.7</p>
            <p>Confidence level: 1</p>
          </html>
        </notes>
   <listOfReactants>
      <speciesReference species="GUANINE" stoichiometry="1"/>
      <speciesReference species="PRPP" stoichiometry="1"/>
   </listOfReactants>
   <listOfProducts>
      <speciesReference species="GMP" stoichiometry="1"/>
      <speciesReference species="PPI" stoichiometry="1"/>
   </listOfProducts>
		<kineticLaw>
			<math xmlns="http://www.w3.org/1998/Math/MathML">
				<ci> FLUX_VALUE </ci>
			</math>
			<listOfParameters>
				<parameter id="LOWER_BOUND" value="-1000" units="mmol_per_gDW_per_hr"/>
				<parameter id="UPPER_BOUND" value="1000" units="mmol_per_gDW_per_hr"/>
				<parameter id="OBJECTIVE_COEFFICIENT" value="0"/>
				<parameter id="FLUX_VALUE" value="0" units="mmol_per_gDW_per_hr"/>
				<parameter id="REDUCED_COST" value="0.000000"/>
			</listOfParameters>
		</kineticLaw>
</reaction>
<reaction id="R099" name="GUANYL-KIN-RXN" reversible="false">
        <notes>
          <html xmlns="http://www.w3.org/1999/xhtml">
            <p>GENE_ASSOCIATION: MHL_2881</p>
            <p>SUBSYSTEM: Nucleotide Metabolism</p>
            <p>EC Number: 2.7.4.8</p>
            <p>Confidence level: 1</p>
          </html>
        </notes>
   <listOfReactants>
      <speciesReference species="GMP" stoichiometry="1"/>
      <speciesReference species="ATP" stoichiometry="1"/>
   </listOfReactants>
   <listOfProducts>
      <speciesReference species="GDP" stoichiometry="1"/>
      <speciesReference species="ADP" stoichiometry="1"/>
   </listOfProducts>
		<kineticLaw>
			<math xmlns="http://www.w3.org/1998/Math/MathML">
				<ci> FLUX_VALUE </ci>
			</math>
			<listOfParameters>
				<parameter id="LOWER_BOUND" value="-1000" units="mmol_per_gDW_per_hr"/>
				<parameter id="UPPER_BOUND" value="1000" units="mmol_per_gDW_per_hr"/>
				<parameter id="OBJECTIVE_COEFFICIENT" value="0"/>
				<parameter id="FLUX_VALUE" value="0" units="mmol_per_gDW_per_hr"/>
				<parameter id="REDUCED_COST" value="0.000000"/>
			</listOfParameters>
		</kineticLaw>
</reaction>
<reaction id="R100" name="HISTIDINE--TRNA-LIGASE-RXN" reversible="false">
        <notes>
          <html xmlns="http://www.w3.org/1999/xhtml">
            <p>GENE_ASSOCIATION: MHL_3093</p>
            <p>SUBSYSTEM: Aminoacid Metabolism</p>
            <p>EC Number: 6.1.1.21</p>
            <p>Confidence level: 1</p>
          </html>
        </notes>
   <listOfReactants>
      <speciesReference species="PROTON" stoichiometry="1"/>
      <speciesReference species="HIS_tRNAs" stoichiometry="1"/>
      <speciesReference species="HIS" stoichiometry="1"/>
      <speciesReference species="ATP" stoichiometry="1"/>
   </listOfReactants>
   <listOfProducts>
      <speciesReference species="Charged_HIS_tRNAs" stoichiometry="1"/>
      <speciesReference species="PPI" stoichiometry="1"/>
      <speciesReference species="AMP" stoichiometry="1"/>
   </listOfProducts>
		<kineticLaw>
			<math xmlns="http://www.w3.org/1998/Math/MathML">
				<ci> FLUX_VALUE </ci>
			</math>
			<listOfParameters>
				<parameter id="LOWER_BOUND" value="0" units="mmol_per_gDW_per_hr"/>
				<parameter id="UPPER_BOUND" value="1000" units="mmol_per_gDW_per_hr"/>
				<parameter id="OBJECTIVE_COEFFICIENT" value="0"/>
				<parameter id="FLUX_VALUE" value="0" units="mmol_per_gDW_per_hr"/>
				<parameter id="REDUCED_COST" value="0.000000"/>
			</listOfParameters>
		</kineticLaw>
</reaction>
<reaction id="R102" name="HOMOCYSTEINE-S-METHYLTRANSFERASE-RXN" reversible="false">
        <notes>
          <html xmlns="http://www.w3.org/1999/xhtml">
            <p>GENE_ASSOCIATION: </p>
            <p>SUBSYSTEM: Aminoacid Metabolism</p>
            <p>EC Number: 2.1.1.-</p>
            <p>Confidence level: 1</p>
          </html>
        </notes>
   <listOfReactants>
      <speciesReference species="S_ADENOSYLMETHIONINE" stoichiometry="1"/>
      <speciesReference species="HOMO_CYS" stoichiometry="1"/>
   </listOfReactants>
   <listOfProducts>
      <speciesReference species="ADENOSYL_HOMO_CYS" stoichiometry="1"/>
      <speciesReference species="MET" stoichiometry="1"/>
      <speciesReference species="PROTON" stoichiometry="1"/>
   </listOfProducts>
		<kineticLaw>
			<math xmlns="http://www.w3.org/1998/Math/MathML">
				<ci> FLUX_VALUE </ci>
			</math>
			<listOfParameters>
				<parameter id="LOWER_BOUND" value="0" units="mmol_per_gDW_per_hr"/>
				<parameter id="UPPER_BOUND" value="1000" units="mmol_per_gDW_per_hr"/>
				<parameter id="OBJECTIVE_COEFFICIENT" value="0"/>
				<parameter id="FLUX_VALUE" value="0" units="mmol_per_gDW_per_hr"/>
				<parameter id="REDUCED_COST" value="0.000000"/>
			</listOfParameters>
		</kineticLaw>
</reaction>
<reaction id="R103" name="HYPOXANPRIBOSYLTRAN-RXN" reversible="true">
        <notes>
          <html xmlns="http://www.w3.org/1999/xhtml">
            <p>GENE_ASSOCIATION: MHL_1019</p>
            <p>SUBSYSTEM: Nucleotide Metabolism</p>
            <p>EC Number: 2.4.2.8</p>
            <p>Confidence level: 1</p>
          </html>
        </notes>
   <listOfReactants>
      <speciesReference species="HYPOXANTHINE" stoichiometry="1"/>
      <speciesReference species="PRPP" stoichiometry="1"/>
   </listOfReactants>
   <listOfProducts>
      <speciesReference species="IMP" stoichiometry="1"/>
      <speciesReference species="PPI" stoichiometry="1"/>
   </listOfProducts>
		<kineticLaw>
			<math xmlns="http://www.w3.org/1998/Math/MathML">
				<ci> FLUX_VALUE </ci>
			</math>
			<listOfParameters>
				<parameter id="LOWER_BOUND" value="-1000" units="mmol_per_gDW_per_hr"/>
				<parameter id="UPPER_BOUND" value="1000" units="mmol_per_gDW_per_hr"/>
				<parameter id="OBJECTIVE_COEFFICIENT" value="0"/>
				<parameter id="FLUX_VALUE" value="0" units="mmol_per_gDW_per_hr"/>
				<parameter id="REDUCED_COST" value="0.000000"/>
			</listOfParameters>
		</kineticLaw>
</reaction>
<reaction id="R104" name="IMP-DEHYDROG-RXN" reversible="false">
        <notes>
          <html xmlns="http://www.w3.org/1999/xhtml">
            <p>GENE_ASSOCIATION: </p>
            <p>SUBSYSTEM: Nucleotide Metabolism</p>
            <p>EC Number: 1.1.1.205</p>
            <p>Confidence level: 1</p>
          </html>
        </notes>
   <listOfReactants>
      <speciesReference species="IMP" stoichiometry="1"/>
      <speciesReference species="WATER" stoichiometry="1"/>
      <speciesReference species="NAD" stoichiometry="1"/>
   </listOfReactants>
   <listOfProducts>
      <speciesReference species="XANTHOSINE_5_P" stoichiometry="1"/>
      <speciesReference species="NADH" stoichiometry="1"/>
      <speciesReference species="PROTON" stoichiometry="1"/>
   </listOfProducts>
		<kineticLaw>
			<math xmlns="http://www.w3.org/1998/Math/MathML">
				<ci> FLUX_VALUE </ci>
			</math>
			<listOfParameters>
				<parameter id="LOWER_BOUND" value="0" units="mmol_per_gDW_per_hr"/>
				<parameter id="UPPER_BOUND" value="1000" units="mmol_per_gDW_per_hr"/>
				<parameter id="OBJECTIVE_COEFFICIENT" value="0"/>
				<parameter id="FLUX_VALUE" value="0" units="mmol_per_gDW_per_hr"/>
				<parameter id="REDUCED_COST" value="0.000000"/>
			</listOfParameters>
		</kineticLaw>
</reaction>
<reaction id="R105" name="INOPHOSPHOR-RXN" reversible="false">
        <notes>
          <html xmlns="http://www.w3.org/1999/xhtml">
            <p>GENE_ASSOCIATION: MHL_2846</p>
            <p>SUBSYSTEM: Nucleotide Metabolism</p>
            <p>EC Number: 2.4.2.1</p>
            <p>Confidence level: 1</p>
          </html>
        </notes>
   <listOfReactants>
      <speciesReference species="INOSINE" stoichiometry="1"/>
      <speciesReference species="Pi" stoichiometry="1"/>
   </listOfReactants>
   <listOfProducts>
      <speciesReference species="HYPOXANTHINE" stoichiometry="1"/>
      <speciesReference species="RIBOSE_1P" stoichiometry="1"/>
   </listOfProducts>
		<kineticLaw>
			<math xmlns="http://www.w3.org/1998/Math/MathML">
				<ci> FLUX_VALUE </ci>
			</math>
			<listOfParameters>
				<parameter id="LOWER_BOUND" value="0" units="mmol_per_gDW_per_hr"/>
				<parameter id="UPPER_BOUND" value="1000" units="mmol_per_gDW_per_hr"/>
				<parameter id="OBJECTIVE_COEFFICIENT" value="0"/>
				<parameter id="FLUX_VALUE" value="0" units="mmol_per_gDW_per_hr"/>
				<parameter id="REDUCED_COST" value="0.000000"/>
			</listOfParameters>
		</kineticLaw>
</reaction>
<reaction id="R106" name="INORGPYROPHOSPHAT-RXN" reversible="false">
        <notes>
          <html xmlns="http://www.w3.org/1999/xhtml">
            <p>GENE_ASSOCIATION: MHL_2718</p>
            <p>SUBSYSTEM: Cofactor Metabolism</p>
            <p>EC Number: 3.6.1.1</p>
            <p>Confidence level: 1</p>
          </html>
        </notes>
   <listOfReactants>
      <speciesReference species="WATER" stoichiometry="1"/>
      <speciesReference species="PPI" stoichiometry="1"/>
   </listOfReactants>
   <listOfProducts>
      <speciesReference species="PROTON" stoichiometry="1"/>
      <speciesReference species="Pi" stoichiometry="2"/>
   </listOfProducts>
		<kineticLaw>
			<math xmlns="http://www.w3.org/1998/Math/MathML">
				<ci> FLUX_VALUE </ci>
			</math>
			<listOfParameters>
				<parameter id="LOWER_BOUND" value="0" units="mmol_per_gDW_per_hr"/>
				<parameter id="UPPER_BOUND" value="1000" units="mmol_per_gDW_per_hr"/>
				<parameter id="OBJECTIVE_COEFFICIENT" value="0"/>
				<parameter id="FLUX_VALUE" value="0" units="mmol_per_gDW_per_hr"/>
				<parameter id="REDUCED_COST" value="0.000000"/>
			</listOfParameters>
		</kineticLaw>
</reaction>
<reaction id="R107" name="ISOLEUCINE--TRNA-LIGASE-RXN" reversible="false">
        <notes>
          <html xmlns="http://www.w3.org/1999/xhtml">
            <p>GENE_ASSOCIATION: MHL_3239</p>
            <p>SUBSYSTEM: Aminoacid Metabolism</p>
            <p>EC Number: 6.1.1.5</p>
            <p>Confidence level: 1</p>
          </html>
        </notes>
   <listOfReactants>
      <speciesReference species="PROTON" stoichiometry="1"/>
      <speciesReference species="ILE_tRNAs" stoichiometry="1"/>
      <speciesReference species="ILE" stoichiometry="1"/>
      <speciesReference species="ATP" stoichiometry="1"/>
   </listOfReactants>
   <listOfProducts>
      <speciesReference species="Charged_ILE_tRNAs" stoichiometry="1"/>
      <speciesReference species="PPI" stoichiometry="1"/>
      <speciesReference species="AMP" stoichiometry="1"/>
   </listOfProducts>
		<kineticLaw>
			<math xmlns="http://www.w3.org/1998/Math/MathML">
				<ci> FLUX_VALUE </ci>
			</math>
			<listOfParameters>
				<parameter id="LOWER_BOUND" value="0" units="mmol_per_gDW_per_hr"/>
				<parameter id="UPPER_BOUND" value="1000" units="mmol_per_gDW_per_hr"/>
				<parameter id="OBJECTIVE_COEFFICIENT" value="0"/>
				<parameter id="FLUX_VALUE" value="0" units="mmol_per_gDW_per_hr"/>
				<parameter id="REDUCED_COST" value="0.000000"/>
			</listOfParameters>
		</kineticLaw>
</reaction>
<reaction id="R108" name="L-LACTATE-DEHYDROGENASE-RXN" reversible="false">
        <notes>
          <html xmlns="http://www.w3.org/1999/xhtml">
            <p>GENE_ASSOCIATION: MHL_2863|MHL_2639</p>
            <p>SUBSYSTEM: Pyruvate Metabolism</p>
            <p>EC Number: 1.1.1.27</p>
            <p>Confidence level: 1</p>
          </html>
        </notes>
   <listOfReactants>
      <speciesReference species="PYRUVATE" stoichiometry="1"/>
      <speciesReference species="NADH" stoichiometry="1"/>
      <speciesReference species="PROTON" stoichiometry="1"/>
   </listOfReactants>
   <listOfProducts>
      <speciesReference species="LACTATE" stoichiometry="1"/>
      <speciesReference species="NAD" stoichiometry="1"/>
   </listOfProducts>
		<kineticLaw>
			<math xmlns="http://www.w3.org/1998/Math/MathML">
				<ci> FLUX_VALUE </ci>
			</math>
			<listOfParameters>
				<parameter id="LOWER_BOUND" value="0" units="mmol_per_gDW_per_hr"/>
				<parameter id="UPPER_BOUND" value="1000" units="mmol_per_gDW_per_hr"/>
				<parameter id="OBJECTIVE_COEFFICIENT" value="0"/>
				<parameter id="FLUX_VALUE" value="0" units="mmol_per_gDW_per_hr"/>
				<parameter id="REDUCED_COST" value="0.000000"/>
			</listOfParameters>
		</kineticLaw>
</reaction>
<reaction id="R109" name="LEUCINE--TRNA-LIGASE-RXN" reversible="false">
        <notes>
          <html xmlns="http://www.w3.org/1999/xhtml">
            <p>GENE_ASSOCIATION: MHL_3143</p>
            <p>SUBSYSTEM: Aminoacid Metabolism</p>
            <p>EC Number: 6.1.1.4</p>
            <p>Confidence level: 1</p>
          </html>
        </notes>
   <listOfReactants>
      <speciesReference species="PROTON" stoichiometry="1"/>
      <speciesReference species="LEU_tRNAs" stoichiometry="1"/>
      <speciesReference species="LEU" stoichiometry="1"/>
      <speciesReference species="ATP" stoichiometry="1"/>
   </listOfReactants>
   <listOfProducts>
      <speciesReference species="Charged_LEU_tRNAs" stoichiometry="1"/>
      <speciesReference species="PPI" stoichiometry="1"/>
      <speciesReference species="AMP" stoichiometry="1"/>
   </listOfProducts>
		<kineticLaw>
			<math xmlns="http://www.w3.org/1998/Math/MathML">
				<ci> FLUX_VALUE </ci>
			</math>
			<listOfParameters>
				<parameter id="LOWER_BOUND" value="0" units="mmol_per_gDW_per_hr"/>
				<parameter id="UPPER_BOUND" value="1000" units="mmol_per_gDW_per_hr"/>
				<parameter id="OBJECTIVE_COEFFICIENT" value="0"/>
				<parameter id="FLUX_VALUE" value="0" units="mmol_per_gDW_per_hr"/>
				<parameter id="REDUCED_COST" value="0.000000"/>
			</listOfParameters>
		</kineticLaw>
</reaction>
<reaction id="R110" name="LXULRU5P-RXN" reversible="false">
        <notes>
          <html xmlns="http://www.w3.org/1999/xhtml">
            <p>GENE_ASSOCIATION: MHL_1568</p>
            <p>SUBSYSTEM: Ascorbate Degradation</p>
            <p>EC Number: 5.1.3.22</p>
            <p>Confidence level: 1</p>
          </html>
        </notes>
   <listOfReactants>
      <speciesReference species="L_XYLULOSE_5_P" stoichiometry="1"/>
   </listOfReactants>
   <listOfProducts>
      <speciesReference species="L_RIBULOSE_5_P" stoichiometry="1"/>
   </listOfProducts>
		<kineticLaw>
			<math xmlns="http://www.w3.org/1998/Math/MathML">
				<ci> FLUX_VALUE </ci>
			</math>
			<listOfParameters>
				<parameter id="LOWER_BOUND" value="0" units="mmol_per_gDW_per_hr"/>
				<parameter id="UPPER_BOUND" value="1000" units="mmol_per_gDW_per_hr"/>
				<parameter id="OBJECTIVE_COEFFICIENT" value="0"/>
				<parameter id="FLUX_VALUE" value="0" units="mmol_per_gDW_per_hr"/>
				<parameter id="REDUCED_COST" value="0.000000"/>
			</listOfParameters>
		</kineticLaw>
</reaction>
<reaction id="R111" name="LYSINE--TRNA-LIGASE-RXN" reversible="false">
        <notes>
          <html xmlns="http://www.w3.org/1999/xhtml">
            <p>GENE_ASSOCIATION: MHL_0747</p>
            <p>SUBSYSTEM: Aminoacid Metabolism</p>
            <p>EC Number: 6.1.1.6</p>
            <p>Confidence level: 1</p>
          </html>
        </notes>
   <listOfReactants>
      <speciesReference species="PROTON" stoichiometry="1"/>
      <speciesReference species="LYS" stoichiometry="1"/>
      <speciesReference species="LYS_tRNAs" stoichiometry="1"/>
      <speciesReference species="ATP" stoichiometry="1"/>
   </listOfReactants>
   <listOfProducts>
      <speciesReference species="Charged_LYS_tRNAs" stoichiometry="1"/>
      <speciesReference species="PPI" stoichiometry="1"/>
      <speciesReference species="AMP" stoichiometry="1"/>
   </listOfProducts>
		<kineticLaw>
			<math xmlns="http://www.w3.org/1998/Math/MathML">
				<ci> FLUX_VALUE </ci>
			</math>
			<listOfParameters>
				<parameter id="LOWER_BOUND" value="0" units="mmol_per_gDW_per_hr"/>
				<parameter id="UPPER_BOUND" value="1000" units="mmol_per_gDW_per_hr"/>
				<parameter id="OBJECTIVE_COEFFICIENT" value="0"/>
				<parameter id="FLUX_VALUE" value="0" units="mmol_per_gDW_per_hr"/>
				<parameter id="REDUCED_COST" value="0.000000"/>
			</listOfParameters>
		</kineticLaw>
</reaction>
<reaction id="R112" name="MALATE-DEH-RXN" reversible="false">
        <notes>
          <html xmlns="http://www.w3.org/1999/xhtml">
            <p>GENE_ASSOCIATION: MHL_2863|MHL_2639</p>
            <p>SUBSYSTEM: Pyruvate Metabolism</p>
            <p>EC Number: 1.1.1.37</p>
            <p>Confidence level: 1</p>
          </html>
        </notes>
   <listOfReactants>
      <speciesReference species="PROTON" stoichiometry="1"/>
      <speciesReference species="OXALACETIC_ACID" stoichiometry="1"/>
      <speciesReference species="NADH" stoichiometry="1"/>
   </listOfReactants>
   <listOfProducts>
      <speciesReference species="MAL" stoichiometry="1"/>
      <speciesReference species="NAD" stoichiometry="1"/>
   </listOfProducts>
		<kineticLaw>
			<math xmlns="http://www.w3.org/1998/Math/MathML">
				<ci> FLUX_VALUE </ci>
			</math>
			<listOfParameters>
				<parameter id="LOWER_BOUND" value="0" units="mmol_per_gDW_per_hr"/>
				<parameter id="UPPER_BOUND" value="1000" units="mmol_per_gDW_per_hr"/>
				<parameter id="OBJECTIVE_COEFFICIENT" value="0"/>
				<parameter id="FLUX_VALUE" value="0" units="mmol_per_gDW_per_hr"/>
				<parameter id="REDUCED_COST" value="0.000000"/>
			</listOfParameters>
		</kineticLaw>
</reaction>
<reaction id="R114" name="MANNPDEHYDROG-RXN" reversible="true">
        <notes>
          <html xmlns="http://www.w3.org/1999/xhtml">
            <p>GENE_ASSOCIATION: MHL_2990</p>
            <p>SUBSYSTEM: Carbohydrate Metabolism</p>
            <p>EC Number: 1.1.1.17</p>
            <p>Confidence level: 1</p>
          </html>
        </notes>
   <listOfReactants>
      <speciesReference species="MANNITOL_1P" stoichiometry="1"/>
      <speciesReference species="NAD" stoichiometry="1"/>
   </listOfReactants>
   <listOfProducts>
      <speciesReference species="PROTON" stoichiometry="1"/>
      <speciesReference species="FRUCTOSE_6_P" stoichiometry="1"/>
      <speciesReference species="NADH" stoichiometry="1"/>
   </listOfProducts>
		<kineticLaw>
			<math xmlns="http://www.w3.org/1998/Math/MathML">
				<ci> FLUX_VALUE </ci>
			</math>
			<listOfParameters>
				<parameter id="LOWER_BOUND" value="-1000" units="mmol_per_gDW_per_hr"/>
				<parameter id="UPPER_BOUND" value="1000" units="mmol_per_gDW_per_hr"/>
				<parameter id="OBJECTIVE_COEFFICIENT" value="0"/>
				<parameter id="FLUX_VALUE" value="0" units="mmol_per_gDW_per_hr"/>
				<parameter id="REDUCED_COST" value="0.000000"/>
			</listOfParameters>
		</kineticLaw>
</reaction>
<reaction id="R115" name="MANNPISOM-RXN" reversible="true">
        <notes>
          <html xmlns="http://www.w3.org/1999/xhtml">
            <p>GENE_ASSOCIATION: MHL_2808</p>
            <p>SUBSYSTEM: Carbohydrate Metabolism</p>
            <p>EC Number: 5.3.1.8</p>
            <p>Confidence level: 1</p>
          </html>
        </notes>
   <listOfReactants>
      <speciesReference species="MANNOSE_6P" stoichiometry="1"/>
   </listOfReactants>
   <listOfProducts>
      <speciesReference species="FRUCTOSE_6_P" stoichiometry="1"/>
   </listOfProducts>
		<kineticLaw>
			<math xmlns="http://www.w3.org/1998/Math/MathML">
				<ci> FLUX_VALUE </ci>
			</math>
			<listOfParameters>
				<parameter id="LOWER_BOUND" value="-1000" units="mmol_per_gDW_per_hr"/>
				<parameter id="UPPER_BOUND" value="1000" units="mmol_per_gDW_per_hr"/>
				<parameter id="OBJECTIVE_COEFFICIENT" value="0"/>
				<parameter id="FLUX_VALUE" value="0" units="mmol_per_gDW_per_hr"/>
				<parameter id="REDUCED_COST" value="0.000000"/>
			</listOfParameters>
		</kineticLaw>
</reaction>
<reaction id="R116" name="METHIONINE--TRNA-LIGASE-RXN" reversible="false">
        <notes>
          <html xmlns="http://www.w3.org/1999/xhtml">
            <p>GENE_ASSOCIATION: MHL_3517</p>
            <p>SUBSYSTEM: Aminoacid Metabolism</p>
            <p>EC Number: 6.1.1.10</p>
            <p>Confidence level: 1</p>
          </html>
        </notes>
   <listOfReactants>
      <speciesReference species="PROTON" stoichiometry="1"/>
      <speciesReference species="MET_tRNAs" stoichiometry="1"/>
      <speciesReference species="MET" stoichiometry="1"/>
      <speciesReference species="ATP" stoichiometry="1"/>
   </listOfReactants>
   <listOfProducts>
      <speciesReference species="Charged_MET_tRNAs" stoichiometry="1"/>
      <speciesReference species="PPI" stoichiometry="1"/>
      <speciesReference species="AMP" stoichiometry="1"/>
   </listOfProducts>
		<kineticLaw>
			<math xmlns="http://www.w3.org/1998/Math/MathML">
				<ci> FLUX_VALUE </ci>
			</math>
			<listOfParameters>
				<parameter id="LOWER_BOUND" value="0" units="mmol_per_gDW_per_hr"/>
				<parameter id="UPPER_BOUND" value="1000" units="mmol_per_gDW_per_hr"/>
				<parameter id="OBJECTIVE_COEFFICIENT" value="0"/>
				<parameter id="FLUX_VALUE" value="0" units="mmol_per_gDW_per_hr"/>
				<parameter id="REDUCED_COST" value="0.000000"/>
			</listOfParameters>
		</kineticLaw>
</reaction>
<reaction id="R117" name="MYO-INOSITOL-2-DEHYDROGENASE-RXN" reversible="false">
        <notes>
          <html xmlns="http://www.w3.org/1999/xhtml">
            <p>GENE_ASSOCIATION: MHL_3371|MHL_0860</p>
            <p>SUBSYSTEM: Myo-inositol Degradation</p>
            <p>EC Number: 1.1.1.18</p>
            <p>Confidence level: 1</p>
          </html>
        </notes>
   <listOfReactants>
      <speciesReference species="MYO_INOSITOL" stoichiometry="1"/>
      <speciesReference species="NAD" stoichiometry="1"/>
   </listOfReactants>
   <listOfProducts>
      <speciesReference species="SCYLLO_INOSOSE" stoichiometry="1"/>
      <speciesReference species="NADH" stoichiometry="1"/>
      <speciesReference species="PROTON" stoichiometry="1"/>
   </listOfProducts>
		<kineticLaw>
			<math xmlns="http://www.w3.org/1998/Math/MathML">
				<ci> FLUX_VALUE </ci>
			</math>
			<listOfParameters>
				<parameter id="LOWER_BOUND" value="0" units="mmol_per_gDW_per_hr"/>
				<parameter id="UPPER_BOUND" value="1000" units="mmol_per_gDW_per_hr"/>
				<parameter id="OBJECTIVE_COEFFICIENT" value="0"/>
				<parameter id="FLUX_VALUE" value="0" units="mmol_per_gDW_per_hr"/>
				<parameter id="REDUCED_COST" value="0.000000"/>
			</listOfParameters>
		</kineticLaw>
</reaction>
<reaction id="R118" name="MYO-INOSOSE-2-DEHYDRATASE-RXN" reversible="false">
        <notes>
          <html xmlns="http://www.w3.org/1999/xhtml">
            <p>GENE_ASSOCIATION: MHL_2983</p>
            <p>SUBSYSTEM: Myo-inositol Degradation</p>
            <p>EC Number: 4.2.1.44</p>
            <p>Confidence level: 1</p>
          </html>
        </notes>
   <listOfReactants>
      <speciesReference species="SCYLLO_INOSOSE" stoichiometry="1"/>
   </listOfReactants>
   <listOfProducts>
      <speciesReference species="WATER" stoichiometry="1"/>
      <speciesReference species="THcHDO" stoichiometry="1"/>
   </listOfProducts>
		<kineticLaw>
			<math xmlns="http://www.w3.org/1998/Math/MathML">
				<ci> FLUX_VALUE </ci>
			</math>
			<listOfParameters>
				<parameter id="LOWER_BOUND" value="0" units="mmol_per_gDW_per_hr"/>
				<parameter id="UPPER_BOUND" value="1000" units="mmol_per_gDW_per_hr"/>
				<parameter id="OBJECTIVE_COEFFICIENT" value="0"/>
				<parameter id="FLUX_VALUE" value="0" units="mmol_per_gDW_per_hr"/>
				<parameter id="REDUCED_COST" value="0.000000"/>
			</listOfParameters>
		</kineticLaw>
</reaction>
<reaction id="R119" name="NAD-KIN-RXN" reversible="false">
        <notes>
          <html xmlns="http://www.w3.org/1999/xhtml">
            <p>GENE_ASSOCIATION: </p>
            <p>SUBSYSTEM: Cofactor Metabolism</p>
            <p>EC Number: 2.7.1.23</p>
            <p>Confidence level: 1</p>
          </html>
        </notes>
   <listOfReactants>
      <speciesReference species="NAD" stoichiometry="1"/>
      <speciesReference species="ATP" stoichiometry="1"/>
   </listOfReactants>
   <listOfProducts>
      <speciesReference species="PROTON" stoichiometry="1"/>
      <speciesReference species="NADP" stoichiometry="1"/>
      <speciesReference species="ADP" stoichiometry="1"/>
   </listOfProducts>
		<kineticLaw>
			<math xmlns="http://www.w3.org/1998/Math/MathML">
				<ci> FLUX_VALUE </ci>
			</math>
			<listOfParameters>
				<parameter id="LOWER_BOUND" value="0" units="mmol_per_gDW_per_hr"/>
				<parameter id="UPPER_BOUND" value="1000" units="mmol_per_gDW_per_hr"/>
				<parameter id="OBJECTIVE_COEFFICIENT" value="0"/>
				<parameter id="FLUX_VALUE" value="0" units="mmol_per_gDW_per_hr"/>
				<parameter id="REDUCED_COST" value="0.000000"/>
			</listOfParameters>
		</kineticLaw>
</reaction>
<reaction id="R120" name="NAD-SYNTH-GLN-RXN" reversible="false">
        <notes>
          <html xmlns="http://www.w3.org/1999/xhtml">
            <p>GENE_ASSOCIATION: MHL_3247</p>
            <p>SUBSYSTEM: Cofactor Metabolism</p>
            <p>EC Number: 6.3.5.1</p>
            <p>Confidence level: 1</p>
          </html>
        </notes>
   <listOfReactants>
      <speciesReference species="ATP" stoichiometry="1"/>
      <speciesReference species="DEAMINO_NAD" stoichiometry="1"/>
      <speciesReference species="GLN" stoichiometry="1"/>
      <speciesReference species="WATER" stoichiometry="1"/>
   </listOfReactants>
   <listOfProducts>
      <speciesReference species="PROTON" stoichiometry="1"/>
      <speciesReference species="GLT" stoichiometry="1"/>
      <speciesReference species="AMP" stoichiometry="1"/>
      <speciesReference species="PPI" stoichiometry="1"/>
      <speciesReference species="NAD" stoichiometry="1"/>
   </listOfProducts>
		<kineticLaw>
			<math xmlns="http://www.w3.org/1998/Math/MathML">
				<ci> FLUX_VALUE </ci>
			</math>
			<listOfParameters>
				<parameter id="LOWER_BOUND" value="0" units="mmol_per_gDW_per_hr"/>
				<parameter id="UPPER_BOUND" value="1000" units="mmol_per_gDW_per_hr"/>
				<parameter id="OBJECTIVE_COEFFICIENT" value="0"/>
				<parameter id="FLUX_VALUE" value="0" units="mmol_per_gDW_per_hr"/>
				<parameter id="REDUCED_COST" value="0.000000"/>
			</listOfParameters>
		</kineticLaw>
</reaction>
<reaction id="R121" name="NAD-SYNTH-NH3-RXN" reversible="false">
        <notes>
          <html xmlns="http://www.w3.org/1999/xhtml">
            <p>GENE_ASSOCIATION: MHL_3247</p>
            <p>SUBSYSTEM: Cofactor Metabolism</p>
            <p>EC Number: 6.3.1.5</p>
            <p>Confidence level: 1</p>
          </html>
        </notes>
   <listOfReactants>
      <speciesReference species="AMMONIUM" stoichiometry="1"/>
      <speciesReference species="ATP" stoichiometry="1"/>
      <speciesReference species="DEAMINO_NAD" stoichiometry="1"/>
   </listOfReactants>
   <listOfProducts>
      <speciesReference species="PROTON" stoichiometry="1"/>
      <speciesReference species="AMP" stoichiometry="1"/>
      <speciesReference species="PPI" stoichiometry="1"/>
      <speciesReference species="NAD" stoichiometry="1"/>
   </listOfProducts>
		<kineticLaw>
			<math xmlns="http://www.w3.org/1998/Math/MathML">
				<ci> FLUX_VALUE </ci>
			</math>
			<listOfParameters>
				<parameter id="LOWER_BOUND" value="0" units="mmol_per_gDW_per_hr"/>
				<parameter id="UPPER_BOUND" value="1000" units="mmol_per_gDW_per_hr"/>
				<parameter id="OBJECTIVE_COEFFICIENT" value="0"/>
				<parameter id="FLUX_VALUE" value="0" units="mmol_per_gDW_per_hr"/>
				<parameter id="REDUCED_COST" value="0.000000"/>
			</listOfParameters>
		</kineticLaw>
</reaction>
<reaction id="R122" name="NADH-DEHYDROGENASE-RXN" reversible="false">
        <notes>
          <html xmlns="http://www.w3.org/1999/xhtml">
            <p>GENE_ASSOCIATION: MHL_3365</p>
            <p>SUBSYSTEM: Cofactor Metabolism</p>
            <p>EC Number: 1.6.3.4</p>
            <p>Confidence level: 1</p>
          </html>
        </notes>
   <listOfReactants>
      <speciesReference species="NADH" stoichiometry="2"/>
      <speciesReference species="PROTON" stoichiometry="2"/>
      <speciesReference species="OXYGEN_MOLECULE" stoichiometry="1"/>
   </listOfReactants>
   <listOfProducts>
      <speciesReference species="NAD" stoichiometry="2"/>
      <speciesReference species="WATER" stoichiometry="2"/>
   </listOfProducts>
		<kineticLaw>
			<math xmlns="http://www.w3.org/1998/Math/MathML">
				<ci> FLUX_VALUE </ci>
			</math>
			<listOfParameters>
				<parameter id="LOWER_BOUND" value="0" units="mmol_per_gDW_per_hr"/>
				<parameter id="UPPER_BOUND" value="1000" units="mmol_per_gDW_per_hr"/>
				<parameter id="OBJECTIVE_COEFFICIENT" value="0"/>
				<parameter id="FLUX_VALUE" value="0" units="mmol_per_gDW_per_hr"/>
				<parameter id="REDUCED_COST" value="0.000000"/>
			</listOfParameters>
		</kineticLaw>
</reaction>
<reaction id="R123" name="NADH-KINASE-RXN" reversible="false">
        <notes>
          <html xmlns="http://www.w3.org/1999/xhtml">
            <p>GENE_ASSOCIATION: </p>
            <p>SUBSYSTEM: Cofactor Metabolism</p>
            <p>EC Number: 2.7.1.86</p>
            <p>Confidence level: 1</p>
          </html>
        </notes>
   <listOfReactants>
      <speciesReference species="NADH" stoichiometry="1"/>
      <speciesReference species="ATP" stoichiometry="1"/>
   </listOfReactants>
   <listOfProducts>
      <speciesReference species="NADPH" stoichiometry="1"/>
      <speciesReference species="PROTON" stoichiometry="1"/>
      <speciesReference species="ADP" stoichiometry="1"/>
   </listOfProducts>
		<kineticLaw>
			<math xmlns="http://www.w3.org/1998/Math/MathML">
				<ci> FLUX_VALUE </ci>
			</math>
			<listOfParameters>
				<parameter id="LOWER_BOUND" value="0" units="mmol_per_gDW_per_hr"/>
				<parameter id="UPPER_BOUND" value="1000" units="mmol_per_gDW_per_hr"/>
				<parameter id="OBJECTIVE_COEFFICIENT" value="0"/>
				<parameter id="FLUX_VALUE" value="0" units="mmol_per_gDW_per_hr"/>
				<parameter id="REDUCED_COST" value="0.000000"/>
			</listOfParameters>
		</kineticLaw>
</reaction>
<reaction id="R124" name="NADPYROPHOSPHAT-RXN" reversible="false">
        <notes>
          <html xmlns="http://www.w3.org/1999/xhtml">
            <p>GENE_ASSOCIATION: MHL_2405</p>
            <p>SUBSYSTEM: Cofactor Metabolism</p>
            <p>EC Number: 3.6.1.22</p>
            <p>Confidence level: 1</p>
          </html>
        </notes>
   <listOfReactants>
      <speciesReference species="WATER" stoichiometry="1"/>
      <speciesReference species="NAD" stoichiometry="1"/>
   </listOfReactants>
   <listOfProducts>
      <speciesReference species="PROTON" stoichiometry="2"/>
      <speciesReference species="NICOTINAMIDE_NUCLEOTIDE" stoichiometry="1"/>
      <speciesReference species="AMP" stoichiometry="1"/>
   </listOfProducts>
		<kineticLaw>
			<math xmlns="http://www.w3.org/1998/Math/MathML">
				<ci> FLUX_VALUE </ci>
			</math>
			<listOfParameters>
				<parameter id="LOWER_BOUND" value="0" units="mmol_per_gDW_per_hr"/>
				<parameter id="UPPER_BOUND" value="1000" units="mmol_per_gDW_per_hr"/>
				<parameter id="OBJECTIVE_COEFFICIENT" value="0"/>
				<parameter id="FLUX_VALUE" value="0" units="mmol_per_gDW_per_hr"/>
				<parameter id="REDUCED_COST" value="0.000000"/>
			</listOfParameters>
		</kineticLaw>
</reaction>
<reaction id="R125" name="NAG6PDEACET-RXN" reversible="false">
        <notes>
          <html xmlns="http://www.w3.org/1999/xhtml">
            <p>GENE_ASSOCIATION: MHL_3515</p>
            <p>SUBSYSTEM: Amino Sugar Metabolism</p>
            <p>EC Number: 3.5.1.25</p>
            <p>Confidence level: 1</p>
          </html>
        </notes>
   <listOfReactants>
      <speciesReference species="N_ACETYL_D_GLUCOSAMINE_6_P" stoichiometry="1"/>
      <speciesReference species="WATER" stoichiometry="1"/>
   </listOfReactants>
   <listOfProducts>
      <speciesReference species="D_GLUCOSAMINE_6_P" stoichiometry="1"/>
      <speciesReference species="ACET" stoichiometry="1"/>
   </listOfProducts>
		<kineticLaw>
			<math xmlns="http://www.w3.org/1998/Math/MathML">
				<ci> FLUX_VALUE </ci>
			</math>
			<listOfParameters>
				<parameter id="LOWER_BOUND" value="0" units="mmol_per_gDW_per_hr"/>
				<parameter id="UPPER_BOUND" value="1000" units="mmol_per_gDW_per_hr"/>
				<parameter id="OBJECTIVE_COEFFICIENT" value="0"/>
				<parameter id="FLUX_VALUE" value="0" units="mmol_per_gDW_per_hr"/>
				<parameter id="REDUCED_COST" value="0.000000"/>
			</listOfParameters>
		</kineticLaw>
</reaction>
<reaction id="R128" name="NICONUCADENYLYLTRAN-RXN" reversible="false">
        <notes>
          <html xmlns="http://www.w3.org/1999/xhtml">
            <p>GENE_ASSOCIATION: MHL_3245</p>
            <p>SUBSYSTEM: Cofactor Metabolism</p>
            <p>EC Number: 2.7.7.18</p>
            <p>Confidence level: 1</p>
          </html>
        </notes>
   <listOfReactants>
      <speciesReference species="NICOTINATE_NUCLEOTIDE" stoichiometry="1"/>
      <speciesReference species="ATP" stoichiometry="1"/>
      <speciesReference species="PROTON" stoichiometry="1"/>
   </listOfReactants>
   <listOfProducts>
      <speciesReference species="DEAMINO_NAD" stoichiometry="1"/>
      <speciesReference species="PPI" stoichiometry="1"/>
   </listOfProducts>
		<kineticLaw>
			<math xmlns="http://www.w3.org/1998/Math/MathML">
				<ci> FLUX_VALUE </ci>
			</math>
			<listOfParameters>
				<parameter id="LOWER_BOUND" value="0" units="mmol_per_gDW_per_hr"/>
				<parameter id="UPPER_BOUND" value="1000" units="mmol_per_gDW_per_hr"/>
				<parameter id="OBJECTIVE_COEFFICIENT" value="0"/>
				<parameter id="FLUX_VALUE" value="0" units="mmol_per_gDW_per_hr"/>
				<parameter id="REDUCED_COST" value="0.000000"/>
			</listOfParameters>
		</kineticLaw>
</reaction>
<reaction id="R129" name="NICOTINAMID-RXN" reversible="false">
        <notes>
          <html xmlns="http://www.w3.org/1999/xhtml">
            <p>GENE_ASSOCIATION: MHL_3244</p>
            <p>SUBSYSTEM: Cofactor Metabolism</p>
            <p>EC Number: 3.5.1.19</p>
            <p>Confidence level: 1</p>
          </html>
        </notes>
   <listOfReactants>
      <speciesReference species="NIACINAMIDE" stoichiometry="1"/>
      <speciesReference species="WATER" stoichiometry="1"/>
   </listOfReactants>
   <listOfProducts>
      <speciesReference species="AMMONIUM" stoichiometry="1"/>
      <speciesReference species="NIACINE" stoichiometry="1"/>
   </listOfProducts>
		<kineticLaw>
			<math xmlns="http://www.w3.org/1998/Math/MathML">
				<ci> FLUX_VALUE </ci>
			</math>
			<listOfParameters>
				<parameter id="LOWER_BOUND" value="0" units="mmol_per_gDW_per_hr"/>
				<parameter id="UPPER_BOUND" value="1000" units="mmol_per_gDW_per_hr"/>
				<parameter id="OBJECTIVE_COEFFICIENT" value="0"/>
				<parameter id="FLUX_VALUE" value="0" units="mmol_per_gDW_per_hr"/>
				<parameter id="REDUCED_COST" value="0.000000"/>
			</listOfParameters>
		</kineticLaw>
</reaction>
<reaction id="R130" name="NICOTINATEPRIBOSYLTRANS-RXN" reversible="false">
        <notes>
          <html xmlns="http://www.w3.org/1999/xhtml">
            <p>GENE_ASSOCIATION: MHL_3040</p>
            <p>SUBSYSTEM: Cofactor Metabolism</p>
            <p>EC Number: 6.3.4.21</p>
            <p>Confidence level: 1</p>
          </html>
        </notes>
   <listOfReactants>
      <speciesReference species="NIACINE" stoichiometry="1"/>
      <speciesReference species="PRPP" stoichiometry="1"/>
      <speciesReference species="ATP" stoichiometry="1"/>
      <speciesReference species="WATER" stoichiometry="1"/>
   </listOfReactants>
   <listOfProducts>
      <speciesReference species="NICOTINATE_NUCLEOTIDE" stoichiometry="1"/>
      <speciesReference species="PPI" stoichiometry="1"/>
      <speciesReference species="ADP" stoichiometry="1"/>
      <speciesReference species="Pi" stoichiometry="1"/>
   </listOfProducts>
		<kineticLaw>
			<math xmlns="http://www.w3.org/1998/Math/MathML">
				<ci> FLUX_VALUE </ci>
			</math>
			<listOfParameters>
				<parameter id="LOWER_BOUND" value="0" units="mmol_per_gDW_per_hr"/>
				<parameter id="UPPER_BOUND" value="1000" units="mmol_per_gDW_per_hr"/>
				<parameter id="OBJECTIVE_COEFFICIENT" value="0"/>
				<parameter id="FLUX_VALUE" value="0" units="mmol_per_gDW_per_hr"/>
				<parameter id="REDUCED_COST" value="0.000000"/>
			</listOfParameters>
		</kineticLaw>
</reaction>
<reaction id="R131" name="P-PANTOCYSDECARB-RXN" reversible="false">
        <notes>
          <html xmlns="http://www.w3.org/1999/xhtml">
            <p>GENE_ASSOCIATION: </p>
            <p>SUBSYSTEM: Cofactor Metabolism</p>
            <p>EC Number: 4.1.1.36</p>
            <p>Confidence level: 1</p>
          </html>
        </notes>
   <listOfReactants>
      <speciesReference species="PROTON" stoichiometry="1"/>
      <speciesReference species="R_4_PHOSPHOPANTOTHENOYL_L_CYSTEINE" stoichiometry="1"/>
   </listOfReactants>
   <listOfProducts>
      <speciesReference species="PANTETHEINE_P" stoichiometry="1"/>
      <speciesReference species="CARBON_DIOXIDE" stoichiometry="1"/>
   </listOfProducts>
		<kineticLaw>
			<math xmlns="http://www.w3.org/1998/Math/MathML">
				<ci> FLUX_VALUE </ci>
			</math>
			<listOfParameters>
				<parameter id="LOWER_BOUND" value="0" units="mmol_per_gDW_per_hr"/>
				<parameter id="UPPER_BOUND" value="1000" units="mmol_per_gDW_per_hr"/>
				<parameter id="OBJECTIVE_COEFFICIENT" value="0"/>
				<parameter id="FLUX_VALUE" value="0" units="mmol_per_gDW_per_hr"/>
				<parameter id="REDUCED_COST" value="0.000000"/>
			</listOfParameters>
		</kineticLaw>
</reaction>
<reaction id="R132" name="P-PANTOCYSLIG-RXN" reversible="false">
        <notes>
          <html xmlns="http://www.w3.org/1999/xhtml">
            <p>GENE_ASSOCIATION: </p>
            <p>SUBSYSTEM: Cofactor Metabolism</p>
            <p>EC Number: 6.3.2.5</p>
            <p>Confidence level: 1</p>
          </html>
        </notes>
   <listOfReactants>
      <speciesReference species="_4_P_PANTOTHENATE" stoichiometry="1"/>
      <speciesReference species="CYS" stoichiometry="1"/>
      <speciesReference species="CTP" stoichiometry="1"/>
   </listOfReactants>
   <listOfProducts>
      <speciesReference species="PROTON" stoichiometry="1"/>
      <speciesReference species="R_4_PHOSPHOPANTOTHENOYL_L_CYSTEINE" stoichiometry="1"/>
      <speciesReference species="PPI" stoichiometry="1"/>
      <speciesReference species="CMP" stoichiometry="1"/>
   </listOfProducts>
		<kineticLaw>
			<math xmlns="http://www.w3.org/1998/Math/MathML">
				<ci> FLUX_VALUE </ci>
			</math>
			<listOfParameters>
				<parameter id="LOWER_BOUND" value="0" units="mmol_per_gDW_per_hr"/>
				<parameter id="UPPER_BOUND" value="1000" units="mmol_per_gDW_per_hr"/>
				<parameter id="OBJECTIVE_COEFFICIENT" value="0"/>
				<parameter id="FLUX_VALUE" value="0" units="mmol_per_gDW_per_hr"/>
				<parameter id="REDUCED_COST" value="0.000000"/>
			</listOfParameters>
		</kineticLaw>
</reaction>
<reaction id="R133" name="PANTEPADENYLYLTRAN-RXN" reversible="false">
        <notes>
          <html xmlns="http://www.w3.org/1999/xhtml">
            <p>GENE_ASSOCIATION: MHL_3245</p>
            <p>SUBSYSTEM: Cofactor Metabolism</p>
            <p>EC Number: 2.7.7.3</p>
            <p>Confidence level: 1</p>
          </html>
        </notes>
   <listOfReactants>
      <speciesReference species="PANTETHEINE_P" stoichiometry="1"/>
      <speciesReference species="ATP" stoichiometry="1"/>
      <speciesReference species="PROTON" stoichiometry="1"/>
   </listOfReactants>
   <listOfProducts>
      <speciesReference species="DEPHOSPHO_COA" stoichiometry="1"/>
      <speciesReference species="PPI" stoichiometry="1"/>
   </listOfProducts>
		<kineticLaw>
			<math xmlns="http://www.w3.org/1998/Math/MathML">
				<ci> FLUX_VALUE </ci>
			</math>
			<listOfParameters>
				<parameter id="LOWER_BOUND" value="0" units="mmol_per_gDW_per_hr"/>
				<parameter id="UPPER_BOUND" value="1000" units="mmol_per_gDW_per_hr"/>
				<parameter id="OBJECTIVE_COEFFICIENT" value="0"/>
				<parameter id="FLUX_VALUE" value="0" units="mmol_per_gDW_per_hr"/>
				<parameter id="REDUCED_COST" value="0.000000"/>
			</listOfParameters>
		</kineticLaw>
</reaction>
<reaction id="R134" name="PANTOTHENATE-KIN-RXN" reversible="true">
        <notes>
          <html xmlns="http://www.w3.org/1999/xhtml">
            <p>GENE_ASSOCIATION: </p>
            <p>SUBSYSTEM: Cofactor Metabolism</p>
            <p>EC Number: 2.7.1.33</p>
            <p>Confidence level: 1</p>
          </html>
        </notes>
   <listOfReactants>
      <speciesReference species="PANTOTHENATE" stoichiometry="1"/>
      <speciesReference species="ATP" stoichiometry="1"/>
   </listOfReactants>
   <listOfProducts>
      <speciesReference species="PROTON" stoichiometry="1"/>
      <speciesReference species="_4_P_PANTOTHENATE" stoichiometry="1"/>
      <speciesReference species="ADP" stoichiometry="1"/>
   </listOfProducts>
		<kineticLaw>
			<math xmlns="http://www.w3.org/1998/Math/MathML">
				<ci> FLUX_VALUE </ci>
			</math>
			<listOfParameters>
				<parameter id="LOWER_BOUND" value="-1000" units="mmol_per_gDW_per_hr"/>
				<parameter id="UPPER_BOUND" value="1000" units="mmol_per_gDW_per_hr"/>
				<parameter id="OBJECTIVE_COEFFICIENT" value="0"/>
				<parameter id="FLUX_VALUE" value="0" units="mmol_per_gDW_per_hr"/>
				<parameter id="REDUCED_COST" value="0.000000"/>
			</listOfParameters>
		</kineticLaw>
</reaction>
<reaction id="R135" name="PEP-Arg-Arg" reversible="false">
        <notes>
          <html xmlns="http://www.w3.org/1999/xhtml">
            <p>GENE_ASSOCIATION: MHL_3064</p>
            <p>SUBSYSTEM: Aminoacid Metabolism</p>
            <p>EC Number: 3.4.24.-</p>
            <p>Confidence level: 1</p>
          </html>
        </notes>
   <listOfReactants>
      <speciesReference species="Arg_Arg" stoichiometry="1"/>
      <speciesReference species="WATER" stoichiometry="1"/>      
   </listOfReactants>
   <listOfProducts>
      <speciesReference species="ARG" stoichiometry="2"/>
   </listOfProducts>
		<kineticLaw>
			<math xmlns="http://www.w3.org/1998/Math/MathML">
				<ci> FLUX_VALUE </ci>
			</math>
			<listOfParameters>
				<parameter id="LOWER_BOUND" value="0" units="mmol_per_gDW_per_hr"/>
				<parameter id="UPPER_BOUND" value="1000" units="mmol_per_gDW_per_hr"/>
				<parameter id="OBJECTIVE_COEFFICIENT" value="0"/>
				<parameter id="FLUX_VALUE" value="0" units="mmol_per_gDW_per_hr"/>
				<parameter id="REDUCED_COST" value="0.000000"/>
			</listOfParameters>
		</kineticLaw>
</reaction>
<reaction id="R136" name="PEP-Asp-Asp" reversible="false">
        <notes>
          <html xmlns="http://www.w3.org/1999/xhtml">
            <p>GENE_ASSOCIATION: MHL_3064</p>
            <p>SUBSYSTEM: Aminoacid Metabolism</p>
            <p>EC Number: 3.4.24.-</p>
            <p>Confidence level: 1</p>
          </html>
        </notes>
   <listOfReactants>
      <speciesReference species="Asp_Asp" stoichiometry="1"/>
      <speciesReference species="WATER" stoichiometry="1"/>      
   </listOfReactants>
   <listOfProducts>
      <speciesReference species="ASP" stoichiometry="2"/>
   </listOfProducts>
		<kineticLaw>
			<math xmlns="http://www.w3.org/1998/Math/MathML">
				<ci> FLUX_VALUE </ci>
			</math>
			<listOfParameters>
				<parameter id="LOWER_BOUND" value="0" units="mmol_per_gDW_per_hr"/>
				<parameter id="UPPER_BOUND" value="1000" units="mmol_per_gDW_per_hr"/>
				<parameter id="OBJECTIVE_COEFFICIENT" value="0"/>
				<parameter id="FLUX_VALUE" value="0" units="mmol_per_gDW_per_hr"/>
				<parameter id="REDUCED_COST" value="0.000000"/>
			</listOfParameters>
		</kineticLaw>
</reaction>
<reaction id="R137" name="PEP-Cys-Cys" reversible="false">
        <notes>
          <html xmlns="http://www.w3.org/1999/xhtml">
            <p>GENE_ASSOCIATION: MHL_3064</p>
            <p>SUBSYSTEM: Aminoacid Metabolism</p>
            <p>EC Number: 3.4.24.-</p>
            <p>Confidence level: 1</p>
          </html>
        </notes>
   <listOfReactants>
      <speciesReference species="Cys_Cys" stoichiometry="1"/>
      <speciesReference species="WATER" stoichiometry="1"/>      
   </listOfReactants>
   <listOfProducts>
      <speciesReference species="CYS" stoichiometry="2"/>
   </listOfProducts>
		<kineticLaw>
			<math xmlns="http://www.w3.org/1998/Math/MathML">
				<ci> FLUX_VALUE </ci>
			</math>
			<listOfParameters>
				<parameter id="LOWER_BOUND" value="0" units="mmol_per_gDW_per_hr"/>
				<parameter id="UPPER_BOUND" value="1000" units="mmol_per_gDW_per_hr"/>
				<parameter id="OBJECTIVE_COEFFICIENT" value="0"/>
				<parameter id="FLUX_VALUE" value="0" units="mmol_per_gDW_per_hr"/>
				<parameter id="REDUCED_COST" value="0.000000"/>
			</listOfParameters>
		</kineticLaw>
</reaction>
<reaction id="R138" name="PEP-Gln-Gln" reversible="false">
        <notes>
          <html xmlns="http://www.w3.org/1999/xhtml">
            <p>GENE_ASSOCIATION: MHL_3064</p>
            <p>SUBSYSTEM: Aminoacid Metabolism</p>
            <p>EC Number: 3.4.24.-</p>
            <p>Confidence level: 1</p>
          </html>
        </notes>
   <listOfReactants>
      <speciesReference species="Gln_Gln" stoichiometry="1"/>
      <speciesReference species="WATER" stoichiometry="1"/>      
   </listOfReactants>
   <listOfProducts>
      <speciesReference species="GLN" stoichiometry="2"/>
   </listOfProducts>
		<kineticLaw>
			<math xmlns="http://www.w3.org/1998/Math/MathML">
				<ci> FLUX_VALUE </ci>
			</math>
			<listOfParameters>
				<parameter id="LOWER_BOUND" value="0" units="mmol_per_gDW_per_hr"/>
				<parameter id="UPPER_BOUND" value="1000" units="mmol_per_gDW_per_hr"/>
				<parameter id="OBJECTIVE_COEFFICIENT" value="0"/>
				<parameter id="FLUX_VALUE" value="0" units="mmol_per_gDW_per_hr"/>
				<parameter id="REDUCED_COST" value="0.000000"/>
			</listOfParameters>
		</kineticLaw>
</reaction>
<reaction id="R139" name="PEP-Glt-Glt" reversible="false">
        <notes>
          <html xmlns="http://www.w3.org/1999/xhtml">
            <p>GENE_ASSOCIATION: MHL_3064</p>
            <p>SUBSYSTEM: Aminoacid Metabolism</p>
            <p>EC Number: 3.4.24.-</p>
            <p>Confidence level: 1</p>
          </html>
        </notes>
   <listOfReactants>
      <speciesReference species="Glt_Glt" stoichiometry="1"/>
      <speciesReference species="WATER" stoichiometry="1"/>      
   </listOfReactants>
   <listOfProducts>
      <speciesReference species="GLT" stoichiometry="2"/>
   </listOfProducts>
		<kineticLaw>
			<math xmlns="http://www.w3.org/1998/Math/MathML">
				<ci> FLUX_VALUE </ci>
			</math>
			<listOfParameters>
				<parameter id="LOWER_BOUND" value="0" units="mmol_per_gDW_per_hr"/>
				<parameter id="UPPER_BOUND" value="1000" units="mmol_per_gDW_per_hr"/>
				<parameter id="OBJECTIVE_COEFFICIENT" value="0"/>
				<parameter id="FLUX_VALUE" value="0" units="mmol_per_gDW_per_hr"/>
				<parameter id="REDUCED_COST" value="0.000000"/>
			</listOfParameters>
		</kineticLaw>
</reaction>
<reaction id="R140" name="PEP-Gly-Gly" reversible="false">
        <notes>
          <html xmlns="http://www.w3.org/1999/xhtml">
            <p>GENE_ASSOCIATION: MHL_3064</p>
            <p>SUBSYSTEM: Aminoacid Metabolism</p>
            <p>EC Number: 3.4.24.-</p>
            <p>Confidence level: 1</p>
          </html>
        </notes>
   <listOfReactants>
      <speciesReference species="Gly_Gly" stoichiometry="1"/>
      <speciesReference species="WATER" stoichiometry="1"/>      
   </listOfReactants>
   <listOfProducts>
      <speciesReference species="GLY" stoichiometry="2"/>
   </listOfProducts>
		<kineticLaw>
			<math xmlns="http://www.w3.org/1998/Math/MathML">
				<ci> FLUX_VALUE </ci>
			</math>
			<listOfParameters>
				<parameter id="LOWER_BOUND" value="0" units="mmol_per_gDW_per_hr"/>
				<parameter id="UPPER_BOUND" value="1000" units="mmol_per_gDW_per_hr"/>
				<parameter id="OBJECTIVE_COEFFICIENT" value="0"/>
				<parameter id="FLUX_VALUE" value="0" units="mmol_per_gDW_per_hr"/>
				<parameter id="REDUCED_COST" value="0.000000"/>
			</listOfParameters>
		</kineticLaw>
</reaction>
<reaction id="R141" name="PEP-His-His" reversible="false">
        <notes>
          <html xmlns="http://www.w3.org/1999/xhtml">
            <p>GENE_ASSOCIATION: MHL_3064</p>
            <p>SUBSYSTEM: Aminoacid Metabolism</p>
            <p>EC Number: 3.4.24.-</p>
            <p>Confidence level: 1</p>
          </html>
        </notes>
   <listOfReactants>
      <speciesReference species="His_His" stoichiometry="1"/>
      <speciesReference species="WATER" stoichiometry="1"/>      
   </listOfReactants>
   <listOfProducts>
      <speciesReference species="HIS" stoichiometry="2"/>
   </listOfProducts>
		<kineticLaw>
			<math xmlns="http://www.w3.org/1998/Math/MathML">
				<ci> FLUX_VALUE </ci>
			</math>
			<listOfParameters>
				<parameter id="LOWER_BOUND" value="0" units="mmol_per_gDW_per_hr"/>
				<parameter id="UPPER_BOUND" value="1000" units="mmol_per_gDW_per_hr"/>
				<parameter id="OBJECTIVE_COEFFICIENT" value="0"/>
				<parameter id="FLUX_VALUE" value="0" units="mmol_per_gDW_per_hr"/>
				<parameter id="REDUCED_COST" value="0.000000"/>
			</listOfParameters>
		</kineticLaw>
</reaction>
<reaction id="R142" name="PEP-Ile-Ile" reversible="false">
        <notes>
          <html xmlns="http://www.w3.org/1999/xhtml">
            <p>GENE_ASSOCIATION: MHL_3064</p>
            <p>SUBSYSTEM: Aminoacid Metabolism</p>
            <p>EC Number: 3.4.24.-</p>
            <p>Confidence level: 1</p>
          </html>
        </notes>
   <listOfReactants>
      <speciesReference species="Ile_Ile" stoichiometry="1"/>
      <speciesReference species="WATER" stoichiometry="1"/>      
   </listOfReactants>
   <listOfProducts>
      <speciesReference species="ILE" stoichiometry="2"/>
   </listOfProducts>
		<kineticLaw>
			<math xmlns="http://www.w3.org/1998/Math/MathML">
				<ci> FLUX_VALUE </ci>
			</math>
			<listOfParameters>
				<parameter id="LOWER_BOUND" value="0" units="mmol_per_gDW_per_hr"/>
				<parameter id="UPPER_BOUND" value="1000" units="mmol_per_gDW_per_hr"/>
				<parameter id="OBJECTIVE_COEFFICIENT" value="0"/>
				<parameter id="FLUX_VALUE" value="0" units="mmol_per_gDW_per_hr"/>
				<parameter id="REDUCED_COST" value="0.000000"/>
			</listOfParameters>
		</kineticLaw>
</reaction>
<reaction id="R143" name="PEP-Leu-Leu" reversible="false">
        <notes>
          <html xmlns="http://www.w3.org/1999/xhtml">
            <p>GENE_ASSOCIATION: MHL_3064</p>
            <p>SUBSYSTEM: Aminoacid Metabolism</p>
            <p>EC Number: 3.4.24.-</p>
            <p>Confidence level: 1</p>
          </html>
        </notes>
   <listOfReactants>
      <speciesReference species="Leu_Leu" stoichiometry="1"/>
      <speciesReference species="WATER" stoichiometry="1"/>      
   </listOfReactants>
   <listOfProducts>
      <speciesReference species="LEU" stoichiometry="2"/>
   </listOfProducts>
		<kineticLaw>
			<math xmlns="http://www.w3.org/1998/Math/MathML">
				<ci> FLUX_VALUE </ci>
			</math>
			<listOfParameters>
				<parameter id="LOWER_BOUND" value="0" units="mmol_per_gDW_per_hr"/>
				<parameter id="UPPER_BOUND" value="1000" units="mmol_per_gDW_per_hr"/>
				<parameter id="OBJECTIVE_COEFFICIENT" value="0"/>
				<parameter id="FLUX_VALUE" value="0" units="mmol_per_gDW_per_hr"/>
				<parameter id="REDUCED_COST" value="0.000000"/>
			</listOfParameters>
		</kineticLaw>
</reaction>
<reaction id="R144" name="PEP-Lys-Lys" reversible="false">
        <notes>
          <html xmlns="http://www.w3.org/1999/xhtml">
            <p>GENE_ASSOCIATION: MHL_3064</p>
            <p>SUBSYSTEM: Aminoacid Metabolism</p>
            <p>EC Number: 3.4.24.-</p>
            <p>Confidence level: 1</p>
          </html>
        </notes>
   <listOfReactants>
      <speciesReference species="Lys_Lys" stoichiometry="1"/>
      <speciesReference species="WATER" stoichiometry="1"/>      
   </listOfReactants>
   <listOfProducts>
      <speciesReference species="LYS" stoichiometry="2"/>
   </listOfProducts>
		<kineticLaw>
			<math xmlns="http://www.w3.org/1998/Math/MathML">
				<ci> FLUX_VALUE </ci>
			</math>
			<listOfParameters>
				<parameter id="LOWER_BOUND" value="0" units="mmol_per_gDW_per_hr"/>
				<parameter id="UPPER_BOUND" value="1000" units="mmol_per_gDW_per_hr"/>
				<parameter id="OBJECTIVE_COEFFICIENT" value="0"/>
				<parameter id="FLUX_VALUE" value="0" units="mmol_per_gDW_per_hr"/>
				<parameter id="REDUCED_COST" value="0.000000"/>
			</listOfParameters>
		</kineticLaw>
</reaction>
<reaction id="R145" name="PEP-Met-Met" reversible="false">
        <notes>
          <html xmlns="http://www.w3.org/1999/xhtml">
            <p>GENE_ASSOCIATION: MHL_3064</p>
            <p>SUBSYSTEM: Aminoacid Metabolism</p>
            <p>EC Number: 3.4.24.-</p>
            <p>Confidence level: 1</p>
          </html>
        </notes>
   <listOfReactants>
      <speciesReference species="Met_Met" stoichiometry="1"/>
      <speciesReference species="WATER" stoichiometry="1"/>      
   </listOfReactants>
   <listOfProducts>
      <speciesReference species="MET" stoichiometry="2"/>
   </listOfProducts>
		<kineticLaw>
			<math xmlns="http://www.w3.org/1998/Math/MathML">
				<ci> FLUX_VALUE </ci>
			</math>
			<listOfParameters>
				<parameter id="LOWER_BOUND" value="0" units="mmol_per_gDW_per_hr"/>
				<parameter id="UPPER_BOUND" value="1000" units="mmol_per_gDW_per_hr"/>
				<parameter id="OBJECTIVE_COEFFICIENT" value="0"/>
				<parameter id="FLUX_VALUE" value="0" units="mmol_per_gDW_per_hr"/>
				<parameter id="REDUCED_COST" value="0.000000"/>
			</listOfParameters>
		</kineticLaw>
</reaction>
<reaction id="R146" name="PEP-Phe-Phe" reversible="false">
        <notes>
          <html xmlns="http://www.w3.org/1999/xhtml">
            <p>GENE_ASSOCIATION: MHL_3064</p>
            <p>SUBSYSTEM: Aminoacid Metabolism</p>
            <p>EC Number: 3.4.24.-</p>
            <p>Confidence level: 1</p>
          </html>
        </notes>
   <listOfReactants>
      <speciesReference species="Phe_Phe" stoichiometry="1"/>
      <speciesReference species="WATER" stoichiometry="1"/>      
   </listOfReactants>
   <listOfProducts>
      <speciesReference species="PHE" stoichiometry="2"/>
   </listOfProducts>
		<kineticLaw>
			<math xmlns="http://www.w3.org/1998/Math/MathML">
				<ci> FLUX_VALUE </ci>
			</math>
			<listOfParameters>
				<parameter id="LOWER_BOUND" value="0" units="mmol_per_gDW_per_hr"/>
				<parameter id="UPPER_BOUND" value="1000" units="mmol_per_gDW_per_hr"/>
				<parameter id="OBJECTIVE_COEFFICIENT" value="0"/>
				<parameter id="FLUX_VALUE" value="0" units="mmol_per_gDW_per_hr"/>
				<parameter id="REDUCED_COST" value="0.000000"/>
			</listOfParameters>
		</kineticLaw>
</reaction>
<reaction id="R147" name="PEP-Pro-Pro" reversible="false">
        <notes>
          <html xmlns="http://www.w3.org/1999/xhtml">
            <p>GENE_ASSOCIATION: MHL_3064</p>
            <p>SUBSYSTEM: Aminoacid Metabolism</p>
            <p>EC Number: 3.4.24.-</p>
            <p>Confidence level: 1</p>
          </html>
        </notes>
   <listOfReactants>
      <speciesReference species="Pro_Pro" stoichiometry="1"/>
      <speciesReference species="WATER" stoichiometry="1"/>      
   </listOfReactants>
   <listOfProducts>
      <speciesReference species="PRO" stoichiometry="2"/>
   </listOfProducts>
		<kineticLaw>
			<math xmlns="http://www.w3.org/1998/Math/MathML">
				<ci> FLUX_VALUE </ci>
			</math>
			<listOfParameters>
				<parameter id="LOWER_BOUND" value="0" units="mmol_per_gDW_per_hr"/>
				<parameter id="UPPER_BOUND" value="1000" units="mmol_per_gDW_per_hr"/>
				<parameter id="OBJECTIVE_COEFFICIENT" value="0"/>
				<parameter id="FLUX_VALUE" value="0" units="mmol_per_gDW_per_hr"/>
				<parameter id="REDUCED_COST" value="0.000000"/>
			</listOfParameters>
		</kineticLaw>
</reaction>
<reaction id="R148" name="PEP-Ser-Ser" reversible="false">
        <notes>
          <html xmlns="http://www.w3.org/1999/xhtml">
            <p>GENE_ASSOCIATION: MHL_3064</p>
            <p>SUBSYSTEM: Aminoacid Metabolism</p>
            <p>EC Number: 3.4.24.-</p>
            <p>Confidence level: 1</p>
          </html>
        </notes>
   <listOfReactants>
      <speciesReference species="Ser_Ser" stoichiometry="1"/>
      <speciesReference species="WATER" stoichiometry="1"/>      
   </listOfReactants>
   <listOfProducts>
      <speciesReference species="SER" stoichiometry="2"/>
   </listOfProducts>
		<kineticLaw>
			<math xmlns="http://www.w3.org/1998/Math/MathML">
				<ci> FLUX_VALUE </ci>
			</math>
			<listOfParameters>
				<parameter id="LOWER_BOUND" value="0" units="mmol_per_gDW_per_hr"/>
				<parameter id="UPPER_BOUND" value="1000" units="mmol_per_gDW_per_hr"/>
				<parameter id="OBJECTIVE_COEFFICIENT" value="0"/>
				<parameter id="FLUX_VALUE" value="0" units="mmol_per_gDW_per_hr"/>
				<parameter id="REDUCED_COST" value="0.000000"/>
			</listOfParameters>
		</kineticLaw>
</reaction>
<reaction id="R149" name="PEP-Thr-Thr" reversible="false">
        <notes>
          <html xmlns="http://www.w3.org/1999/xhtml">
            <p>GENE_ASSOCIATION: MHL_3064</p>
            <p>SUBSYSTEM: Aminoacid Metabolism</p>
            <p>EC Number: 3.4.24.-</p>
            <p>Confidence level: 1</p>
          </html>
        </notes>
   <listOfReactants>
      <speciesReference species="Thr_Thr" stoichiometry="1"/>
      <speciesReference species="WATER" stoichiometry="1"/>      
   </listOfReactants>
   <listOfProducts>
      <speciesReference species="THR" stoichiometry="2"/>
   </listOfProducts>
		<kineticLaw>
			<math xmlns="http://www.w3.org/1998/Math/MathML">
				<ci> FLUX_VALUE </ci>
			</math>
			<listOfParameters>
				<parameter id="LOWER_BOUND" value="0" units="mmol_per_gDW_per_hr"/>
				<parameter id="UPPER_BOUND" value="1000" units="mmol_per_gDW_per_hr"/>
				<parameter id="OBJECTIVE_COEFFICIENT" value="0"/>
				<parameter id="FLUX_VALUE" value="0" units="mmol_per_gDW_per_hr"/>
				<parameter id="REDUCED_COST" value="0.000000"/>
			</listOfParameters>
		</kineticLaw>
</reaction>
<reaction id="R150" name="PEP-Trp-Trp" reversible="false">
        <notes>
          <html xmlns="http://www.w3.org/1999/xhtml">
            <p>GENE_ASSOCIATION: MHL_3064</p>
            <p>SUBSYSTEM: Aminoacid Metabolism</p>
            <p>EC Number: 3.4.24.-</p>
            <p>Confidence level: 1</p>
          </html>
        </notes>
   <listOfReactants>
      <speciesReference species="Trp_Trp" stoichiometry="1"/>
      <speciesReference species="WATER" stoichiometry="1"/>      
   </listOfReactants>
   <listOfProducts>
      <speciesReference species="TRP" stoichiometry="2"/>
   </listOfProducts>
		<kineticLaw>
			<math xmlns="http://www.w3.org/1998/Math/MathML">
				<ci> FLUX_VALUE </ci>
			</math>
			<listOfParameters>
				<parameter id="LOWER_BOUND" value="0" units="mmol_per_gDW_per_hr"/>
				<parameter id="UPPER_BOUND" value="1000" units="mmol_per_gDW_per_hr"/>
				<parameter id="OBJECTIVE_COEFFICIENT" value="0"/>
				<parameter id="FLUX_VALUE" value="0" units="mmol_per_gDW_per_hr"/>
				<parameter id="REDUCED_COST" value="0.000000"/>
			</listOfParameters>
		</kineticLaw>
</reaction>
<reaction id="R151" name="PEP-Tyr-Tyr" reversible="false">
        <notes>
          <html xmlns="http://www.w3.org/1999/xhtml">
            <p>GENE_ASSOCIATION: MHL_3064</p>
            <p>SUBSYSTEM: Aminoacid Metabolism</p>
            <p>EC Number: 3.4.24.-</p>
            <p>Confidence level: 1</p>
          </html>
        </notes>
   <listOfReactants>
      <speciesReference species="Tyr_Tyr" stoichiometry="1"/>
      <speciesReference species="WATER" stoichiometry="1"/>      
   </listOfReactants>
   <listOfProducts>
      <speciesReference species="TYR" stoichiometry="2"/>
   </listOfProducts>
		<kineticLaw>
			<math xmlns="http://www.w3.org/1998/Math/MathML">
				<ci> FLUX_VALUE </ci>
			</math>
			<listOfParameters>
				<parameter id="LOWER_BOUND" value="0" units="mmol_per_gDW_per_hr"/>
				<parameter id="UPPER_BOUND" value="1000" units="mmol_per_gDW_per_hr"/>
				<parameter id="OBJECTIVE_COEFFICIENT" value="0"/>
				<parameter id="FLUX_VALUE" value="0" units="mmol_per_gDW_per_hr"/>
				<parameter id="REDUCED_COST" value="0.000000"/>
			</listOfParameters>
		</kineticLaw>
</reaction>
<reaction id="R152" name="PEP-Val-Val" reversible="false">
        <notes>
          <html xmlns="http://www.w3.org/1999/xhtml">
            <p>GENE_ASSOCIATION: MHL_3064</p>
            <p>SUBSYSTEM: Aminoacid Metabolism</p>
            <p>EC Number: 3.4.24.-</p>
            <p>Confidence level: 1</p>
          </html>
        </notes>
   <listOfReactants>
      <speciesReference species="Val_Val" stoichiometry="1"/>
      <speciesReference species="WATER" stoichiometry="1"/>      
   </listOfReactants>
   <listOfProducts>
      <speciesReference species="VAL" stoichiometry="2"/>
   </listOfProducts>
		<kineticLaw>
			<math xmlns="http://www.w3.org/1998/Math/MathML">
				<ci> FLUX_VALUE </ci>
			</math>
			<listOfParameters>
				<parameter id="LOWER_BOUND" value="0" units="mmol_per_gDW_per_hr"/>
				<parameter id="UPPER_BOUND" value="1000" units="mmol_per_gDW_per_hr"/>
				<parameter id="OBJECTIVE_COEFFICIENT" value="0"/>
				<parameter id="FLUX_VALUE" value="0" units="mmol_per_gDW_per_hr"/>
				<parameter id="REDUCED_COST" value="0.000000"/>
			</listOfParameters>
		</kineticLaw>
</reaction>
<reaction id="R153" name="PEPDEPHOS-RXN" reversible="false">
        <notes>
          <html xmlns="http://www.w3.org/1999/xhtml">
            <p>GENE_ASSOCIATION: MHL_2970</p>
            <p>SUBSYSTEM: Glycolisis</p>
            <p>EC Number: 2.7.1.40</p>
            <p>Confidence level: 1</p>
          </html>
        </notes>
   <listOfReactants>
      <speciesReference species="PROTON" stoichiometry="1"/>
      <speciesReference species="PHOSPHO_ENOL_PYRUVATE" stoichiometry="1"/>
      <speciesReference species="ADP" stoichiometry="1"/>
   </listOfReactants>
   <listOfProducts>
      <speciesReference species="PYRUVATE" stoichiometry="1"/>
      <speciesReference species="ATP" stoichiometry="1"/>
   </listOfProducts>
		<kineticLaw>
			<math xmlns="http://www.w3.org/1998/Math/MathML">
				<ci> FLUX_VALUE </ci>
			</math>
			<listOfParameters>
				<parameter id="LOWER_BOUND" value="0" units="mmol_per_gDW_per_hr"/>
				<parameter id="UPPER_BOUND" value="1000" units="mmol_per_gDW_per_hr"/>
				<parameter id="OBJECTIVE_COEFFICIENT" value="0"/>
				<parameter id="FLUX_VALUE" value="0" units="mmol_per_gDW_per_hr"/>
				<parameter id="REDUCED_COST" value="0.000000"/>
			</listOfParameters>
		</kineticLaw>
</reaction>
<reaction id="R154" name="PGLUCISOM-RXN" reversible="true">
        <notes>
          <html xmlns="http://www.w3.org/1999/xhtml">
            <p>GENE_ASSOCIATION: MHL_3151</p>
            <p>SUBSYSTEM: Glycolisis</p>
            <p>EC Number: 5.3.1.9</p>
            <p>Confidence level: 1</p>
          </html>
        </notes>
   <listOfReactants>
      <speciesReference species="GLC_6_P" stoichiometry="1"/>
   </listOfReactants>
   <listOfProducts>
      <speciesReference species="FRUCTOSE_6_P" stoichiometry="1"/>
   </listOfProducts>
		<kineticLaw>
			<math xmlns="http://www.w3.org/1998/Math/MathML">
				<ci> FLUX_VALUE </ci>
			</math>
			<listOfParameters>
				<parameter id="LOWER_BOUND" value="-1000" units="mmol_per_gDW_per_hr"/>
				<parameter id="UPPER_BOUND" value="1000" units="mmol_per_gDW_per_hr"/>
				<parameter id="OBJECTIVE_COEFFICIENT" value="0"/>
				<parameter id="FLUX_VALUE" value="0" units="mmol_per_gDW_per_hr"/>
				<parameter id="REDUCED_COST" value="0.000000"/>
			</listOfParameters>
		</kineticLaw>
</reaction>
<reaction id="R155" name="PGPPHOSPHA-RXN" reversible="false">
        <notes>
          <html xmlns="http://www.w3.org/1999/xhtml">
            <p>GENE_ASSOCIATION: </p>
            <p>SUBSYSTEM: Lipid Metabolism</p>
            <p>EC Number: 3.1.3.27</p>
            <p>Confidence level: 1</p>
          </html>
        </notes>
   <listOfReactants>
      <speciesReference species="L_1_PHOSPHATIDYL_GLYCEROL_P" stoichiometry="1"/>
      <speciesReference species="WATER" stoichiometry="1"/>
   </listOfReactants>
   <listOfProducts>
      <speciesReference species="L_1_PHOSPHATIDYL_GLYCEROL" stoichiometry="1"/>
      <speciesReference species="Pi" stoichiometry="1"/>
   </listOfProducts>
		<kineticLaw>
			<math xmlns="http://www.w3.org/1998/Math/MathML">
				<ci> FLUX_VALUE </ci>
			</math>
			<listOfParameters>
				<parameter id="LOWER_BOUND" value="0" units="mmol_per_gDW_per_hr"/>
				<parameter id="UPPER_BOUND" value="1000" units="mmol_per_gDW_per_hr"/>
				<parameter id="OBJECTIVE_COEFFICIENT" value="0"/>
				<parameter id="FLUX_VALUE" value="0" units="mmol_per_gDW_per_hr"/>
				<parameter id="REDUCED_COST" value="0.000000"/>
			</listOfParameters>
		</kineticLaw>
</reaction>
<reaction id="R156" name="PHENYLALANINE--TRNA-LIGASE-RXN" reversible="false">
        <notes>
          <html xmlns="http://www.w3.org/1999/xhtml">
            <p>GENE_ASSOCIATION: MHL_3226&MHL_3227</p>
            <p>SUBSYSTEM: Aminoacid Metabolism</p>
            <p>EC Number: 6.1.1.20</p>
            <p>Confidence level: 1</p>
          </html>
        </notes>
   <listOfReactants>
      <speciesReference species="PROTON" stoichiometry="1"/>
      <speciesReference species="PHE_tRNAs" stoichiometry="1"/>
      <speciesReference species="PHE" stoichiometry="1"/>
      <speciesReference species="ATP" stoichiometry="1"/>
   </listOfReactants>
   <listOfProducts>
      <speciesReference species="Charged_PHE_tRNAs" stoichiometry="1"/>
      <speciesReference species="PPI" stoichiometry="1"/>
      <speciesReference species="AMP" stoichiometry="1"/>
   </listOfProducts>
		<kineticLaw>
			<math xmlns="http://www.w3.org/1998/Math/MathML">
				<ci> FLUX_VALUE </ci>
			</math>
			<listOfParameters>
				<parameter id="LOWER_BOUND" value="0" units="mmol_per_gDW_per_hr"/>
				<parameter id="UPPER_BOUND" value="1000" units="mmol_per_gDW_per_hr"/>
				<parameter id="OBJECTIVE_COEFFICIENT" value="0"/>
				<parameter id="FLUX_VALUE" value="0" units="mmol_per_gDW_per_hr"/>
				<parameter id="REDUCED_COST" value="0.000000"/>
			</listOfParameters>
		</kineticLaw>
</reaction>
<reaction id="R157" name="PHOSACETYLTRANS-RXN" reversible="false">
        <notes>
          <html xmlns="http://www.w3.org/1999/xhtml">
            <p>GENE_ASSOCIATION: MHL_1877</p>
            <p>SUBSYSTEM: Pyruvate Metabolism</p>
            <p>EC Number: 2.3.1.8</p>
            <p>Confidence level: 1</p>
          </html>
        </notes>
   <listOfReactants>
      <speciesReference species="Pi" stoichiometry="1"/>
      <speciesReference species="ACETYL_COA" stoichiometry="1"/>
   </listOfReactants>
   <listOfProducts>
      <speciesReference species="ACETYL_P" stoichiometry="1"/>
      <speciesReference species="CO_A" stoichiometry="1"/>
   </listOfProducts>
		<kineticLaw>
			<math xmlns="http://www.w3.org/1998/Math/MathML">
				<ci> FLUX_VALUE </ci>
			</math>
			<listOfParameters>
				<parameter id="LOWER_BOUND" value="0" units="mmol_per_gDW_per_hr"/>
				<parameter id="UPPER_BOUND" value="1000" units="mmol_per_gDW_per_hr"/>
				<parameter id="OBJECTIVE_COEFFICIENT" value="0"/>
				<parameter id="FLUX_VALUE" value="0" units="mmol_per_gDW_per_hr"/>
				<parameter id="REDUCED_COST" value="0.000000"/>
			</listOfParameters>
		</kineticLaw>
</reaction>
<reaction id="R158" name="PHOSGLYPHOS-RXN" reversible="true">
        <notes>
          <html xmlns="http://www.w3.org/1999/xhtml">
            <p>GENE_ASSOCIATION: MHL_1789</p>
            <p>SUBSYSTEM: Glycolisis</p>
            <p>EC Number: 2.7.2.3</p>
            <p>Confidence level: 1</p>
          </html>
        </notes>
   <listOfReactants>
      <speciesReference species="G3P" stoichiometry="1"/>
      <speciesReference species="ATP" stoichiometry="1"/>
   </listOfReactants>
   <listOfProducts>
      <speciesReference species="DPG" stoichiometry="1"/>
      <speciesReference species="ADP" stoichiometry="1"/>
   </listOfProducts>
		<kineticLaw>
			<math xmlns="http://www.w3.org/1998/Math/MathML">
				<ci> FLUX_VALUE </ci>
			</math>
			<listOfParameters>
				<parameter id="LOWER_BOUND" value="-1000" units="mmol_per_gDW_per_hr"/>
				<parameter id="UPPER_BOUND" value="1000" units="mmol_per_gDW_per_hr"/>
				<parameter id="OBJECTIVE_COEFFICIENT" value="0"/>
				<parameter id="FLUX_VALUE" value="0" units="mmol_per_gDW_per_hr"/>
				<parameter id="REDUCED_COST" value="0.000000"/>
			</listOfParameters>
		</kineticLaw>
</reaction>
<reaction id="R159" name="PHOSPHAGLYPSYN-RXN" reversible="false">
        <notes>
          <html xmlns="http://www.w3.org/1999/xhtml">
            <p>GENE_ASSOCIATION: MHL_2847</p>
            <p>SUBSYSTEM: Lipid Metabolism</p>
            <p>EC Number: 2.7.8.5</p>
            <p>Confidence level: 1</p>
          </html>
        </notes>
   <listOfReactants>
      <speciesReference species="CDPDIACYLGLYCEROL" stoichiometry="1"/>
      <speciesReference species="GLYCEROL_3P" stoichiometry="1"/>
   </listOfReactants>
   <listOfProducts>
      <speciesReference species="CMP" stoichiometry="1"/>
      <speciesReference species="L_1_PHOSPHATIDYL_GLYCEROL_P" stoichiometry="1"/>
      <speciesReference species="PROTON" stoichiometry="1"/>
   </listOfProducts>
		<kineticLaw>
			<math xmlns="http://www.w3.org/1998/Math/MathML">
				<ci> FLUX_VALUE </ci>
			</math>
			<listOfParameters>
				<parameter id="LOWER_BOUND" value="0" units="mmol_per_gDW_per_hr"/>
				<parameter id="UPPER_BOUND" value="1000" units="mmol_per_gDW_per_hr"/>
				<parameter id="OBJECTIVE_COEFFICIENT" value="0"/>
				<parameter id="FLUX_VALUE" value="0" units="mmol_per_gDW_per_hr"/>
				<parameter id="REDUCED_COST" value="0.000000"/>
			</listOfParameters>
		</kineticLaw>
</reaction>
<reaction id="R160" name="PHOSPHATIDATE-PHOSPHATASE-RXN" reversible="false">
        <notes>
          <html xmlns="http://www.w3.org/1999/xhtml">
            <p>GENE_ASSOCIATION: MHL_2952</p>
            <p>SUBSYSTEM: Lipid Metabolism</p>
            <p>EC Number: 3.1.3.4</p>
            <p>Confidence level: 1</p>
          </html>
        </notes>
   <listOfReactants>
      <speciesReference species="L_PHOSPHATIDATE" stoichiometry="1"/>
      <speciesReference species="WATER" stoichiometry="1"/>
   </listOfReactants>
   <listOfProducts>
      <speciesReference species="DIACYLGLYCEROL" stoichiometry="1"/>
      <speciesReference species="Pi" stoichiometry="1"/>
   </listOfProducts>
		<kineticLaw>
			<math xmlns="http://www.w3.org/1998/Math/MathML">
				<ci> FLUX_VALUE </ci>
			</math>
			<listOfParameters>
				<parameter id="LOWER_BOUND" value="0" units="mmol_per_gDW_per_hr"/>
				<parameter id="UPPER_BOUND" value="1000" units="mmol_per_gDW_per_hr"/>
				<parameter id="OBJECTIVE_COEFFICIENT" value="0"/>
				<parameter id="FLUX_VALUE" value="0" units="mmol_per_gDW_per_hr"/>
				<parameter id="REDUCED_COST" value="0.000000"/>
			</listOfParameters>
		</kineticLaw>
</reaction>
<reaction id="R161" name="PPENTOMUT-RXN" reversible="true">
        <notes>
          <html xmlns="http://www.w3.org/1999/xhtml">
            <p>GENE_ASSOCIATION: MHL_3164</p>
            <p>SUBSYSTEM: Pentose Phosphate</p>
            <p>EC Number: 5.4.2.7</p>
            <p>Confidence level: 1</p>
          </html>
        </notes>
   <listOfReactants>
      <speciesReference species="RIBOSE_1P" stoichiometry="1"/>
   </listOfReactants>
   <listOfProducts>
      <speciesReference species="RIBOSE_5P" stoichiometry="1"/>
   </listOfProducts>
		<kineticLaw>
			<math xmlns="http://www.w3.org/1998/Math/MathML">
				<ci> FLUX_VALUE </ci>
			</math>
			<listOfParameters>
				<parameter id="LOWER_BOUND" value="-1000" units="mmol_per_gDW_per_hr"/>
				<parameter id="UPPER_BOUND" value="1000" units="mmol_per_gDW_per_hr"/>
				<parameter id="OBJECTIVE_COEFFICIENT" value="0"/>
				<parameter id="FLUX_VALUE" value="0" units="mmol_per_gDW_per_hr"/>
				<parameter id="REDUCED_COST" value="0.000000"/>
			</listOfParameters>
		</kineticLaw>
</reaction>
<reaction id="R162" name="PROLINE--TRNA-LIGASE-RXN" reversible="false">
        <notes>
          <html xmlns="http://www.w3.org/1999/xhtml">
            <p>GENE_ASSOCIATION: MHL_3052</p>
            <p>SUBSYSTEM: Aminoacid Metabolism</p>
            <p>EC Number: 6.1.1.15</p>
            <p>Confidence level: 1</p>
          </html>
        </notes>
   <listOfReactants>
      <speciesReference species="PROTON" stoichiometry="1"/>
      <speciesReference species="PRO_tRNAs" stoichiometry="1"/>
      <speciesReference species="PRO" stoichiometry="1"/>
      <speciesReference species="ATP" stoichiometry="1"/>
   </listOfReactants>
   <listOfProducts>
      <speciesReference species="Charged_PRO_tRNAs" stoichiometry="1"/>
      <speciesReference species="PPI" stoichiometry="1"/>
      <speciesReference species="AMP" stoichiometry="1"/>
   </listOfProducts>
		<kineticLaw>
			<math xmlns="http://www.w3.org/1998/Math/MathML">
				<ci> FLUX_VALUE </ci>
			</math>
			<listOfParameters>
				<parameter id="LOWER_BOUND" value="0" units="mmol_per_gDW_per_hr"/>
				<parameter id="UPPER_BOUND" value="1000" units="mmol_per_gDW_per_hr"/>
				<parameter id="OBJECTIVE_COEFFICIENT" value="0"/>
				<parameter id="FLUX_VALUE" value="0" units="mmol_per_gDW_per_hr"/>
				<parameter id="REDUCED_COST" value="0.000000"/>
			</listOfParameters>
		</kineticLaw>
</reaction>
<reaction id="R163" name="PROTEASE-RXN" reversible="false">
        <notes>
          <html xmlns="http://www.w3.org/1999/xhtml">
            <p>GENE_ASSOCIATION: </p>
            <p>SUBSYSTEM: Aminoacid Metabolism</p>
            <p>EC Number: </p>
            <p>Confidence level: 1</p>
          </html>
        </notes>
   <listOfReactants>
      <speciesReference species="PROTEINS_e" stoichiometry="1"/>
      <speciesReference species="WATER" stoichiometry="1"/>      
   </listOfReactants>
   <listOfProducts>
      <speciesReference species="Arg_Arg_e" stoichiometry="0.0504"/>
      <speciesReference species="Asp_Asp_e" stoichiometry="0.0618"/>
      <speciesReference species="Cys_Cys_e" stoichiometry="0.0351"/>
      <speciesReference species="Gln_Gln_e" stoichiometry="0.10195"/>
      <speciesReference species="Glt_Glt_e" stoichiometry="0.10195"/>
      <speciesReference species="Gly_Gly_e" stoichiometry="0.0781"/>
      <speciesReference species="His_His_e" stoichiometry="0.0199"/>
      <speciesReference species="Ile_Ile_e" stoichiometry="0.0349"/>
      <speciesReference species="Leu_Leu_e" stoichiometry="0.0723"/>
      <speciesReference species="Lys_Lys_e" stoichiometry="0.0333"/>
      <speciesReference species="Met_Met_e" stoichiometry="0.0174"/>
      <speciesReference species="Phe_Phe_e" stoichiometry="0.0344"/>
      <speciesReference species="Pro_Pro_e" stoichiometry="0.1174"/>
      <speciesReference species="Ser_Ser_e" stoichiometry="0.0558"/>
      <speciesReference species="Thr_Thr_e" stoichiometry="0.0440"/>
      <speciesReference species="Trp_Trp_e" stoichiometry="0.0080"/>
      <speciesReference species="Tyr_Tyr_e" stoichiometry="0.0126"/>
      <speciesReference species="Val_Val_e" stoichiometry="0.0605"/>
   </listOfProducts>
		<kineticLaw>
			<math xmlns="http://www.w3.org/1998/Math/MathML">
				<ci> FLUX_VALUE </ci>
			</math>
			<listOfParameters>
				<parameter id="LOWER_BOUND" value="0" units="mmol_per_gDW_per_hr"/>
				<parameter id="UPPER_BOUND" value="1000" units="mmol_per_gDW_per_hr"/>
				<parameter id="OBJECTIVE_COEFFICIENT" value="0"/>
				<parameter id="FLUX_VALUE" value="0" units="mmol_per_gDW_per_hr"/>
				<parameter id="REDUCED_COST" value="0.000000"/>
			</listOfParameters>
		</kineticLaw>
</reaction>
<reaction id="R164" name="PRPPSYN-RXN" reversible="false">
        <notes>
          <html xmlns="http://www.w3.org/1999/xhtml">
            <p>GENE_ASSOCIATION: MHL_2474</p>
            <p>SUBSYSTEM: Pentose Phosphate</p>
            <p>EC Number: 2.7.6.1</p>
            <p>Confidence level: 1</p>
          </html>
        </notes>
   <listOfReactants>
      <speciesReference species="RIBOSE_5P" stoichiometry="1"/>
      <speciesReference species="ATP" stoichiometry="1"/>
   </listOfReactants>
   <listOfProducts>
      <speciesReference species="PROTON" stoichiometry="1"/>
      <speciesReference species="PRPP" stoichiometry="1"/>
      <speciesReference species="AMP" stoichiometry="1"/>
   </listOfProducts>
		<kineticLaw>
			<math xmlns="http://www.w3.org/1998/Math/MathML">
				<ci> FLUX_VALUE </ci>
			</math>
			<listOfParameters>
				<parameter id="LOWER_BOUND" value="0" units="mmol_per_gDW_per_hr"/>
				<parameter id="UPPER_BOUND" value="1000" units="mmol_per_gDW_per_hr"/>
				<parameter id="OBJECTIVE_COEFFICIENT" value="0"/>
				<parameter id="FLUX_VALUE" value="0" units="mmol_per_gDW_per_hr"/>
				<parameter id="REDUCED_COST" value="0.000000"/>
			</listOfParameters>
		</kineticLaw>
</reaction>
<reaction id="R165" name="PYRIDOXKIN-RXN" reversible="true">
        <notes>
          <html xmlns="http://www.w3.org/1999/xhtml">
            <p>GENE_ASSOCIATION: </p>
            <p>SUBSYSTEM: Cofactor Metabolism</p>
            <p>EC Number: 2.7.1.35</p>
            <p>Confidence level: 1</p>
          </html>
        </notes>
   <listOfReactants>
      <speciesReference species="PYRIDOXAL" stoichiometry="1"/>
      <speciesReference species="ATP" stoichiometry="1"/>
   </listOfReactants>
   <listOfProducts>
      <speciesReference species="PYRIDOXAL_PHOSPHATE" stoichiometry="1"/>
      <speciesReference species="PROTON" stoichiometry="1"/>
      <speciesReference species="ADP" stoichiometry="1"/>
   </listOfProducts>
		<kineticLaw>
			<math xmlns="http://www.w3.org/1998/Math/MathML">
				<ci> FLUX_VALUE </ci>
			</math>
			<listOfParameters>
				<parameter id="LOWER_BOUND" value="-1000" units="mmol_per_gDW_per_hr"/>
				<parameter id="UPPER_BOUND" value="1000" units="mmol_per_gDW_per_hr"/>
				<parameter id="OBJECTIVE_COEFFICIENT" value="0"/>
				<parameter id="FLUX_VALUE" value="0" units="mmol_per_gDW_per_hr"/>
				<parameter id="REDUCED_COST" value="0.000000"/>
			</listOfParameters>
		</kineticLaw>
</reaction>
<reaction id="R166" name="PYRUVATE-CARBOXYLASE-RXN" reversible="true">
        <notes>
          <html xmlns="http://www.w3.org/1999/xhtml">
            <p>GENE_ASSOCIATION: MHL_0518&MHL_3177&MHL_3167&MHL_1873</p>
            <p>SUBSYSTEM: Pyruvate Metabolism</p>
            <p>EC Number: 6.4.1.1</p>
            <p>Confidence level: 1</p>
          </html>
        </notes>
   <listOfReactants>
      <speciesReference species="PYRUVATE" stoichiometry="1"/>
      <speciesReference species="CARBON_DIOXIDE" stoichiometry="1"/>
      <speciesReference species="ATP" stoichiometry="1"/>
   </listOfReactants>
   <listOfProducts>
      <speciesReference species="Pi" stoichiometry="1"/>
      <speciesReference species="ADP" stoichiometry="1"/>
      <speciesReference species="OXALACETIC_ACID" stoichiometry="1"/>
   </listOfProducts>
		<kineticLaw>
			<math xmlns="http://www.w3.org/1998/Math/MathML">
				<ci> FLUX_VALUE </ci>
			</math>
			<listOfParameters>
				<parameter id="LOWER_BOUND" value="-1000" units="mmol_per_gDW_per_hr"/>
				<parameter id="UPPER_BOUND" value="1000" units="mmol_per_gDW_per_hr"/>
				<parameter id="OBJECTIVE_COEFFICIENT" value="0"/>
				<parameter id="FLUX_VALUE" value="0" units="mmol_per_gDW_per_hr"/>
				<parameter id="REDUCED_COST" value="0.000000"/>
			</listOfParameters>
		</kineticLaw>
</reaction>
<reaction id="R167" name="PYRUVDEH-RXN" reversible="false">
        <notes>
          <html xmlns="http://www.w3.org/1999/xhtml">
            <p>GENE_ASSOCIATION: MHL_0518&MHL_3177&MHL_3167&MHL_1873</p>
            <p>SUBSYSTEM: Pyruvate Metabolism</p>
            <p>EC Number: 1.2.1.-</p>
            <p>Confidence level: 1</p>
          </html>
        </notes>
   <listOfReactants>
      <speciesReference species="PYRUVATE" stoichiometry="1"/>
      <speciesReference species="CO_A" stoichiometry="1"/>
      <speciesReference species="NAD" stoichiometry="1"/>
   </listOfReactants>
   <listOfProducts>
      <speciesReference species="ACETYL_COA" stoichiometry="1"/>
      <speciesReference species="CARBON_DIOXIDE" stoichiometry="1"/>
      <speciesReference species="NADH" stoichiometry="1"/>
   </listOfProducts>
		<kineticLaw>
			<math xmlns="http://www.w3.org/1998/Math/MathML">
				<ci> FLUX_VALUE </ci>
			</math>
			<listOfParameters>
				<parameter id="LOWER_BOUND" value="0" units="mmol_per_gDW_per_hr"/>
				<parameter id="UPPER_BOUND" value="1000" units="mmol_per_gDW_per_hr"/>
				<parameter id="OBJECTIVE_COEFFICIENT" value="0"/>
				<parameter id="FLUX_VALUE" value="0" units="mmol_per_gDW_per_hr"/>
				<parameter id="REDUCED_COST" value="0.000000"/>
			</listOfParameters>
		</kineticLaw>
</reaction>
<reaction id="R168" name="PYRUVFORMLY-RXN" reversible="false">
        <notes>
          <html xmlns="http://www.w3.org/1999/xhtml">
            <p>GENE_ASSOCIATION: </p>
            <p>SUBSYSTEM: Pyruvate Metabolism</p>
            <p>EC Number: 2.3.1.54</p>
            <p>Confidence level: 1</p>
          </html>
        </notes>
   <listOfReactants>
      <speciesReference species="PYRUVATE" stoichiometry="1"/>
      <speciesReference species="CO_A" stoichiometry="1"/>
   </listOfReactants>
   <listOfProducts>
      <speciesReference species="FORMATE" stoichiometry="1"/>
      <speciesReference species="ACETYL_COA" stoichiometry="1"/>
   </listOfProducts>
		<kineticLaw>
			<math xmlns="http://www.w3.org/1998/Math/MathML">
				<ci> FLUX_VALUE </ci>
			</math>
			<listOfParameters>
				<parameter id="LOWER_BOUND" value="0" units="mmol_per_gDW_per_hr"/>
				<parameter id="UPPER_BOUND" value="1000" units="mmol_per_gDW_per_hr"/>
				<parameter id="OBJECTIVE_COEFFICIENT" value="0"/>
				<parameter id="FLUX_VALUE" value="0" units="mmol_per_gDW_per_hr"/>
				<parameter id="REDUCED_COST" value="0.000000"/>
			</listOfParameters>
		</kineticLaw>
</reaction>
<reaction id="R169" name="R10-RXN" reversible="false">
        <notes>
          <html xmlns="http://www.w3.org/1999/xhtml">
            <p>GENE_ASSOCIATION: MHL_2900</p>
            <p>SUBSYSTEM: Pentose Phosphate</p>
            <p>EC Number: 4.1.2.43</p>
            <p>Confidence level: 1</p>
          </html>
        </notes>
   <listOfReactants>
      <speciesReference species="RIBULOSE_5P" stoichiometry="1"/>
      <speciesReference species="FORMALDEHYDE" stoichiometry="1"/>
   </listOfReactants>
   <listOfProducts>
      <speciesReference species="HEXULOSE_6_P" stoichiometry="1"/>
   </listOfProducts>
		<kineticLaw>
			<math xmlns="http://www.w3.org/1998/Math/MathML">
				<ci> FLUX_VALUE </ci>
			</math>
			<listOfParameters>
				<parameter id="LOWER_BOUND" value="0" units="mmol_per_gDW_per_hr"/>
				<parameter id="UPPER_BOUND" value="1000" units="mmol_per_gDW_per_hr"/>
				<parameter id="OBJECTIVE_COEFFICIENT" value="0"/>
				<parameter id="FLUX_VALUE" value="0" units="mmol_per_gDW_per_hr"/>
				<parameter id="REDUCED_COST" value="0.000000"/>
			</listOfParameters>
		</kineticLaw>
</reaction>
<reaction id="R170" name="RIB5PISOM-RXN" reversible="true">
        <notes>
          <html xmlns="http://www.w3.org/1999/xhtml">
            <p>GENE_ASSOCIATION: MHL_2163</p>
            <p>SUBSYSTEM: Pentose Phosphate</p>
            <p>EC Number: 5.3.1.6</p>
            <p>Confidence level: 1</p>
          </html>
        </notes>
   <listOfReactants>
      <speciesReference species="RIBULOSE_5P" stoichiometry="1"/>
   </listOfReactants>
   <listOfProducts>
      <speciesReference species="RIBOSE_5P" stoichiometry="1"/>
   </listOfProducts>
		<kineticLaw>
			<math xmlns="http://www.w3.org/1998/Math/MathML">
				<ci> FLUX_VALUE </ci>
			</math>
			<listOfParameters>
				<parameter id="LOWER_BOUND" value="-1000" units="mmol_per_gDW_per_hr"/>
				<parameter id="UPPER_BOUND" value="1000" units="mmol_per_gDW_per_hr"/>
				<parameter id="OBJECTIVE_COEFFICIENT" value="0"/>
				<parameter id="FLUX_VALUE" value="0" units="mmol_per_gDW_per_hr"/>
				<parameter id="REDUCED_COST" value="0.000000"/>
			</listOfParameters>
		</kineticLaw>
</reaction>
<reaction id="R171" name="RIBOFLAVINKIN-RXN" reversible="false">
        <notes>
          <html xmlns="http://www.w3.org/1999/xhtml">
            <p>GENE_ASSOCIATION: MHL_2943</p>
            <p>SUBSYSTEM: Cofactor Metabolism</p>
            <p>EC Number: 2.7.1.26</p>
            <p>Confidence level: 1</p>
          </html>
        </notes>
   <listOfReactants>
      <speciesReference species="RIBOFLAVIN" stoichiometry="1"/>
      <speciesReference species="ATP" stoichiometry="1"/>
   </listOfReactants>
   <listOfProducts>
      <speciesReference species="PROTON" stoichiometry="1"/>
      <speciesReference species="FMN" stoichiometry="1"/>
      <speciesReference species="ADP" stoichiometry="1"/>
   </listOfProducts>
		<kineticLaw>
			<math xmlns="http://www.w3.org/1998/Math/MathML">
				<ci> FLUX_VALUE </ci>
			</math>
			<listOfParameters>
				<parameter id="LOWER_BOUND" value="0" units="mmol_per_gDW_per_hr"/>
				<parameter id="UPPER_BOUND" value="1000" units="mmol_per_gDW_per_hr"/>
				<parameter id="OBJECTIVE_COEFFICIENT" value="0"/>
				<parameter id="FLUX_VALUE" value="0" units="mmol_per_gDW_per_hr"/>
				<parameter id="REDUCED_COST" value="0.000000"/>
			</listOfParameters>
		</kineticLaw>
</reaction>
<reaction id="R172" name="RIBOKIN-RXN" reversible="false">
        <notes>
          <html xmlns="http://www.w3.org/1999/xhtml">
            <p>GENE_ASSOCIATION: </p>
            <p>SUBSYSTEM: Pentose Phosphate</p>
            <p>EC Number: 2.7.1.15</p>
            <p>Confidence level: 1</p>
          </html>
        </notes>
   <listOfReactants>
      <speciesReference species="ATP" stoichiometry="2"/>
      <speciesReference species="RIBOSE" stoichiometry="2"/>
   </listOfReactants>
   <listOfProducts>
      <speciesReference species="PROTON" stoichiometry="2"/>      
      <speciesReference species="ADP" stoichiometry="2"/>      
      <speciesReference species="RIBOSE_5P" stoichiometry="2"/>      
   </listOfProducts>
		<kineticLaw>
			<math xmlns="http://www.w3.org/1998/Math/MathML">
				<ci> FLUX_VALUE </ci>
			</math>
			<listOfParameters>
				<parameter id="LOWER_BOUND" value="0" units="mmol_per_gDW_per_hr"/>
				<parameter id="UPPER_BOUND" value="1000" units="mmol_per_gDW_per_hr"/>
				<parameter id="OBJECTIVE_COEFFICIENT" value="0"/>
				<parameter id="FLUX_VALUE" value="0" units="mmol_per_gDW_per_hr"/>
				<parameter id="REDUCED_COST" value="0.000000"/>
			</listOfParameters>
		</kineticLaw>
</reaction>
<reaction id="R173" name="RIBOSYLHOMOCYSTEINASE-RXN" reversible="false">
        <notes>
          <html xmlns="http://www.w3.org/1999/xhtml">
            <p>GENE_ASSOCIATION: </p>
            <p>SUBSYSTEM: Aminoacid Metabolism</p>
            <p>EC Number: 4.4.1.21</p>
            <p>Confidence level: 1</p>
          </html>
        </notes>
   <listOfReactants>
      <speciesReference species="S_RYBOSYL_L_HOMOCYSTEINE" stoichiometry="1"/>
   </listOfReactants>
   <listOfProducts>
      <speciesReference species="HOMO_CYS" stoichiometry="1"/>
      <speciesReference species="DIHYDROXYPENTANEDIONE" stoichiometry="1"/>
   </listOfProducts>
		<kineticLaw>
			<math xmlns="http://www.w3.org/1998/Math/MathML">
				<ci> FLUX_VALUE </ci>
			</math>
			<listOfParameters>
				<parameter id="LOWER_BOUND" value="0" units="mmol_per_gDW_per_hr"/>
				<parameter id="UPPER_BOUND" value="1000" units="mmol_per_gDW_per_hr"/>
				<parameter id="OBJECTIVE_COEFFICIENT" value="0"/>
				<parameter id="FLUX_VALUE" value="0" units="mmol_per_gDW_per_hr"/>
				<parameter id="REDUCED_COST" value="0.000000"/>
			</listOfParameters>
		</kineticLaw>
</reaction>
<reaction id="R174" name="RIBULP3EPIM-RXN" reversible="true">
        <notes>
          <html xmlns="http://www.w3.org/1999/xhtml">
            <p>GENE_ASSOCIATION: MHL_3135|MHL_3602</p>
            <p>SUBSYSTEM: Carbohydrate Metabolism</p>
            <p>EC Number: 5.1.3.1</p>
            <p>Confidence level: 1</p>
          </html>
        </notes>
   <listOfReactants>
      <speciesReference species="XYLULOSE_5_P" stoichiometry="1"/>   
   </listOfReactants>
   <listOfProducts>
      <speciesReference species="RIBULOSE_5P" stoichiometry="1"/>
   </listOfProducts>
		<kineticLaw>
			<math xmlns="http://www.w3.org/1998/Math/MathML">
				<ci> FLUX_VALUE </ci>
			</math>
			<listOfParameters>
				<parameter id="LOWER_BOUND" value="-1000" units="mmol_per_gDW_per_hr"/>
				<parameter id="UPPER_BOUND" value="1000" units="mmol_per_gDW_per_hr"/>
				<parameter id="OBJECTIVE_COEFFICIENT" value="0"/>
				<parameter id="FLUX_VALUE" value="0" units="mmol_per_gDW_per_hr"/>
				<parameter id="REDUCED_COST" value="0.000000"/>
			</listOfParameters>
		</kineticLaw>
</reaction>
<reaction id="R175" name="RIBULPEPIM-RXN" reversible="false">
        <notes>
          <html xmlns="http://www.w3.org/1999/xhtml">
            <p>GENE_ASSOCIATION: MHL_1567</p>
            <p>SUBSYSTEM: Ascorbate Degradation</p>
            <p>EC Number: 5.1.3.4</p>
            <p>Confidence level: 1</p>
          </html>
        </notes>
   <listOfReactants>
      <speciesReference species="L_RIBULOSE_5_P" stoichiometry="1"/>
   </listOfReactants>
   <listOfProducts>
      <speciesReference species="XYLULOSE_5_P" stoichiometry="1"/>
   </listOfProducts>
		<kineticLaw>
			<math xmlns="http://www.w3.org/1998/Math/MathML">
				<ci> FLUX_VALUE </ci>
			</math>
			<listOfParameters>
				<parameter id="LOWER_BOUND" value="0" units="mmol_per_gDW_per_hr"/>
				<parameter id="UPPER_BOUND" value="1000" units="mmol_per_gDW_per_hr"/>
				<parameter id="OBJECTIVE_COEFFICIENT" value="0"/>
				<parameter id="FLUX_VALUE" value="0" units="mmol_per_gDW_per_hr"/>
				<parameter id="REDUCED_COST" value="0.000000"/>
			</listOfParameters>
		</kineticLaw>
</reaction>
<reaction id="R176" name="RXN-11382" reversible="false">
        <notes>
          <html xmlns="http://www.w3.org/1999/xhtml">
            <p>GENE_ASSOCIATION: MHL_2773</p>
            <p>SUBSYSTEM: Lipid Metabolism</p>
            <p>EC Number: 1.1.1.372</p>
            <p>Confidence level: 1</p>
          </html>
        </notes>
   <listOfReactants>
      <speciesReference species="GLYCERALD" stoichiometry="1"/>
      <speciesReference species="NADPH" stoichiometry="1"/>
      <speciesReference species="PROTON" stoichiometry="1"/>
   </listOfReactants>
   <listOfProducts>
      <speciesReference species="NADP" stoichiometry="1"/>
      <speciesReference species="GLYCEROL" stoichiometry="1"/>
   </listOfProducts>
		<kineticLaw>
			<math xmlns="http://www.w3.org/1998/Math/MathML">
				<ci> FLUX_VALUE </ci>
			</math>
			<listOfParameters>
				<parameter id="LOWER_BOUND" value="0" units="mmol_per_gDW_per_hr"/>
				<parameter id="UPPER_BOUND" value="1000" units="mmol_per_gDW_per_hr"/>
				<parameter id="OBJECTIVE_COEFFICIENT" value="0"/>
				<parameter id="FLUX_VALUE" value="0" units="mmol_per_gDW_per_hr"/>
				<parameter id="REDUCED_COST" value="0.000000"/>
			</listOfParameters>
		</kineticLaw>
</reaction>
<reaction id="R177" name="RXN-12002" reversible="true">
        <notes>
          <html xmlns="http://www.w3.org/1999/xhtml">
            <p>GENE_ASSOCIATION: MHL_3128</p>
            <p>SUBSYSTEM: Nucleotide Metabolism</p>
            <p>EC Number: 2.7.4.22</p>
            <p>Confidence level: 1</p>
          </html>
        </notes>
   <listOfReactants>
      <speciesReference species="ATP" stoichiometry="1"/>
      <speciesReference species="UMP" stoichiometry="1"/>
   </listOfReactants>
   <listOfProducts>
      <speciesReference species="ADP" stoichiometry="1"/>
      <speciesReference species="UDP" stoichiometry="1"/>
   </listOfProducts>
		<kineticLaw>
			<math xmlns="http://www.w3.org/1998/Math/MathML">
				<ci> FLUX_VALUE </ci>
			</math>
			<listOfParameters>
				<parameter id="LOWER_BOUND" value="-1000" units="mmol_per_gDW_per_hr"/>
				<parameter id="UPPER_BOUND" value="1000" units="mmol_per_gDW_per_hr"/>
				<parameter id="OBJECTIVE_COEFFICIENT" value="0"/>
				<parameter id="FLUX_VALUE" value="0" units="mmol_per_gDW_per_hr"/>
				<parameter id="REDUCED_COST" value="0.000000"/>
			</listOfParameters>
		</kineticLaw>
</reaction>
<reaction id="R178" name="RXN-1225" reversible="false">
        <notes>
          <html xmlns="http://www.w3.org/1999/xhtml">
            <p>GENE_ASSOCIATION: </p>
            <p>SUBSYSTEM: Lipid Metabolism</p>
            <p>EC Number: 2.4.1.241</p>
            <p>Confidence level: 1</p>
          </html>
        </notes>
   <listOfReactants>
      <speciesReference species="UDP_GAL" stoichiometry="1"/>
      <speciesReference species="MGDG" stoichiometry="1"/>      
   </listOfReactants>
   <listOfProducts>
      <speciesReference species="DGDG" stoichiometry="1"/>
      <speciesReference species="UDP" stoichiometry="1"/>      
      <speciesReference species="PROTON" stoichiometry="1"/>
   </listOfProducts>
		<kineticLaw>
			<math xmlns="http://www.w3.org/1998/Math/MathML">
				<ci> FLUX_VALUE </ci>
			</math>
			<listOfParameters>
				<parameter id="LOWER_BOUND" value="0" units="mmol_per_gDW_per_hr"/>
				<parameter id="UPPER_BOUND" value="1000" units="mmol_per_gDW_per_hr"/>
				<parameter id="OBJECTIVE_COEFFICIENT" value="0"/>
				<parameter id="FLUX_VALUE" value="0" units="mmol_per_gDW_per_hr"/>
				<parameter id="REDUCED_COST" value="0.000000"/>
			</listOfParameters>
		</kineticLaw>
</reaction>
<reaction id="R179" name="RXN-12460" reversible="false">
        <notes>
          <html xmlns="http://www.w3.org/1999/xhtml">
            <p>GENE_ASSOCIATION: MHL_2975</p>
            <p>SUBSYSTEM: Aminoacid Metabolism</p>
            <p>EC Number: 3.1.1.29</p>
            <p>Confidence level: 1</p>
          </html>
        </notes>
   <listOfReactants>
      <speciesReference species="Charged_ASN_tRNAs" stoichiometry="1"/>
      <speciesReference species="WATER" stoichiometry="1"/>
   </listOfReactants>
   <listOfProducts>
      <speciesReference species="ASN" stoichiometry="1"/>
      <speciesReference species="ASN_tRNAs" stoichiometry="1"/>
      <speciesReference species="PROTON" stoichiometry="2"/>
   </listOfProducts>
		<kineticLaw>
			<math xmlns="http://www.w3.org/1998/Math/MathML">
				<ci> FLUX_VALUE </ci>
			</math>
			<listOfParameters>
				<parameter id="LOWER_BOUND" value="0" units="mmol_per_gDW_per_hr"/>
				<parameter id="UPPER_BOUND" value="1000" units="mmol_per_gDW_per_hr"/>
				<parameter id="OBJECTIVE_COEFFICIENT" value="0"/>
				<parameter id="FLUX_VALUE" value="0" units="mmol_per_gDW_per_hr"/>
				<parameter id="REDUCED_COST" value="0.000000"/>
			</listOfParameters>
		</kineticLaw>
</reaction>
<reaction id="R180" name="RXN-12588" reversible="false">
        <notes>
          <html xmlns="http://www.w3.org/1999/xhtml">
            <p>GENE_ASSOCIATION: MHL_3175</p>
            <p>SUBSYSTEM: Aminoacid Metabolism</p>
            <p>EC Number: 2.8.1.7</p>
            <p>Confidence level: 1</p>
          </html>
        </notes>
   <listOfReactants>
      <speciesReference species="CYS" stoichiometry="1"/>
      <speciesReference species="Unsulfurated_Sulfur_Acceptors" stoichiometry="1"/>
      <speciesReference species="PROTON" stoichiometry="1"/>
   </listOfReactants>
   <listOfProducts>
      <speciesReference species="L_ALANINE" stoichiometry="1"/>
      <speciesReference species="Sulfurated_Sulfur_Acceptors" stoichiometry="1"/>
   </listOfProducts>
		<kineticLaw>
			<math xmlns="http://www.w3.org/1998/Math/MathML">
				<ci> FLUX_VALUE </ci>
			</math>
			<listOfParameters>
				<parameter id="LOWER_BOUND" value="0" units="mmol_per_gDW_per_hr"/>
				<parameter id="UPPER_BOUND" value="1000" units="mmol_per_gDW_per_hr"/>
				<parameter id="OBJECTIVE_COEFFICIENT" value="0"/>
				<parameter id="FLUX_VALUE" value="0" units="mmol_per_gDW_per_hr"/>
				<parameter id="REDUCED_COST" value="0.000000"/>
			</listOfParameters>
		</kineticLaw>
</reaction>
<reaction id="R181" name="RXN-1381" reversible="false">
        <notes>
          <html xmlns="http://www.w3.org/1999/xhtml">
            <p>GENE_ASSOCIATION: </p>
            <p>SUBSYSTEM: Lipid Metabolism</p>
            <p>EC Number: 2.3.1.15</p>
            <p>Confidence level: 1</p>
          </html>
        </notes>
   <listOfReactants>
      <speciesReference species="Long_Chain_Acyl_CoAs" stoichiometry="1"/>
      <speciesReference species="GLYCEROL_3P" stoichiometry="1"/>
   </listOfReactants>
   <listOfProducts>
      <speciesReference species="ACYL_SN_GLYCEROL_3P" stoichiometry="1"/>
      <speciesReference species="CO_A" stoichiometry="1"/>
   </listOfProducts>
		<kineticLaw>
			<math xmlns="http://www.w3.org/1998/Math/MathML">
				<ci> FLUX_VALUE </ci>
			</math>
			<listOfParameters>
				<parameter id="LOWER_BOUND" value="0" units="mmol_per_gDW_per_hr"/>
				<parameter id="UPPER_BOUND" value="1000" units="mmol_per_gDW_per_hr"/>
				<parameter id="OBJECTIVE_COEFFICIENT" value="0"/>
				<parameter id="FLUX_VALUE" value="0" units="mmol_per_gDW_per_hr"/>
				<parameter id="REDUCED_COST" value="0.000000"/>
			</listOfParameters>
		</kineticLaw>
</reaction>
<reaction id="R182" name="RXN-14025" reversible="false">
        <notes>
          <html xmlns="http://www.w3.org/1999/xhtml">
            <p>GENE_ASSOCIATION: MHL_2405</p>
            <p>SUBSYSTEM: Nucleotide Metabolism</p>
            <p>EC Number: 3.1.3.5</p>
            <p>Confidence level: 1</p>
          </html>
        </notes>
   <listOfReactants>
      <speciesReference species="UMP" stoichiometry="1"/>
      <speciesReference species="WATER" stoichiometry="1"/>
   </listOfReactants>
   <listOfProducts>
      <speciesReference species="URIDINE" stoichiometry="1"/>
      <speciesReference species="Pi" stoichiometry="1"/>
   </listOfProducts>
		<kineticLaw>
			<math xmlns="http://www.w3.org/1998/Math/MathML">
				<ci> FLUX_VALUE </ci>
			</math>
			<listOfParameters>
				<parameter id="LOWER_BOUND" value="0" units="mmol_per_gDW_per_hr"/>
				<parameter id="UPPER_BOUND" value="1000" units="mmol_per_gDW_per_hr"/>
				<parameter id="OBJECTIVE_COEFFICIENT" value="0"/>
				<parameter id="FLUX_VALUE" value="0" units="mmol_per_gDW_per_hr"/>
				<parameter id="REDUCED_COST" value="0.000000"/>
			</listOfParameters>
		</kineticLaw>
</reaction>
<reaction id="R183" name="RXN-14026" reversible="false">
        <notes>
          <html xmlns="http://www.w3.org/1999/xhtml">
            <p>GENE_ASSOCIATION: MHL_2405</p>
            <p>SUBSYSTEM: Nucleotide Metabolism</p>
            <p>EC Number: 3.1.3.5</p>
            <p>Confidence level: 1</p>
          </html>
        </notes>
   <listOfReactants>
      <speciesReference species="CMP" stoichiometry="1"/>
      <speciesReference species="WATER" stoichiometry="1"/>
   </listOfReactants>
   <listOfProducts>
      <speciesReference species="CYTIDINE" stoichiometry="1"/>
      <speciesReference species="Pi" stoichiometry="1"/>
   </listOfProducts>
		<kineticLaw>
			<math xmlns="http://www.w3.org/1998/Math/MathML">
				<ci> FLUX_VALUE </ci>
			</math>
			<listOfParameters>
				<parameter id="LOWER_BOUND" value="0" units="mmol_per_gDW_per_hr"/>
				<parameter id="UPPER_BOUND" value="1000" units="mmol_per_gDW_per_hr"/>
				<parameter id="OBJECTIVE_COEFFICIENT" value="0"/>
				<parameter id="FLUX_VALUE" value="0" units="mmol_per_gDW_per_hr"/>
				<parameter id="REDUCED_COST" value="0.000000"/>
			</listOfParameters>
		</kineticLaw>
</reaction>
<reaction id="R184" name="RXN-14073" reversible="false">
        <notes>
          <html xmlns="http://www.w3.org/1999/xhtml">
            <p>GENE_ASSOCIATION: MHL_1164</p>
            <p>SUBSYSTEM: Lipid Metabolism</p>
            <p>EC Number: 3.1.4.46</p>
            <p>Confidence level: 1</p>
          </html>
        </notes>
   <listOfReactants>
      <speciesReference species="GLYCEROPHOSPHOGLYCEROL" stoichiometry="1"/>
      <speciesReference species="WATER" stoichiometry="1"/>
   </listOfReactants>
   <listOfProducts>
      <speciesReference species="GLYCEROL" stoichiometry="1"/>
      <speciesReference species="GLYCEROL_3P" stoichiometry="1"/>
      <speciesReference species="PROTON" stoichiometry="1"/>
   </listOfProducts>
		<kineticLaw>
			<math xmlns="http://www.w3.org/1998/Math/MathML">
				<ci> FLUX_VALUE </ci>
			</math>
			<listOfParameters>
				<parameter id="LOWER_BOUND" value="0" units="mmol_per_gDW_per_hr"/>
				<parameter id="UPPER_BOUND" value="1000" units="mmol_per_gDW_per_hr"/>
				<parameter id="OBJECTIVE_COEFFICIENT" value="0"/>
				<parameter id="FLUX_VALUE" value="0" units="mmol_per_gDW_per_hr"/>
				<parameter id="REDUCED_COST" value="0.000000"/>
			</listOfParameters>
		</kineticLaw>
</reaction>
<reaction id="R185" name="RXN-14074" reversible="true">
        <notes>
          <html xmlns="http://www.w3.org/1999/xhtml">
            <p>GENE_ASSOCIATION: MHL_0660</p>
            <p>SUBSYSTEM: Nucleotide Metabolism</p>
            <p>EC Number: 2.7.4.4</p>
            <p>Confidence level: 1</p>
          </html>
        </notes>
   <listOfReactants>
      <speciesReference species="GDP" stoichiometry="1"/>
      <speciesReference species="ADP" stoichiometry="1"/>
   </listOfReactants>
   <listOfProducts>
      <speciesReference species="GTP" stoichiometry="1"/>
      <speciesReference species="AMP" stoichiometry="1"/>
   </listOfProducts>
		<kineticLaw>
			<math xmlns="http://www.w3.org/1998/Math/MathML">
				<ci> FLUX_VALUE </ci>
			</math>
			<listOfParameters>
				<parameter id="LOWER_BOUND" value="-1000" units="mmol_per_gDW_per_hr"/>
				<parameter id="UPPER_BOUND" value="1000" units="mmol_per_gDW_per_hr"/>
				<parameter id="OBJECTIVE_COEFFICIENT" value="0"/>
				<parameter id="FLUX_VALUE" value="0" units="mmol_per_gDW_per_hr"/>
				<parameter id="REDUCED_COST" value="0.000000"/>
			</listOfParameters>
		</kineticLaw>
</reaction>
<reaction id="R186" name="RXN-14122" reversible="true">
        <notes>
          <html xmlns="http://www.w3.org/1999/xhtml">
            <p>GENE_ASSOCIATION: MHL_3128</p>
            <p>SUBSYSTEM: Nucleotide Metabolism</p>
            <p>EC Number: 2.7.4.13</p>
            <p>Confidence level: 1</p>
          </html>
        </notes>
   <listOfReactants>
      <speciesReference species="ATP" stoichiometry="1"/>
      <speciesReference species="DUMP" stoichiometry="1"/>
   </listOfReactants>
   <listOfProducts>
      <speciesReference species="ADP" stoichiometry="1"/>
      <speciesReference species="DUDP" stoichiometry="1"/>
   </listOfProducts>
		<kineticLaw>
			<math xmlns="http://www.w3.org/1998/Math/MathML">
				<ci> FLUX_VALUE </ci>
			</math>
			<listOfParameters>
				<parameter id="LOWER_BOUND" value="-1000" units="mmol_per_gDW_per_hr"/>
				<parameter id="UPPER_BOUND" value="1000" units="mmol_per_gDW_per_hr"/>
				<parameter id="OBJECTIVE_COEFFICIENT" value="0"/>
				<parameter id="FLUX_VALUE" value="0" units="mmol_per_gDW_per_hr"/>
				<parameter id="REDUCED_COST" value="0.000000"/>
			</listOfParameters>
		</kineticLaw>
</reaction>
<reaction id="R187" name="RXN-14149" reversible="false">
        <notes>
          <html xmlns="http://www.w3.org/1999/xhtml">
            <p>GENE_ASSOCIATION: MHL_0861</p>
            <p>SUBSYSTEM: Myo-inositol Degradation</p>
            <p>EC Number: 3.7.1.22</p>
            <p>Confidence level: 1</p>
          </html>
        </notes>
   <listOfReactants>
      <speciesReference species="THcHDO" stoichiometry="1"/>
      <speciesReference species="WATER" stoichiometry="1"/>
   </listOfReactants>
   <listOfProducts>
      <speciesReference species="_5_DEOXY_D_GLUCURONATE" stoichiometry="1"/>
      <speciesReference species="PROTON" stoichiometry="1"/>
   </listOfProducts>
		<kineticLaw>
			<math xmlns="http://www.w3.org/1998/Math/MathML">
				<ci> FLUX_VALUE </ci>
			</math>
			<listOfParameters>
				<parameter id="LOWER_BOUND" value="0" units="mmol_per_gDW_per_hr"/>
				<parameter id="UPPER_BOUND" value="1000" units="mmol_per_gDW_per_hr"/>
				<parameter id="OBJECTIVE_COEFFICIENT" value="0"/>
				<parameter id="FLUX_VALUE" value="0" units="mmol_per_gDW_per_hr"/>
				<parameter id="REDUCED_COST" value="0.000000"/>
			</listOfParameters>
		</kineticLaw>
</reaction>
<reaction id="R188" name="RXN-14150" reversible="true">
        <notes>
          <html xmlns="http://www.w3.org/1999/xhtml">
            <p>GENE_ASSOCIATION: MHL_2944</p>
            <p>SUBSYSTEM: Myo-inositol Degradation</p>
            <p>EC Number: 5.3.1.30</p>
            <p>Confidence level: 1</p>
          </html>
        </notes>
   <listOfReactants>
      <speciesReference species="_5_DEOXY_D_GLUCURONATE" stoichiometry="1"/>
   </listOfReactants>
   <listOfProducts>
      <speciesReference species="DEOXY_DEHYDRO_D_GULONATE" stoichiometry="1"/>
   </listOfProducts>
		<kineticLaw>
			<math xmlns="http://www.w3.org/1998/Math/MathML">
				<ci> FLUX_VALUE </ci>
			</math>
			<listOfParameters>
				<parameter id="LOWER_BOUND" value="-1000" units="mmol_per_gDW_per_hr"/>
				<parameter id="UPPER_BOUND" value="1000" units="mmol_per_gDW_per_hr"/>
				<parameter id="OBJECTIVE_COEFFICIENT" value="0"/>
				<parameter id="FLUX_VALUE" value="0" units="mmol_per_gDW_per_hr"/>
				<parameter id="REDUCED_COST" value="0.000000"/>
			</listOfParameters>
		</kineticLaw>
</reaction>
<reaction id="R189" name="RXN-14187" reversible="false">
        <notes>
          <html xmlns="http://www.w3.org/1999/xhtml">
            <p>GENE_ASSOCIATION: </p>
            <p>SUBSYSTEM: Nucleotide Metabolism</p>
            <p>EC Number: 3.6.1.6</p>
            <p>Confidence level: 1</p>
          </html>
        </notes>
   <listOfReactants>
      <speciesReference species="DCDP" stoichiometry="1"/>
      <speciesReference species="WATER" stoichiometry="1"/>
   </listOfReactants>
   <listOfProducts>
      <speciesReference species="DCMP" stoichiometry="1"/>
      <speciesReference species="Pi" stoichiometry="1"/>
      <speciesReference species="PROTON" stoichiometry="1"/>      
   </listOfProducts>
		<kineticLaw>
			<math xmlns="http://www.w3.org/1998/Math/MathML">
				<ci> FLUX_VALUE </ci>
			</math>
			<listOfParameters>
				<parameter id="LOWER_BOUND" value="0" units="mmol_per_gDW_per_hr"/>
				<parameter id="UPPER_BOUND" value="1000" units="mmol_per_gDW_per_hr"/>
				<parameter id="OBJECTIVE_COEFFICIENT" value="0"/>
				<parameter id="FLUX_VALUE" value="0" units="mmol_per_gDW_per_hr"/>
				<parameter id="REDUCED_COST" value="0.000000"/>
			</listOfParameters>
		</kineticLaw>
</reaction>
<reaction id="R190" name="RXN-1623" reversible="false">
        <notes>
          <html xmlns="http://www.w3.org/1999/xhtml">
            <p>GENE_ASSOCIATION: MHL_2790</p>
            <p>SUBSYSTEM: Lipid Metabolism</p>
            <p>EC Number: 2.3.1.51</p>
            <p>Confidence level: 1</p>
          </html>
        </notes>
   <listOfReactants>
      <speciesReference species="Long_Chain_Acyl_CoAs" stoichiometry="1"/>
      <speciesReference species="ACYL_SN_GLYCEROL_3P" stoichiometry="1"/>
   </listOfReactants>
   <listOfProducts>
      <speciesReference species="L_PHOSPHATIDATE" stoichiometry="1"/>
      <speciesReference species="CO_A" stoichiometry="1"/>
   </listOfProducts>
		<kineticLaw>
			<math xmlns="http://www.w3.org/1998/Math/MathML">
				<ci> FLUX_VALUE </ci>
			</math>
			<listOfParameters>
				<parameter id="LOWER_BOUND" value="0" units="mmol_per_gDW_per_hr"/>
				<parameter id="UPPER_BOUND" value="1000" units="mmol_per_gDW_per_hr"/>
				<parameter id="OBJECTIVE_COEFFICIENT" value="0"/>
				<parameter id="FLUX_VALUE" value="0" units="mmol_per_gDW_per_hr"/>
				<parameter id="REDUCED_COST" value="0.000000"/>
			</listOfParameters>
		</kineticLaw>
</reaction>
<reaction id="R191" name="RXN-2902" reversible="false">
        <notes>
          <html xmlns="http://www.w3.org/1999/xhtml">
            <p>GENE_ASSOCIATION: MHL_2920</p>
            <p>SUBSYSTEM: Myo-inositol Degradation</p>
            <p>EC Number: 1.2.1.-</p>
            <p>Confidence level: 1</p>
          </html>
        </notes>
   <listOfReactants>
      <speciesReference species="MALONATE_S_ALD" stoichiometry="1"/>
      <speciesReference species="CO_A" stoichiometry="1"/>
      <speciesReference species="NAD" stoichiometry="1"/>
   </listOfReactants>
   <listOfProducts>
      <speciesReference species="ACETYL_COA" stoichiometry="1"/>
      <speciesReference species="CARBON_DIOXIDE" stoichiometry="1"/>
      <speciesReference species="NADH" stoichiometry="1"/>
   </listOfProducts>
		<kineticLaw>
			<math xmlns="http://www.w3.org/1998/Math/MathML">
				<ci> FLUX_VALUE </ci>
			</math>
			<listOfParameters>
				<parameter id="LOWER_BOUND" value="0" units="mmol_per_gDW_per_hr"/>
				<parameter id="UPPER_BOUND" value="1000" units="mmol_per_gDW_per_hr"/>
				<parameter id="OBJECTIVE_COEFFICIENT" value="0"/>
				<parameter id="FLUX_VALUE" value="0" units="mmol_per_gDW_per_hr"/>
				<parameter id="REDUCED_COST" value="0.000000"/>
			</listOfParameters>
		</kineticLaw>
</reaction>
<reaction id="R192" name="RXN-5781" reversible="false">
        <notes>
          <html xmlns="http://www.w3.org/1999/xhtml">
            <p>GENE_ASSOCIATION: </p>
            <p>SUBSYSTEM: Lipid Metabolism</p>
            <p>EC Number: 2.7.8.2</p>
            <p>Confidence level: 1</p>
          </html>
        </notes>
   <listOfReactants>
      <speciesReference species="DIACYLGLYCEROL" stoichiometry="1"/>
      <speciesReference species="CDP_CHOLINE" stoichiometry="1"/>
   </listOfReactants>
   <listOfProducts>
      <speciesReference species="PHOSPHATIDYLCHOLINE" stoichiometry="1"/>
      <speciesReference species="CMP" stoichiometry="1"/>
      <speciesReference species="PROTON" stoichiometry="1"/>
   </listOfProducts>
		<kineticLaw>
			<math xmlns="http://www.w3.org/1998/Math/MathML">
				<ci> FLUX_VALUE </ci>
			</math>
			<listOfParameters>
				<parameter id="LOWER_BOUND" value="0" units="mmol_per_gDW_per_hr"/>
				<parameter id="UPPER_BOUND" value="1000" units="mmol_per_gDW_per_hr"/>
				<parameter id="OBJECTIVE_COEFFICIENT" value="0"/>
				<parameter id="FLUX_VALUE" value="0" units="mmol_per_gDW_per_hr"/>
				<parameter id="REDUCED_COST" value="0.000000"/>
			</listOfParameters>
		</kineticLaw>
</reaction>
<reaction id="R193" name="RXN-5822" reversible="false">
        <notes>
          <html xmlns="http://www.w3.org/1999/xhtml">
            <p>GENE_ASSOCIATION: MHL_2405</p>
            <p>SUBSYSTEM: Cofactor Metabolism</p>
            <p>EC Number: 3.1.3.-</p>
            <p>Confidence level: 1</p>
          </html>
        </notes>
   <listOfReactants>
      <speciesReference species="NADP" stoichiometry="1"/>
      <speciesReference species="WATER" stoichiometry="1"/>
   </listOfReactants>
   <listOfProducts>
      <speciesReference species="NAD" stoichiometry="1"/>
      <speciesReference species="Pi" stoichiometry="1"/>
   </listOfProducts>
		<kineticLaw>
			<math xmlns="http://www.w3.org/1998/Math/MathML">
				<ci> FLUX_VALUE </ci>
			</math>
			<listOfParameters>
				<parameter id="LOWER_BOUND" value="0" units="mmol_per_gDW_per_hr"/>
				<parameter id="UPPER_BOUND" value="1000" units="mmol_per_gDW_per_hr"/>
				<parameter id="OBJECTIVE_COEFFICIENT" value="0"/>
				<parameter id="FLUX_VALUE" value="0" units="mmol_per_gDW_per_hr"/>
				<parameter id="REDUCED_COST" value="0.000000"/>
			</listOfParameters>
		</kineticLaw>
</reaction>
<reaction id="R194" name="RXN-7607" reversible="false">
        <notes>
          <html xmlns="http://www.w3.org/1999/xhtml">
            <p>GENE_ASSOCIATION: MHL_2405</p>
            <p>SUBSYSTEM: Nucleotide Metabolism</p>
            <p>EC Number: 3.1.3.5</p>
            <p>Confidence level: 1</p>
          </html>
        </notes>
   <listOfReactants>
      <speciesReference species="IMP" stoichiometry="1"/>
      <speciesReference species="WATER" stoichiometry="1"/>
   </listOfReactants>
   <listOfProducts>
      <speciesReference species="INOSINE" stoichiometry="1"/>
      <speciesReference species="Pi" stoichiometry="1"/>
   </listOfProducts>
		<kineticLaw>
			<math xmlns="http://www.w3.org/1998/Math/MathML">
				<ci> FLUX_VALUE </ci>
			</math>
			<listOfParameters>
				<parameter id="LOWER_BOUND" value="0" units="mmol_per_gDW_per_hr"/>
				<parameter id="UPPER_BOUND" value="1000" units="mmol_per_gDW_per_hr"/>
				<parameter id="OBJECTIVE_COEFFICIENT" value="0"/>
				<parameter id="FLUX_VALUE" value="0" units="mmol_per_gDW_per_hr"/>
				<parameter id="REDUCED_COST" value="0.000000"/>
			</listOfParameters>
		</kineticLaw>
</reaction>
<reaction id="R195" name="RXN-7609" reversible="false">
        <notes>
          <html xmlns="http://www.w3.org/1999/xhtml">
            <p>GENE_ASSOCIATION: MHL_2405</p>
            <p>SUBSYSTEM: Nucleotide Metabolism</p>
            <p>EC Number: 3.1.3.5</p>
            <p>Confidence level: 1</p>
          </html>
        </notes>
   <listOfReactants>
      <speciesReference species="GMP" stoichiometry="1"/>
      <speciesReference species="WATER" stoichiometry="1"/>
   </listOfReactants>
   <listOfProducts>
      <speciesReference species="GUANOSINE" stoichiometry="1"/>
      <speciesReference species="Pi" stoichiometry="1"/>
   </listOfProducts>
		<kineticLaw>
			<math xmlns="http://www.w3.org/1998/Math/MathML">
				<ci> FLUX_VALUE </ci>
			</math>
			<listOfParameters>
				<parameter id="LOWER_BOUND" value="0" units="mmol_per_gDW_per_hr"/>
				<parameter id="UPPER_BOUND" value="1000" units="mmol_per_gDW_per_hr"/>
				<parameter id="OBJECTIVE_COEFFICIENT" value="0"/>
				<parameter id="FLUX_VALUE" value="0" units="mmol_per_gDW_per_hr"/>
				<parameter id="REDUCED_COST" value="0.000000"/>
			</listOfParameters>
		</kineticLaw>
</reaction>
<reaction id="R196" name="RXN-7904" reversible="false">
        <notes>
          <html xmlns="http://www.w3.org/1999/xhtml">
            <p>GENE_ASSOCIATION: </p>
            <p>SUBSYSTEM: Lipid Metabolism</p>
            <p>EC Number: 6.2.1.3</p>
            <p>Confidence level: 1</p>
          </html>
        </notes>
   <listOfReactants>
      <speciesReference species="Long_Chain_Fatty_Acids" stoichiometry="1"/>
      <speciesReference species="ATP" stoichiometry="1"/>
      <speciesReference species="CO_A" stoichiometry="1"/>
   </listOfReactants>
   <listOfProducts>
      <speciesReference species="Long_Chain_Acyl_CoAs" stoichiometry="1"/>
      <speciesReference species="AMP" stoichiometry="1"/>
      <speciesReference species="PPI" stoichiometry="1"/>
   </listOfProducts>
		<kineticLaw>
			<math xmlns="http://www.w3.org/1998/Math/MathML">
				<ci> FLUX_VALUE </ci>
			</math>
			<listOfParameters>
				<parameter id="LOWER_BOUND" value="0" units="mmol_per_gDW_per_hr"/>
				<parameter id="UPPER_BOUND" value="1000" units="mmol_per_gDW_per_hr"/>
				<parameter id="OBJECTIVE_COEFFICIENT" value="0"/>
				<parameter id="FLUX_VALUE" value="0" units="mmol_per_gDW_per_hr"/>
				<parameter id="REDUCED_COST" value="0.000000"/>
			</listOfParameters>
		</kineticLaw>
</reaction>
<reaction id="R197" name="RXN-7913" reversible="false">
        <notes>
          <html xmlns="http://www.w3.org/1999/xhtml">
            <p>GENE_ASSOCIATION: MHL_2753</p>
            <p>SUBSYSTEM: Nucleotide Metabolism</p>
            <p>EC Number: 2.7.4.25</p>
            <p>Confidence level: 1</p>
          </html>
        </notes>
   <listOfReactants>
      <speciesReference species="ATP" stoichiometry="1"/>
      <speciesReference species="DCMP" stoichiometry="1"/>
   </listOfReactants>
   <listOfProducts>
      <speciesReference species="ADP" stoichiometry="1"/>
      <speciesReference species="DCDP" stoichiometry="1"/>
   </listOfProducts>
		<kineticLaw>
			<math xmlns="http://www.w3.org/1998/Math/MathML">
				<ci> FLUX_VALUE </ci>
			</math>
			<listOfParameters>
				<parameter id="LOWER_BOUND" value="0" units="mmol_per_gDW_per_hr"/>
				<parameter id="UPPER_BOUND" value="1000" units="mmol_per_gDW_per_hr"/>
				<parameter id="OBJECTIVE_COEFFICIENT" value="0"/>
				<parameter id="FLUX_VALUE" value="0" units="mmol_per_gDW_per_hr"/>
				<parameter id="REDUCED_COST" value="0.000000"/>
			</listOfParameters>
		</kineticLaw>
</reaction>
<reaction id="R198" name="RXN-8141" reversible="true">
        <notes>
          <html xmlns="http://www.w3.org/1999/xhtml">
            <p>GENE_ASSOCIATION: MHL_3224</p>
            <p>SUBSYSTEM: Lipid Metabolism</p>
            <p>EC Number: 2.7.8.41</p>
            <p>Confidence level: 1</p>
          </html>
        </notes>
   <listOfReactants>
      <speciesReference species="CDPDIACYLGLYCEROL" stoichiometry="1"/>
      <speciesReference species="L_1_PHOSPHATIDYL_GLYCEROL" stoichiometry="1"/>
   </listOfReactants>
   <listOfProducts>
      <speciesReference species="CARDIOLIPIN" stoichiometry="1"/>
      <speciesReference species="CMP" stoichiometry="1"/>
      <speciesReference species="PROTON" stoichiometry="1"/>
   </listOfProducts>
		<kineticLaw>
			<math xmlns="http://www.w3.org/1998/Math/MathML">
				<ci> FLUX_VALUE </ci>
			</math>
			<listOfParameters>
				<parameter id="LOWER_BOUND" value="-1000" units="mmol_per_gDW_per_hr"/>
				<parameter id="UPPER_BOUND" value="1000" units="mmol_per_gDW_per_hr"/>
				<parameter id="OBJECTIVE_COEFFICIENT" value="0"/>
				<parameter id="FLUX_VALUE" value="0" units="mmol_per_gDW_per_hr"/>
				<parameter id="REDUCED_COST" value="0.000000"/>
			</listOfParameters>
		</kineticLaw>
</reaction>
<reaction id="R199" name="RXN-8631" reversible="false">
        <notes>
          <html xmlns="http://www.w3.org/1999/xhtml">
            <p>GENE_ASSOCIATION: MHL_0073</p>
            <p>SUBSYSTEM: Carbohydrate Metabolism</p>
            <p>EC Number: 4.1.2.13</p>
            <p>Confidence level: 1</p>
          </html>
        </notes>
   <listOfReactants>
      <speciesReference species="FRUCTOSE_1_P" stoichiometry="1"/>
   </listOfReactants>
   <listOfProducts>
      <speciesReference species="DIHYDROXY_ACETONE_PHOSPHATE" stoichiometry="1"/>
      <speciesReference species="GLYCERALD" stoichiometry="1"/>
   </listOfProducts>
		<kineticLaw>
			<math xmlns="http://www.w3.org/1998/Math/MathML">
				<ci> FLUX_VALUE </ci>
			</math>
			<listOfParameters>
				<parameter id="LOWER_BOUND" value="0" units="mmol_per_gDW_per_hr"/>
				<parameter id="UPPER_BOUND" value="1000" units="mmol_per_gDW_per_hr"/>
				<parameter id="OBJECTIVE_COEFFICIENT" value="0"/>
				<parameter id="FLUX_VALUE" value="0" units="mmol_per_gDW_per_hr"/>
				<parameter id="REDUCED_COST" value="0.000000"/>
			</listOfParameters>
		</kineticLaw>
</reaction>
<reaction id="R200" name="RXN-9386" reversible="false">
        <notes>
          <html xmlns="http://www.w3.org/1999/xhtml">
            <p>GENE_ASSOCIATION: MHL_3511</p>
            <p>SUBSYSTEM: Aminoacid Metabolism</p>
            <p>EC Number: 6.1.1.24</p>
            <p>Confidence level: 1</p>
          </html>
        </notes>
   <listOfReactants>
      <speciesReference species="GLN_tRNAs" stoichiometry="1"/>
      <speciesReference species="GLT" stoichiometry="1"/>
      <speciesReference species="ATP" stoichiometry="1"/>
      <speciesReference species="PROTON" stoichiometry="1"/>
   </listOfReactants>
   <listOfProducts>
      <speciesReference species="L_GLUTAMYL_tRNAGln" stoichiometry="1"/>
      <speciesReference species="AMP" stoichiometry="1"/>
      <speciesReference species="PPI" stoichiometry="1"/>
   </listOfProducts>
		<kineticLaw>
			<math xmlns="http://www.w3.org/1998/Math/MathML">
				<ci> FLUX_VALUE </ci>
			</math>
			<listOfParameters>
				<parameter id="LOWER_BOUND" value="0" units="mmol_per_gDW_per_hr"/>
				<parameter id="UPPER_BOUND" value="1000" units="mmol_per_gDW_per_hr"/>
				<parameter id="OBJECTIVE_COEFFICIENT" value="0"/>
				<parameter id="FLUX_VALUE" value="0" units="mmol_per_gDW_per_hr"/>
				<parameter id="REDUCED_COST" value="0.000000"/>
			</listOfParameters>
		</kineticLaw>
</reaction>
<reaction id="R201" name="RXN0-5199" reversible="true">
        <notes>
          <html xmlns="http://www.w3.org/1999/xhtml">
            <p>GENE_ASSOCIATION: MHL_2846</p>
            <p>SUBSYSTEM: Nucleotide Metabolism</p>
            <p>EC Number: 2.4.2.1</p>
            <p>Confidence level: 1</p>
          </html>
        </notes>
   <listOfReactants>
      <speciesReference species="GUANOSINE" stoichiometry="1"/>
      <speciesReference species="Pi" stoichiometry="1"/>
   </listOfReactants>
   <listOfProducts>
      <speciesReference species="GUANINE" stoichiometry="1"/>
      <speciesReference species="RIBOSE_1P" stoichiometry="1"/>
   </listOfProducts>
		<kineticLaw>
			<math xmlns="http://www.w3.org/1998/Math/MathML">
				<ci> FLUX_VALUE </ci>
			</math>
			<listOfParameters>
				<parameter id="LOWER_BOUND" value="-1000" units="mmol_per_gDW_per_hr"/>
				<parameter id="UPPER_BOUND" value="1000" units="mmol_per_gDW_per_hr"/>
				<parameter id="OBJECTIVE_COEFFICIENT" value="0"/>
				<parameter id="FLUX_VALUE" value="0" units="mmol_per_gDW_per_hr"/>
				<parameter id="REDUCED_COST" value="0.000000"/>
			</listOfParameters>
		</kineticLaw>
</reaction>
<reaction id="R202" name="RXN0-5214" reversible="false">
        <notes>
          <html xmlns="http://www.w3.org/1999/xhtml">
            <p>GENE_ASSOCIATION: MHL_1423</p>
            <p>SUBSYSTEM: Ascorbate Degradation</p>
            <p>EC Number: 3.1.1.-</p>
            <p>Confidence level: 1</p>
          </html>
        </notes>
   <listOfReactants>
      <speciesReference species="L_ASCORBATE_6_PHOSPHATE" stoichiometry="1"/>
      <speciesReference species="WATER" stoichiometry="1"/>
   </listOfReactants>
   <listOfProducts>
      <speciesReference species="_3_KETO_L_GULONATE_6_PHOSPHATE" stoichiometry="1"/>
   </listOfProducts>
		<kineticLaw>
			<math xmlns="http://www.w3.org/1998/Math/MathML">
				<ci> FLUX_VALUE </ci>
			</math>
			<listOfParameters>
				<parameter id="LOWER_BOUND" value="0" units="mmol_per_gDW_per_hr"/>
				<parameter id="UPPER_BOUND" value="1000" units="mmol_per_gDW_per_hr"/>
				<parameter id="OBJECTIVE_COEFFICIENT" value="0"/>
				<parameter id="FLUX_VALUE" value="0" units="mmol_per_gDW_per_hr"/>
				<parameter id="REDUCED_COST" value="0.000000"/>
			</listOfParameters>
		</kineticLaw>
</reaction>
<reaction id="R203" name="RXN0-5292" reversible="false">
        <notes>
          <html xmlns="http://www.w3.org/1999/xhtml">
            <p>GENE_ASSOCIATION: MHL_2405</p>
            <p>SUBSYSTEM: Nucleotide Metabolism</p>
            <p>EC Number: 3.1.3.89</p>
            <p>Confidence level: 1</p>
          </html>
        </notes>
   <listOfReactants>
      <speciesReference species="DCMP" stoichiometry="1"/>
      <speciesReference species="WATER" stoichiometry="1"/>
   </listOfReactants>
   <listOfProducts>
      <speciesReference species="DEOXYCYTIDINE" stoichiometry="1"/>
      <speciesReference species="Pi" stoichiometry="1"/>
   </listOfProducts>
		<kineticLaw>
			<math xmlns="http://www.w3.org/1998/Math/MathML">
				<ci> FLUX_VALUE </ci>
			</math>
			<listOfParameters>
				<parameter id="LOWER_BOUND" value="0" units="mmol_per_gDW_per_hr"/>
				<parameter id="UPPER_BOUND" value="1000" units="mmol_per_gDW_per_hr"/>
				<parameter id="OBJECTIVE_COEFFICIENT" value="0"/>
				<parameter id="FLUX_VALUE" value="0" units="mmol_per_gDW_per_hr"/>
				<parameter id="REDUCED_COST" value="0.000000"/>
			</listOfParameters>
		</kineticLaw>
</reaction>
<reaction id="R204" name="RXN0-703" reversible="false">
        <notes>
          <html xmlns="http://www.w3.org/1999/xhtml">
            <p>GENE_ASSOCIATION: </p>
            <p>SUBSYSTEM: Ascorbate Degradation</p>
            <p>EC Number: 1.1.1.130</p>
            <p>Confidence level: 1</p>
          </html>
        </notes>
   <listOfReactants>
      <speciesReference species="PROTON" stoichiometry="1"/>
      <speciesReference species="_23_DIOXO_L_GULONATE" stoichiometry="1"/>
      <speciesReference species="NADH" stoichiometry="1"/>
   </listOfReactants>
   <listOfProducts>
      <speciesReference species="_3_KETO_L_GULONATE" stoichiometry="1"/>
      <speciesReference species="NAD" stoichiometry="1"/>
   </listOfProducts>
		<kineticLaw>
			<math xmlns="http://www.w3.org/1998/Math/MathML">
				<ci> FLUX_VALUE </ci>
			</math>
			<listOfParameters>
				<parameter id="LOWER_BOUND" value="0" units="mmol_per_gDW_per_hr"/>
				<parameter id="UPPER_BOUND" value="1000" units="mmol_per_gDW_per_hr"/>
				<parameter id="OBJECTIVE_COEFFICIENT" value="0"/>
				<parameter id="FLUX_VALUE" value="0" units="mmol_per_gDW_per_hr"/>
				<parameter id="REDUCED_COST" value="0.000000"/>
			</listOfParameters>
		</kineticLaw>
</reaction>
<reaction id="R205" name="RXN0-704" reversible="false">
        <notes>
          <html xmlns="http://www.w3.org/1999/xhtml">
            <p>GENE_ASSOCIATION: MHL_2942</p>
            <p>SUBSYSTEM: Ascorbate Degradation</p>
            <p>EC Number: </p>
            <p>Confidence level: 1</p>
          </html>
        </notes>
   <listOfReactants>
      <speciesReference species="_3_KETO_L_GULONATE" stoichiometry="1"/>
      <speciesReference species="ATP" stoichiometry="1"/>
   </listOfReactants>
   <listOfProducts>
      <speciesReference species="PROTON" stoichiometry="1"/>
      <speciesReference species="_3_KETO_L_GULONATE_6_PHOSPHATE" stoichiometry="1"/>
      <speciesReference species="ADP" stoichiometry="1"/>
   </listOfProducts>
		<kineticLaw>
			<math xmlns="http://www.w3.org/1998/Math/MathML">
				<ci> FLUX_VALUE </ci>
			</math>
			<listOfParameters>
				<parameter id="LOWER_BOUND" value="0" units="mmol_per_gDW_per_hr"/>
				<parameter id="UPPER_BOUND" value="1000" units="mmol_per_gDW_per_hr"/>
				<parameter id="OBJECTIVE_COEFFICIENT" value="0"/>
				<parameter id="FLUX_VALUE" value="0" units="mmol_per_gDW_per_hr"/>
				<parameter id="REDUCED_COST" value="0.000000"/>
			</listOfParameters>
		</kineticLaw>
</reaction>
<reaction id="R206" name="RXN0-705" reversible="false">
        <notes>
          <html xmlns="http://www.w3.org/1999/xhtml">
            <p>GENE_ASSOCIATION: MHL_2900</p>
            <p>SUBSYSTEM: Ascorbate Degradation</p>
            <p>EC Number: 4.1.1.85</p>
            <p>Confidence level: 1</p>
          </html>
        </notes>
   <listOfReactants>
      <speciesReference species="PROTON" stoichiometry="1"/>
      <speciesReference species="_3_KETO_L_GULONATE_6_PHOSPHATE" stoichiometry="1"/>
   </listOfReactants>
   <listOfProducts>
      <speciesReference species="L_XYLULOSE_5_P" stoichiometry="1"/>
      <speciesReference species="CARBON_DIOXIDE" stoichiometry="1"/>
   </listOfProducts>
		<kineticLaw>
			<math xmlns="http://www.w3.org/1998/Math/MathML">
				<ci> FLUX_VALUE </ci>
			</math>
			<listOfParameters>
				<parameter id="LOWER_BOUND" value="0" units="mmol_per_gDW_per_hr"/>
				<parameter id="UPPER_BOUND" value="1000" units="mmol_per_gDW_per_hr"/>
				<parameter id="OBJECTIVE_COEFFICIENT" value="0"/>
				<parameter id="FLUX_VALUE" value="0" units="mmol_per_gDW_per_hr"/>
				<parameter id="REDUCED_COST" value="0.000000"/>
			</listOfParameters>
		</kineticLaw>
</reaction>
<reaction id="R207" name="RXN490-3616" reversible="false">
        <notes>
          <html xmlns="http://www.w3.org/1999/xhtml">
            <p>GENE_ASSOCIATION: MHL_3390</p>
            <p>SUBSYSTEM: Aminoacid Metabolism</p>
            <p>EC Number: 6.1.1.23</p>
            <p>Confidence level: 1</p>
          </html>
        </notes>
   <listOfReactants>
      <speciesReference species="ASN_tRNAs" stoichiometry="1"/>
      <speciesReference species="ASP" stoichiometry="1"/>
      <speciesReference species="ATP" stoichiometry="1"/>
      <speciesReference species="ATP" stoichiometry="1"/>
   </listOfReactants>
   <listOfProducts>
      <speciesReference species="L_ASPARTYL_tRNAAsn" stoichiometry="1"/>
      <speciesReference species="PPI" stoichiometry="1"/>
      <speciesReference species="AMP" stoichiometry="1"/>
   </listOfProducts>
		<kineticLaw>
			<math xmlns="http://www.w3.org/1998/Math/MathML">
				<ci> FLUX_VALUE </ci>
			</math>
			<listOfParameters>
				<parameter id="LOWER_BOUND" value="0" units="mmol_per_gDW_per_hr"/>
				<parameter id="UPPER_BOUND" value="1000" units="mmol_per_gDW_per_hr"/>
				<parameter id="OBJECTIVE_COEFFICIENT" value="0"/>
				<parameter id="FLUX_VALUE" value="0" units="mmol_per_gDW_per_hr"/>
				<parameter id="REDUCED_COST" value="0.000000"/>
			</listOfParameters>
		</kineticLaw>
</reaction>
<reaction id="R208" name="S-ADENMETSYN-RXN" reversible="false">
        <notes>
          <html xmlns="http://www.w3.org/1999/xhtml">
            <p>GENE_ASSOCIATION: MHL_1653</p>
            <p>SUBSYSTEM: Aminoacid Metabolism</p>
            <p>EC Number: 2.5.1.6</p>
            <p>Confidence level: 1</p>
          </html>
        </notes>
   <listOfReactants>
      <speciesReference species="ATP" stoichiometry="1"/>
      <speciesReference species="MET" stoichiometry="1"/>
      <speciesReference species="WATER" stoichiometry="1"/>
   </listOfReactants>
   <listOfProducts>
      <speciesReference species="Pi" stoichiometry="1"/>
      <speciesReference species="PPI" stoichiometry="1"/>
      <speciesReference species="S_ADENOSYLMETHIONINE" stoichiometry="1"/>
   </listOfProducts>
		<kineticLaw>
			<math xmlns="http://www.w3.org/1998/Math/MathML">
				<ci> FLUX_VALUE </ci>
			</math>
			<listOfParameters>
				<parameter id="LOWER_BOUND" value="0" units="mmol_per_gDW_per_hr"/>
				<parameter id="UPPER_BOUND" value="1000" units="mmol_per_gDW_per_hr"/>
				<parameter id="OBJECTIVE_COEFFICIENT" value="0"/>
				<parameter id="FLUX_VALUE" value="0" units="mmol_per_gDW_per_hr"/>
				<parameter id="REDUCED_COST" value="0.000000"/>
			</listOfParameters>
		</kineticLaw>
</reaction>
<reaction id="R209" name="SERINE--TRNA-LIGASE-RXN" reversible="false">
        <notes>
          <html xmlns="http://www.w3.org/1999/xhtml">
            <p>GENE_ASSOCIATION: MHL_3161</p>
            <p>SUBSYSTEM: Aminoacid Metabolism</p>
            <p>EC Number: 6.1.1.11</p>
            <p>Confidence level: 1</p>
          </html>
        </notes>
   <listOfReactants>
      <speciesReference species="PROTON" stoichiometry="1"/>
      <speciesReference species="SER_tRNAs" stoichiometry="1"/>
      <speciesReference species="SER" stoichiometry="1"/>
      <speciesReference species="ATP" stoichiometry="1"/>
   </listOfReactants>
   <listOfProducts>
      <speciesReference species="Charged_SER_tRNAs" stoichiometry="1"/>
      <speciesReference species="PPI" stoichiometry="1"/>
      <speciesReference species="AMP" stoichiometry="1"/>
   </listOfProducts>
		<kineticLaw>
			<math xmlns="http://www.w3.org/1998/Math/MathML">
				<ci> FLUX_VALUE </ci>
			</math>
			<listOfParameters>
				<parameter id="LOWER_BOUND" value="0" units="mmol_per_gDW_per_hr"/>
				<parameter id="UPPER_BOUND" value="1000" units="mmol_per_gDW_per_hr"/>
				<parameter id="OBJECTIVE_COEFFICIENT" value="0"/>
				<parameter id="FLUX_VALUE" value="0" units="mmol_per_gDW_per_hr"/>
				<parameter id="REDUCED_COST" value="0.000000"/>
			</listOfParameters>
		</kineticLaw>
</reaction>
<reaction id="R210" name="SOD-RXN" reversible="false">
        <notes>
          <html xmlns="http://www.w3.org/1999/xhtml">
            <p>GENE_ASSOCIATION: </p>
            <p>SUBSYSTEM: Cofactor Metabolism</p>
            <p>EC Number: 1.15.1.1</p>
            <p>Confidence level: 1</p>
          </html>
        </notes>
   <listOfReactants>
      <speciesReference species="SUPER_OXIDE" stoichiometry="2"/>
      <speciesReference species="PROTON" stoichiometry="2"/>      
   </listOfReactants>
   <listOfProducts>
      <speciesReference species="OXYGEN_MOLECULE" stoichiometry="2"/>
      <speciesReference species="HYDROGEN_PEROXIDE" stoichiometry="2"/>      
   </listOfProducts>
		<kineticLaw>
			<math xmlns="http://www.w3.org/1998/Math/MathML">
				<ci> FLUX_VALUE </ci>
			</math>
			<listOfParameters>
				<parameter id="LOWER_BOUND" value="0" units="mmol_per_gDW_per_hr"/>
				<parameter id="UPPER_BOUND" value="0" units="mmol_per_gDW_per_hr"/>
				<parameter id="OBJECTIVE_COEFFICIENT" value="0"/>
				<parameter id="FLUX_VALUE" value="0" units="mmol_per_gDW_per_hr"/>
				<parameter id="REDUCED_COST" value="0.000000"/>
			</listOfParameters>
		</kineticLaw>
</reaction>
<reaction id="R211" name="SUCCCOASYN-RXN" reversible="false">
        <notes>
          <html xmlns="http://www.w3.org/1999/xhtml">
            <p>GENE_ASSOCIATION: </p>
            <p>SUBSYSTEM: Pyruvate Metabolism</p>
            <p>EC Number: 6.2.1.5</p>
            <p>Confidence level: 1</p>
          </html>
        </notes>
   <listOfReactants>
      <speciesReference species="SUC_COA" stoichiometry="1"/>
      <speciesReference species="ADP" stoichiometry="1"/>
      <speciesReference species="Pi" stoichiometry="1"/>
   </listOfReactants>
   <listOfProducts>
      <speciesReference species="SUC" stoichiometry="1"/>
      <speciesReference species="CO_A" stoichiometry="1"/>
      <speciesReference species="ATP" stoichiometry="1"/>
   </listOfProducts>
		<kineticLaw>
			<math xmlns="http://www.w3.org/1998/Math/MathML">
				<ci> FLUX_VALUE </ci>
			</math>
			<listOfParameters>
				<parameter id="LOWER_BOUND" value="0" units="mmol_per_gDW_per_hr"/>
				<parameter id="UPPER_BOUND" value="1000" units="mmol_per_gDW_per_hr"/>
				<parameter id="OBJECTIVE_COEFFICIENT" value="0"/>
				<parameter id="FLUX_VALUE" value="0" units="mmol_per_gDW_per_hr"/>
				<parameter id="REDUCED_COST" value="0.000000"/>
			</listOfParameters>
		</kineticLaw>
</reaction>
<reaction id="R212" name="THIOREDOXIN-REDUCT-NADPH-RXN" reversible="true">
        <notes>
[truncated: 166,442 more chars]
